# Supplementary material for: Unsupervised learning reveals novel disease-associated proteins in high-dimensional human proteomic data
Source: Sci Rep. 2026 Feb 22;16:10185. doi: 10.1038/s41598-026-41385-7 (PMC13022487; doi:10.1038/s41598-026-41385-7)
Supplement: Supplementary file 1 — Supplementary Material 1 [file 41598_2026_41385_MOESM1_ESM.csv]

name	pvalue	average	minimum	25%	median	75%	maximum
A1	0.10578917044910678	57.28255528255528	40.0	51.0	59.0	64.0	70.0
A2	0.0447015297518586	54.82222222222222	40.0	48.0	54.5	62.0	69.0
A3	0.8433690792859561	56.5	40.0	49.0	58.0	64.0	69.0
A4	0.5805677543636147	56.302564102564105	40.0	50.0	57.0	63.0	70.0
A5	0.05283461325597952	55.586776859504134	40.0	48.0	56.0	63.0	69.0
A6	0.0669776433248271	57.3162583518931	40.0	51.0	58.0	64.0	70.0
A7	0.003605721883701408	55.46258503401361	40.0	48.0	56.0	62.0	70.0
A8	6.391919556115357e-06	60.361702127659576	40.0	57.0	62.5	66.0	70.0
A9	0.9708838349342814	56.64823348694316	40.0	51.0	58.0	63.0	70.0
A10	0.6596248287432246	56.809859154929576	40.0	50.0	58.0	63.0	70.0
A11	0.9509522488573328	56.661458333333336	40.0	51.0	58.0	63.0	70.0
A12	0.6157682185166344	56.385892116182575	40.0	50.0	58.0	62.0	70.0
A13	0.44327342903560507	56.32425742574257	40.0	50.0	57.0	63.0	70.0
A14	0.7472246582037495	56.81304347826087	40.0	51.0	58.0	63.75	70.0
A15	0.49700781706089026	56.354755784061695	40.0	50.0	57.0	63.0	70.0
A16	0.7817740477638037	56.85964912280702	41.0	49.25	60.0	63.0	69.0
A17	0.7858606551105072	56.81818181818182	40.0	50.0	58.0	64.0	70.0
A18	0.6268301127393687	56.877394636015325	41.0	50.0	58.0	64.0	70.0
A19	0.111996517558277	57.86138613861386	40.0	53.0	59.0	63.0	70.0
A20	0.08047352278630136	57.86466165413534	40.0	54.0	59.0	64.0	69.0
A21	0.7807230529565251	56.474747474747474	40.0	50.0	58.0	63.0	69.0
A22	0.01426879714387572	58.55913978494624	42.0	54.0	59.0	64.0	70.0
A23	0.9539944188876321	56.60227272727273	40.0	51.0	58.0	63.0	69.0
A24	0.026483851018227252	54.71568627450981	40.0	47.0	55.0	62.75	69.0
A25	0.017240137183282774	54.87591240875913	40.0	47.0	55.0	62.0	69.0
A26	0.7647928169580853	56.41958041958042	40.0	50.5	59.0	63.0	69.0
A27	0.6861434782391693	56.89873417721519	40.0	51.0	57.0	63.0	70.0
A28	0.8033092878902551	56.84	41.0	50.0	58.5	64.0	69.0
A29	0.18190823559361471	57.24188790560472	40.0	51.0	59.0	64.0	70.0
A30	0.2676775326809223	57.27536231884058	41.0	50.0	59.0	64.0	70.0
A31	0.9123643643796291	56.69620253164557	40.0	51.0	58.0	63.0	70.0
A32	0.7978454765178294	56.77637130801688	40.0	51.0	58.0	64.0	70.0
A33	0.0829718163980543	57.35180055401662	40.0	51.0	58.0	64.0	70.0
A34	0.34027626083974727	57.01401869158879	40.0	50.0	58.0	64.0	70.0
A35	0.48853195357510715	56.34615384615385	40.0	50.0	58.0	63.0	70.0
A36	0.10509428827306361	57.19475655430712	40.0	51.0	58.0	64.0	70.0
A37	0.7174744094667954	56.52785515320334	40.0	50.0	58.0	63.0	70.0
B1	3.363643036804685e-10	55.842186297151656	40.0	49.0	57.0	63.0	70.0
B2	0.006853271449408397	56.0008658008658	40.0	49.0	57.0	63.0	70.0
B3	0.7256827572966547	56.558756633813495	40.0	50.0	58.0	63.0	70.0
B4	0.03689291778264976	57.25880758807588	40.0	51.0	59.0	64.0	70.0
B5	0.0910725729798142	56.33182957393484	40.0	50.0	57.0	63.0	70.0
B6	0.30184730952712774	56.31240428790199	40.0	50.0	57.0	63.0	70.0
B7	0.7842177618586956	56.690310322989234	40.0	51.0	58.0	63.0	70.0
B8	0.44860412792615245	56.88195615514334	40.0	51.0	58.0	63.0	70.0
B9	3.083680091835768e-39	60.40895061728395	40.0	56.0	62.0	66.0	70.0
B10	0.402141104869961	56.338374291115315	40.0	50.0	57.0	63.0	70.0
B11	0.05003355538989861	57.52707581227437	40.0	52.0	59.0	63.0	70.0
B12	0.11429196008249523	57.547872340425535	40.0	52.0	58.0	65.0	70.0
B13	0.6665010101625303	56.42948717948718	40.0	50.0	58.0	63.25	70.0
B14	0.016690932568162134	57.43429487179487	40.0	51.0	59.0	64.0	70.0
B15	5.22144592511653e-07	57.84205856255546	40.0	52.0	60.0	65.0	70.0
B16	0.02397415645212732	57.36971830985915	40.0	51.0	59.0	63.0	70.0
B17	0.027259793683690234	57.412667946257194	40.0	52.0	59.0	64.0	70.0
B18	0.29809659658437565	56.852280462899934	40.0	51.0	58.0	63.0	70.0
