# Supplementary material for: Unsupervised learning reveals novel disease-associated proteins in high-dimensional human proteomic data
Source: Sci Rep. 2026 Feb 22;16:10185. doi: 10.1038/s41598-026-41385-7 (PMC13022487; doi:10.1038/s41598-026-41385-7)
Supplement: Supplementary file 2 — Supplementary Material 2 [file 41598_2026_41385_MOESM2_ESM.csv]

cluster	size	number of man	number of woman	highly expressed proteins	lowly expressed proteins
A1	429	217.0	212.0	144	0
A2	97	57.0	40.0	957	0
A3	153	77.0	76.0	433	0
A4	212	99.0	113.0	336	6
A5	261	138.0	123.0	952	0
A6	483	209.0	274.0	3	84
A7	471	208.0	263.0	1	118
A8	107	55.0	52.0	581	4
A9	679	38.0	641.0	53	0
A10	460	455.0	5.0	60	0
A11	393	24.0	369.0	55	0
A12	252	11.0	241.0	56	0
A13	429	217.0	212.0	237	0
A14	249	85.0	164.0	144	0
A15	414	210.0	204.0	246	0
A16	115	44.0	71.0	1	118
A17	169	82.0	87.0	274	0
A18	280	99.0	181.0	3	131
A19	105	47.0	58.0	125	0
A20	141	62.0	79.0	125	274
A21	214	106.0	108.0	269	6
A22	102	33.0	69.0	4	225
A23	191	90.0	101.0	410	1
A24	104	51.0	53.0	964	0
A25	140	74.0	66.0	206	0
A26	154	79.0	75.0	226	0
A27	163	72.0	91.0	194	0
A28	105	53.0	52.0	4	73
A29	363	180.0	183.0	219	0
A30	224	112.0	112.0	110	1
A31	257	131.0	126.0	222	5
A32	257	84.0	173.0	132	0
A33	382	175.0	207.0	188	1
A34	458	226.0	232.0	153	0
A35	422	206.0	216.0	124	5
A36	570	237.0	333.0	3	82
A37	768	382.0	386.0	154	0
B1	4093	1483.0	2610.0	0	552
B2	1209	75.0	1134.0	0	85
B3	1392	506.0	886.0	1	421
B4	788	340.0	448.0	45	337
B5	2118	1405.0	713.0	745	0
B6	687	482.0	205.0	681	1
B7	1667	839.0	828.0	125	0
B8	619	245.0	374.0	39	0
B9	755	475.0	280.0	126	0
B10	568	290.0	278.0	233	0
B11	294	109.0	185.0	4	62
B12	201	85.0	116.0	208	0
B13	335	162.0	173.0	152	6
B14	664	467.0	197.0	53	0
B15	1208	933.0	275.0	0	10
B16	601	283.0	318.0	62	1
B17	555	317.0	238.0	49	0
B18	1547	696.0	851.0	4	0
