# Supplementary material for: Unsupervised learning reveals novel disease-associated proteins in high-dimensional human proteomic data
Source: Sci Rep. 2026 Feb 22;16:10185. doi: 10.1038/s41598-026-41385-7 (PMC13022487; doi:10.1038/s41598-026-41385-7)
Supplement: Supplementary file 3 — Supplementary Material 3 [file 41598_2026_41385_MOESM3_ESM.xlsx]

## Sheet: Sheet1
	A1					A2					A3					A4					A5					A6					A7					A8					A9					A10
	Welch's t-test value	p-value	p-value Bonferroni corrected	high value	low value	Welch's t-test value	p-value	p-value Bonferroni corrected	high value	low value	Welch's t-test value	p-value	p-value Bonferroni corrected	high value	low value	Welch's t-test value	p-value	p-value Bonferroni corrected	high value	low value	Welch's t-test value	p-value	p-value Bonferroni corrected	high value	low value	Welch's t-test value	p-value	p-value Bonferroni corrected	high value	low value	Welch's t-test value	p-value	p-value Bonferroni corrected	high value	low value	Welch's t-test value	p-value	p-value Bonferroni corrected	high value	low value	Welch's t-test value	p-value	p-value Bonferroni corrected	high value	low value	Welch's t-test value	p-value	p-value Bonferroni corrected	high value
a1bg	-0.12939	0.89711	2622.25	FALSE	FALSE	-0.913816	0.363852	1063.54	FALSE	FALSE	-0.363199	0.717114	2096.12	FALSE	FALSE	-2.98624	0.00315599	9.22495	FALSE	FALSE	0.734951	0.463312	1354.26	FALSE	FALSE	-2.29347	0.0222488	65.0332	FALSE	FALSE	3.6944	0.000246321	0.719997	FALSE	FALSE	-1.25058	0.21391	625.258	FALSE	FALSE	-5.88986	6.05579e-09	1.77011e-05	FALSE	FALSE	8.143	3.53183e-15	1.03235e-11	FALSE
aamdc	-4.68607	3.78303e-06	0.0110578	FALSE	FALSE	-9.87374	3.62753e-12	1.06033e-08	TRUE	FALSE	-8.03361	9.03523e-13	2.641e-09	FALSE	FALSE	-10.5446	5.25471e-21	1.53595e-17	FALSE	FALSE	-17.5073	4.0217e-35	1.17554e-31	TRUE	FALSE	16.7432	6.00054e-50	1.75396e-46	FALSE	FALSE	24.5129	2.74334e-86	8.01877e-83	FALSE	FALSE	-2.38654	0.0188596	55.1267	FALSE	FALSE	2.05668	0.0401033	117.222	FALSE	FALSE	1.08662	0.27778	811.95	FALSE
aarsd1	-9.12808	2.86391e-18	8.37122e-15	FALSE	FALSE	-10.6907	9.96337e-13	2.91229e-09	TRUE	FALSE	-8.25908	3.21064e-13	9.38471e-10	FALSE	FALSE	-11.528	4.04592e-24	1.18262e-20	FALSE	FALSE	-24.322	1.59988e-45	4.67644e-42	TRUE	FALSE	27.2575	7.39299e-100	2.16097e-96	FALSE	FALSE	5.98229	4.35462e-09	1.27285e-05	FALSE	FALSE	1.12875	0.261744	765.078	FALSE	FALSE	3.54325	0.000421973	1.23343	FALSE	FALSE	-0.506993	0.612404	1790.06	FALSE
abca2	-1.1379	0.255819	747.76	FALSE	FALSE	1.65248	0.106449	311.151	FALSE	FALSE	0.46491	0.642909	1879.22	FALSE	FALSE	-1.50934	0.132766	388.076	FALSE	FALSE	0.100085	0.920444	2690.46	FALSE	FALSE	-1.12394	0.261607	764.676	FALSE	FALSE	2.47609	0.0136419	39.8754	FALSE	FALSE	-18.5286	5.15309e-34	1.50625e-30	TRUE	FALSE	-0.177839	0.858903	2510.57	FALSE	FALSE	-2.5346	0.0115878	33.871	FALSE
abhd14b	-7.22688	2.37112e-12	6.93078e-09	FALSE	FALSE	-13.6862	6.18105e-15	1.80672e-11	TRUE	FALSE	-9.29062	1.62806e-15	4.75883e-12	FALSE	FALSE	-30.7589	1.13363e-78	3.3136e-75	TRUE	FALSE	-24.4686	3.44735e-46	1.00766e-42	TRUE	FALSE	-19.3354	2.84525e-62	8.31668e-59	FALSE	FALSE	18.7394	3.71749e-59	1.08662e-55	FALSE	FALSE	-3.86991	0.00020112	0.587874	FALSE	FALSE	3.35211	0.000847056	2.47594	FALSE	FALSE	-0.200248	0.841377	2459.34	FALSE
abl1	-15.0778	1.87466e-41	5.47964e-38	FALSE	FALSE	-11.5061	1.27586e-13	3.72933e-10	TRUE	FALSE	-17.6623	3.22229e-34	9.41874e-31	TRUE	FALSE	-39.1494	5.799e-98	1.69505e-94	TRUE	FALSE	-26.8709	1.79625e-49	5.25044e-46	TRUE	FALSE	17.2745	9.97845e-53	2.9167e-49	FALSE	FALSE	45.4517	7.17185e-182	2.09633e-178	FALSE	FALSE	-10.1137	6.25438e-17	1.82815e-13	FALSE	FALSE	2.09413	0.0366132	107.02	FALSE	FALSE	2.01985	0.0439783	128.548	FALSE
abo	-0.129501	0.897022	2622	FALSE	FALSE	0.954625	0.34295	1002.44	FALSE	FALSE	-0.0268971	0.978587	2860.41	FALSE	FALSE	0.212719	0.83175	2431.2	FALSE	FALSE	1.31096	0.191517	559.805	FALSE	FALSE	0.88596	0.376079	1099.28	FALSE	FALSE	0.588752	0.55631	1626.09	FALSE	FALSE	0.786349	0.433424	1266.9	FALSE	FALSE	-1.01803	0.309018	903.258	FALSE	FALSE	0.498895	0.618089	1806.67	FALSE
abraxas2	0.671489	0.502284	1468.18	FALSE	FALSE	-12.0121	1.09491e-14	3.20043e-11	TRUE	FALSE	-3.17827	0.00192277	5.62025	FALSE	FALSE	1.65103	0.100272	293.096	FALSE	FALSE	-20.8527	8.72799e-42	2.55119e-38	TRUE	FALSE	34.4172	1.61232e-131	4.71281e-128	FALSE	TRUE	27.5052	3.60475e-100	1.05367e-96	FALSE	FALSE	-0.46359	0.643955	1882.28	FALSE	FALSE	-2.04453	0.0412802	120.662	FALSE	FALSE	-5.46647	7.53024e-08	0.000220109	FALSE
acaa1	-4.10515	4.8802e-05	0.142648	FALSE	FALSE	-8.50747	4.77028e-10	1.39435e-06	TRUE	FALSE	-6.44986	3.35289e-09	9.8005e-06	FALSE	FALSE	-14.5103	2.5482e-33	7.44839e-30	FALSE	FALSE	-11.7667	5.4654e-21	1.59754e-17	FALSE	FALSE	-4.01969	6.76827e-05	0.197836	FALSE	FALSE	15.2086	1.03502e-42	3.02538e-39	FALSE	FALSE	-1.27589	0.205052	599.368	FALSE	FALSE	2.54292	0.0112172	32.7878	FALSE	FALSE	-0.36133	0.718022	2098.78	FALSE
acadm	0.125325	0.900327	2631.66	FALSE	FALSE	-2.79938	0.00827106	24.1763	FALSE	FALSE	-0.134082	0.893587	2611.95	FALSE	FALSE	-1.53601	0.126089	368.558	FALSE	FALSE	-4.40892	2.45274e-05	0.0716937	FALSE	FALSE	6.04324	2.99904e-09	8.76618e-06	FALSE	FALSE	2.6466	0.00840561	24.5696	FALSE	FALSE	0.0943203	0.925041	2703.89	FALSE	FALSE	0.404712	0.685815	2004.64	FALSE	FALSE	-0.793882	0.427677	1250.1	FALSE
acadsb	5.85562	9.44479e-09	2.76071e-05	FALSE	FALSE	-8.85669	4.4873e-11	1.31164e-07	FALSE	FALSE	0.0366196	0.970849	2837.79	FALSE	FALSE	-7.53958	1.42978e-12	4.17926e-09	FALSE	FALSE	-12.6776	3.60497e-24	1.05373e-20	FALSE	FALSE	16.3698	2.04165e-48	5.96774e-45	FALSE	FALSE	25.7531	8.60776e-93	2.51605e-89	FALSE	FALSE	1.00502	0.31725	927.322	FALSE	FALSE	2.32389	0.0204177	59.6809	FALSE	FALSE	0.538913	0.590204	1725.17	FALSE
acan	-0.431355	0.666433	1947.98	FALSE	FALSE	0.13475	0.89309	2610.5	FALSE	FALSE	-1.34157	0.181722	531.173	FALSE	FALSE	1.06656	0.287423	840.137	FALSE	FALSE	-0.623103	0.533796	1560.29	FALSE	FALSE	-0.802814	0.422484	1234.92	FALSE	FALSE	0.671571	0.502187	1467.89	FALSE	FALSE	-9.50258	7.7663e-16	2.27009e-12	FALSE	FALSE	0.457998	0.6471	1891.47	FALSE	FALSE	-6.46821	2.59659e-10	7.58982e-07	FALSE
ace	-0.410212	0.681857	1993.07	FALSE	FALSE	-1.28542	0.202747	592.63	FALSE	FALSE	0.0994085	0.920982	2692.03	FALSE	FALSE	-0.612671	0.540748	1580.61	FALSE	FALSE	-1.73094	0.0851513	248.897	FALSE	FALSE	0.525698	0.599339	1751.87	FALSE	FALSE	1.43707	0.151366	442.442	FALSE	FALSE	-6.0755	1.98115e-08	5.79092e-05	FALSE	FALSE	1.71416	0.0869459	254.143	FALSE	FALSE	-3.89592	0.00011218	0.327901	FALSE
ace2	-2.04578	0.0414177	121.064	FALSE	FALSE	-1.4918	0.13931	407.202	FALSE	FALSE	-1.30448	0.194112	567.39	FALSE	FALSE	-0.434276	0.664554	1942.49	FALSE	FALSE	0.39602	0.692443	2024.01	FALSE	FALSE	-0.165706	0.868458	2538.5	FALSE	FALSE	6.26276	8.3629e-10	2.44447e-06	FALSE	FALSE	-3.90643	0.000167975	0.490991	FALSE	FALSE	6.67263	5.23648e-11	1.53062e-07	FALSE	FALSE	-6.87592	2.05468e-11	6.00582e-08	FALSE
ache	-9.93067	5.44625e-21	1.59194e-17	FALSE	FALSE	-1.8661	0.0662656	193.694	FALSE	FALSE	-8.05852	8.01052e-13	2.34147e-09	FALSE	FALSE	0.504224	0.614657	1796.64	FALSE	FALSE	-2.62712	0.00937572	27.4052	FALSE	FALSE	3.74046	0.000206133	0.602526	FALSE	FALSE	-3.30005	0.00104139	3.04398	FALSE	FALSE	1.82149	0.0714805	208.937	FALSE	FALSE	6.79689	2.34244e-11	6.84695e-08	FALSE	FALSE	-7.13691	3.84285e-12	1.12327e-08	FALSE
acot13	3.08937	0.00213684	6.24598	FALSE	FALSE	-11.8668	5.15882e-14	1.50792e-10	TRUE	FALSE	-1.40697	0.162297	474.393	FALSE	FALSE	-15.0123	4.64889e-35	1.35887e-31	FALSE	FALSE	-19.5606	1.04373e-37	3.05082e-34	TRUE	FALSE	2.92927	0.00355448	10.3897	FALSE	FALSE	34.3471	1.62049e-132	4.73669e-129	FALSE	FALSE	1.11823	0.266057	777.684	FALSE	FALSE	0.146694	0.883415	2582.22	FALSE	FALSE	-0.301613	0.76308	2230.48	FALSE
acox1	0.646448	0.518344	1515.12	FALSE	FALSE	-15.9274	1.00098e-28	2.92588e-25	TRUE	FALSE	-6.36261	2.19364e-09	6.412e-06	FALSE	FALSE	-21.9071	6.7007e-56	1.95861e-52	TRUE	FALSE	-21.033	9.20914e-57	2.69183e-53	TRUE	FALSE	-1.70373	0.0890756	260.368	FALSE	FALSE	16.5794	3.86776e-49	1.13055e-45	FALSE	FALSE	0.246696	0.805622	2354.83	FALSE	FALSE	0.126364	0.899481	2629.18	FALSE	FALSE	1.85703	0.063959	186.952	FALSE
acp1	-3.61319	0.000340004	0.993831	FALSE	FALSE	-13.0264	2.7152e-20	7.93654e-17	TRUE	FALSE	-5.65357	1.17499e-07	0.000343448	FALSE	FALSE	-2.58433	0.0104329	30.4954	FALSE	FALSE	-18.4838	3.52646e-43	1.03078e-39	TRUE	FALSE	0.176544	0.859942	2513.61	FALSE	FALSE	1.71648	0.0867627	253.607	FALSE	FALSE	2.08093	0.0399319	116.721	FALSE	FALSE	-1.75463	0.0797793	233.195	FALSE	FALSE	-4.81238	2.04388e-06	0.00597427	FALSE
acp5	-2.85805	0.00447161	13.0705	FALSE	FALSE	-0.185099	0.853545	2494.91	FALSE	FALSE	0.167862	0.866913	2533.99	FALSE	FALSE	-0.591138	0.555077	1622.49	FALSE	FALSE	1.08234	0.280142	818.855	FALSE	FALSE	6.69982	5.75974e-11	1.68357e-07	FALSE	FALSE	5.54467	4.87349e-08	0.000142452	FALSE	FALSE	-7.44769	2.61751e-11	7.65097e-08	FALSE	FALSE	4.11401	4.36078e-05	0.127466	FALSE	FALSE	-2.71469	0.00688342	20.1202	FALSE
acp6	-6.00823	4.01016e-09	1.17217e-05	FALSE	FALSE	-7.53435	4.6185e-09	1.34999e-05	FALSE	FALSE	-15.7986	1.94818e-30	5.69454e-27	FALSE	FALSE	-7.90743	1.50502e-13	4.39916e-10	FALSE	FALSE	-9.72457	1.47337e-16	4.30665e-13	FALSE	FALSE	4.35207	1.64296e-05	0.0480238	FALSE	FALSE	4.76708	2.48508e-06	0.00726388	FALSE	FALSE	-10.8866	1.54976e-18	4.52995e-15	FALSE	FALSE	2.20835	0.0275485	80.5244	FALSE	FALSE	0.69365	0.488252	1427.16	FALSE
acrbp	2.29705	0.0220997	64.5973	FALSE	FALSE	-9.45166	3.60172e-11	1.05278e-07	TRUE	FALSE	-1.50829	0.134387	392.812	FALSE	FALSE	0.171141	0.86428	2526.29	FALSE	FALSE	-16.8003	8.17783e-32	2.39038e-28	TRUE	FALSE	-3.91158	0.000104738	0.306149	FALSE	FALSE	17.266	4.5118e-52	1.3188e-48	FALSE	FALSE	-1.76303	0.0808397	236.295	FALSE	FALSE	-3.1344	0.00179435	5.24487	FALSE	FALSE	-3.92061	0.000101541	0.296803	FALSE
acrv1	-1.54793	0.122408	357.797	FALSE	FALSE	0.719917	0.473995	1385.49	FALSE	FALSE	-1.11099	0.268899	785.993	FALSE	FALSE	-1.13365	0.258234	754.818	FALSE	FALSE	-0.397543	0.691443	2021.09	FALSE	FALSE	0.617599	0.537139	1570.06	FALSE	FALSE	1.60214	0.109824	321.015	FALSE	FALSE	-4.75202	6.59935e-06	0.0192899	FALSE	FALSE	28.5035	2.21386e-122	6.47112e-119	FALSE	FALSE	-22.3561	6.42311e-75	1.87748e-71	FALSE
acsl1	-3.65143	0.000294277	0.860171	FALSE	FALSE	-1.37686	0.176376	515.547	FALSE	FALSE	-3.46337	0.000759779	2.22083	FALSE	FALSE	0.960387	0.337989	987.942	FALSE	FALSE	-2.03738	0.0438002	128.028	FALSE	FALSE	-1.1829	0.237445	694.053	FALSE	FALSE	1.02694	0.304995	891.501	FALSE	FALSE	-0.958089	0.340335	994.8	FALSE	FALSE	0.182246	0.855443	2500.46	FALSE	FALSE	0.0534229	0.957418	2798.53	FALSE
acta2	-4.89701	1.40359e-06	0.00410268	FALSE	FALSE	-3.72683	0.000341069	0.996945	FALSE	FALSE	-6.51897	1.06343e-09	3.1084e-06	FALSE	FALSE	-0.144579	0.885188	2587.41	FALSE	FALSE	-7.358	2.98742e-12	8.73224e-09	FALSE	FALSE	0.330676	0.741033	2166.04	FALSE	FALSE	3.99988	7.3361e-05	0.214434	FALSE	FALSE	-24.6722	6.9589e-45	2.03409e-41	TRUE	FALSE	-4.16315	3.55305e-05	0.103856	FALSE	FALSE	-4.81542	2.01749e-06	0.00589713	FALSE
actn2	1.63536	0.102734	300.291	FALSE	FALSE	-1.02668	0.310881	908.706	FALSE	FALSE	4.27049	4.13651e-05	0.12091	FALSE	FALSE	0.610302	0.542342	1585.27	FALSE	FALSE	-0.655883	0.513146	1499.93	FALSE	FALSE	-0.523708	0.600727	1755.92	FALSE	FALSE	0.791052	0.429322	1254.91	FALSE	FALSE	-10.1454	5.11094e-17	1.49393e-13	TRUE	FALSE	4.30038	1.95025e-05	0.0570059	FALSE	FALSE	-3.79045	0.000170448	0.498219	FALSE
actn4	-8.55436	2.3074e-16	6.74452e-13	FALSE	FALSE	-4.8406	7.40537e-06	0.0216459	FALSE	FALSE	-9.88513	1.8996e-17	5.55252e-14	TRUE	FALSE	-2.25064	0.0254824	74.4852	FALSE	FALSE	-6.94995	5.893e-11	1.72252e-07	FALSE	FALSE	-1.47263	0.141522	413.67	FALSE	FALSE	2.41516	0.0161098	47.0889	FALSE	FALSE	-5.326	6.58144e-07	0.00192375	FALSE	FALSE	-5.02556	6.47008e-07	0.00189121	FALSE	FALSE	-5.32376	1.62346e-07	0.000474537	FALSE
acvrl1	-2.0009	0.046049	134.601	FALSE	FALSE	0.547317	0.587947	1718.57	FALSE	FALSE	-0.639161	0.524042	1531.77	FALSE	FALSE	0.90492	0.366577	1071.5	FALSE	FALSE	-0.831127	0.407712	1191.74	FALSE	FALSE	-0.0487536	0.961136	2809.4	FALSE	FALSE	5.6436	2.86855e-08	8.38476e-05	FALSE	FALSE	-35.9736	1.75959e-56	5.14328e-53	TRUE	FALSE	5.51421	4.98804e-08	0.0001458	FALSE	FALSE	-2.16221	0.0311317	90.998	FALSE
acy1	-2.74432	0.00632365	18.484	FALSE	FALSE	-6.55501	2.71877e-09	7.94698e-06	FALSE	FALSE	-2.51465	0.0129461	37.8416	FALSE	FALSE	3.41162	0.000775983	2.2682	FALSE	FALSE	-7.0957	1.35724e-11	3.96722e-08	FALSE	FALSE	8.87175	1.39184e-17	4.06834e-14	FALSE	FALSE	10.3824	6.54644e-23	1.91353e-19	FALSE	FALSE	3.23355	0.00163205	4.77049	FALSE	FALSE	7.45754	2.66823e-13	7.79922e-10	FALSE	FALSE	-5.05064	6.40951e-07	0.0018735	FALSE
acy3	-0.274586	0.783771	2290.96	FALSE	FALSE	0.475276	0.637236	1862.64	FALSE	FALSE	0.382092	0.703127	2055.24	FALSE	FALSE	-1.27216	0.204765	598.528	FALSE	FALSE	0.995736	0.321369	939.363	FALSE	FALSE	7.13268	3.69002e-12	1.07859e-08	FALSE	FALSE	3.67991	0.000260949	0.762753	FALSE	FALSE	-5.06369	1.89354e-06	0.00553482	FALSE	FALSE	-0.819334	0.412883	1206.86	FALSE	FALSE	-2.42023	0.0158988	46.4722	FALSE
acyp1	-6.10269	2.38518e-09	6.97189e-06	FALSE	FALSE	-24.9086	2.67225e-36	7.81097e-33	TRUE	FALSE	-9.60528	2.10365e-16	6.14898e-13	FALSE	FALSE	-13.3789	1.25012e-29	3.65409e-26	FALSE	FALSE	-37.2759	2.54421e-85	7.43671e-82	TRUE	FALSE	2.31781	0.0208827	61.04	FALSE	FALSE	13.6056	1.1175e-35	3.26645e-32	FALSE	FALSE	-1.2189	0.225697	659.713	FALSE	FALSE	2.68064	0.00752852	22.0059	FALSE	FALSE	0.747987	0.454861	1329.56	FALSE
ada	-13.8481	3.06002e-36	8.94445e-33	FALSE	FALSE	-19.01	5.11195e-30	1.49422e-26	TRUE	FALSE	-17.5752	4.59818e-36	1.34405e-32	TRUE	FALSE	-7.8213	2.46455e-13	7.20389e-10	FALSE	FALSE	-25.8935	2.51163e-64	7.34148e-61	TRUE	FALSE	3.95432	8.79856e-05	0.257182	FALSE	FALSE	7.02477	7.43284e-12	2.17262e-08	FALSE	FALSE	-3.2571	0.00154034	4.50243	FALSE	FALSE	2.45677	0.0142621	41.6882	FALSE	FALSE	0.0243062	0.980619	2866.35	FALSE
ada2	-1.6151	0.107043	312.887	FALSE	FALSE	-0.0134761	0.989276	2891.65	FALSE	FALSE	-1.49795	0.136321	398.466	FALSE	FALSE	-0.91873	0.359297	1050.22	FALSE	FALSE	-0.815571	0.415526	1214.58	FALSE	FALSE	0.485386	0.627625	1834.55	FALSE	FALSE	2.0805	0.0380215	111.137	FALSE	FALSE	-7.30209	6.07033e-11	1.77436e-07	FALSE	FALSE	-5.8009	1.00775e-08	2.94566e-05	FALSE	FALSE	-1.85595	0.0641188	187.419	FALSE
adam12	-2.66029	0.00810995	23.7054	FALSE	FALSE	1.91578	0.0595213	173.981	FALSE	FALSE	0.134357	0.893355	2611.28	FALSE	FALSE	0.0789181	0.937173	2739.36	FALSE	FALSE	2.59108	0.0103615	30.2867	FALSE	FALSE	2.8776	0.00418922	12.2451	FALSE	FALSE	4.30513	2.04892e-05	0.0598898	FALSE	FALSE	-15.5997	8.61449e-29	2.51802e-25	TRUE	FALSE	-6.41714	2.62864e-10	7.68351e-07	FALSE	FALSE	-4.45268	1.07437e-05	0.0314038	FALSE
adam15	-1.31008	0.190905	558.016	FALSE	FALSE	-0.442974	0.658867	1925.87	FALSE	FALSE	-0.073659	0.941382	2751.66	FALSE	FALSE	0.661643	0.508959	1487.69	FALSE	FALSE	-0.172586	0.863123	2522.91	FALSE	FALSE	-1.24007	0.215551	630.055	FALSE	FALSE	0.432791	0.665361	1944.85	FALSE	FALSE	-5.36143	5.12954e-07	0.00149936	FALSE	FALSE	-2.53668	0.0114153	33.3668	FALSE	FALSE	1.0949	0.274148	801.334	FALSE
adam22	-2.39032	0.0172741	50.4923	FALSE	FALSE	0.181783	0.856898	2504.71	FALSE	FALSE	-2.45331	0.0157166	45.9395	FALSE	FALSE	0.456041	0.648844	1896.57	FALSE	FALSE	-1.91703	0.0578407	169.068	FALSE	FALSE	-3.97414	8.13028e-05	0.237648	FALSE	FALSE	0.648028	0.517279	1512.01	FALSE	FALSE	-25.5618	5.9663e-44	1.74395e-40	TRUE	FALSE	0.609167	0.542619	1586.07	FALSE	FALSE	-0.789998	0.429945	1256.73	FALSE
adam23	0.121106	0.903664	2641.41	FALSE	FALSE	-0.625057	0.533874	1560.51	FALSE	FALSE	-0.317792	0.751153	2195.62	FALSE	FALSE	-0.271496	0.786275	2298.28	FALSE	FALSE	-1.83022	0.0687674	201.007	FALSE	FALSE	-0.848895	0.396353	1158.54	FALSE	FALSE	0.086252	0.931302	2722.2	FALSE	FALSE	-18.3495	1.03519e-33	3.02587e-30	TRUE	FALSE	2.01941	0.0438281	128.109	FALSE	FALSE	0.135112	0.892582	2609.02	FALSE
adam8	-13.5474	5.56042e-35	1.62531e-31	FALSE	FALSE	-4.01181	0.000324725	0.949171	FALSE	FALSE	-15.2936	2.64488e-29	7.73099e-26	TRUE	FALSE	-0.424207	0.671844	1963.8	FALSE	FALSE	-4.29696	3.8245e-05	0.11179	FALSE	FALSE	3.7589	0.000191364	0.559358	FALSE	FALSE	6.28537	7.38454e-10	2.1585e-06	FALSE	FALSE	-11.7314	3.94612e-20	1.15345e-16	TRUE	FALSE	-1.9321	0.0537552	157.126	FALSE	FALSE	-0.475661	0.63454	1854.76	FALSE
adam9	0.157799	0.874689	2556.72	FALSE	FALSE	-0.110327	0.912762	2668	FALSE	FALSE	0.57784	0.564568	1650.23	FALSE	FALSE	7.49209	1.9092e-12	5.5806e-09	FALSE	FALSE	-1.80195	0.0742819	217.126	FALSE	FALSE	2.53133	0.0116761	34.1293	FALSE	FALSE	3.60306	0.000347964	1.0171	FALSE	FALSE	-28.4894	9.42505e-51	2.75494e-47	TRUE	FALSE	2.53853	0.0113477	33.1693	FALSE	FALSE	0.205528	0.837249	2447.28	FALSE
adamts1	-0.493153	0.622168	1818.6	FALSE	FALSE	1.89901	0.0617331	180.446	FALSE	FALSE	1.16899	0.244834	715.651	FALSE	FALSE	1.35026	0.178384	521.417	FALSE	FALSE	2.29805	0.0227249	66.4248	FALSE	FALSE	0.870198	0.384636	1124.29	FALSE	FALSE	2.53481	0.011586	33.8658	FALSE	FALSE	-10.9951	4.91127e-19	1.43556e-15	TRUE	FALSE	-2.89677	0.00389344	11.3805	FALSE	FALSE	-5.45976	7.94593e-08	0.00023226	FALSE
adamts13	-0.292834	0.769792	2250.1	FALSE	FALSE	1.69103	0.0940903	275.026	FALSE	FALSE	-1.07464	0.284228	830.797	FALSE	FALSE	-0.97684	0.329774	963.93	FALSE	FALSE	0.84003	0.401691	1174.14	FALSE	FALSE	4.90125	1.29759e-06	0.00379285	FALSE	FALSE	1.52075	0.128981	377.012	FALSE	FALSE	4.65983	9.20909e-06	0.0269182	FALSE	FALSE	-3.64453	0.000287906	0.84155	FALSE	FALSE	0.523284	0.601027	1756.8	FALSE
adamts15	3.97894	8.14518e-05	0.238084	FALSE	FALSE	2.89444	0.00640375	18.7182	FALSE	FALSE	4.55538	1.33385e-05	0.0389885	FALSE	FALSE	6.43538	8.45225e-10	2.47059e-06	FALSE	FALSE	3.59774	0.000486251	1.42131	FALSE	FALSE	13.2311	2.67737e-34	7.82596e-31	FALSE	FALSE	3.92348	0.000100207	0.292904	FALSE	FALSE	-24.7894	3.67918e-44	1.07542e-40	TRUE	FALSE	-1.02955	0.303583	887.372	FALSE	FALSE	4.61432	5.12496e-06	0.0149803	FALSE
adamts16	-0.707887	0.479418	1401.34	FALSE	FALSE	-0.935656	0.351997	1028.89	FALSE	FALSE	-0.860332	0.391008	1142.92	FALSE	FALSE	0.876961	0.381553	1115.28	FALSE	FALSE	-0.229623	0.81858	2392.71	FALSE	FALSE	1.40189	0.161594	472.339	FALSE	FALSE	4.68817	3.59235e-06	0.0105004	FALSE	FALSE	-11.4771	4.238e-20	1.23877e-16	FALSE	FALSE	-4.94229	9.72568e-07	0.00284282	FALSE	FALSE	2.07975	0.0381193	111.423	FALSE
adamts4	2.23481	0.0259649	75.8953	FALSE	FALSE	-3.71143	0.000412409	1.20547	FALSE	FALSE	0.945963	0.346157	1011.82	FALSE	FALSE	1.392	0.165389	483.431	FALSE	FALSE	-2.67412	0.00819378	23.9504	FALSE	FALSE	-0.946494	0.34438	1006.62	FALSE	FALSE	4.61647	5.09439e-06	0.0148909	FALSE	FALSE	-13.4087	2.80944e-24	8.212e-21	TRUE	FALSE	-3.56508	0.000389498	1.1385	FALSE	FALSE	-4.12807	4.369e-05	0.127706	FALSE
adamts8	0.966486	0.334346	977.295	FALSE	FALSE	-0.15667	0.876312	2561.46	FALSE	FALSE	1.39591	0.165514	483.799	FALSE	FALSE	0.662377	0.508453	1486.21	FALSE	FALSE	0.0837446	0.933407	2728.35	FALSE	FALSE	0.260442	0.794634	2322.72	FALSE	FALSE	-1.68748	0.0921718	269.418	FALSE	FALSE	0.322038	0.748121	2186.76	FALSE	FALSE	0.471136	0.637693	1863.98	FALSE	FALSE	0.905528	0.365659	1068.82	FALSE
adamtsl2	-2.84633	0.00463563	13.5499	FALSE	FALSE	0.993717	0.326322	953.84	FALSE	FALSE	-1.98407	0.0495986	144.977	FALSE	FALSE	0.999085	0.318903	932.153	FALSE	FALSE	1.19148	0.235706	688.969	FALSE	FALSE	2.60167	0.0095574	27.9363	FALSE	FALSE	6.64685	8.19699e-11	2.39598e-07	FALSE	FALSE	-8.61203	9.19355e-14	2.68728e-10	FALSE	FALSE	-1.07954	0.280722	820.55	FALSE	FALSE	3.35098	0.000870602	2.54477	FALSE
adamtsl4	-1.38508	0.166774	487.481	FALSE	FALSE	2.02705	0.0495185	144.743	FALSE	FALSE	0.256042	0.798374	2333.65	FALSE	FALSE	4.05076	7.26278e-05	0.212291	FALSE	FALSE	4.50533	1.52263e-05	0.0445064	FALSE	FALSE	3.63419	0.000309255	0.903953	FALSE	FALSE	0.933088	0.351261	1026.73	FALSE	FALSE	-7.27012	7.67974e-11	2.24479e-07	FALSE	FALSE	-4.68705	3.3564e-06	0.00981075	FALSE	FALSE	5.15132	3.85665e-07	0.0011273	FALSE
adamtsl5	6.27641	8.48922e-10	2.4814e-06	FALSE	FALSE	0.63415	0.529499	1547.72	FALSE	FALSE	3.87355	0.000175464	0.512882	FALSE	FALSE	2.71005	0.0072895	21.3072	FALSE	FALSE	1.28182	0.202285	591.278	FALSE	FALSE	8.43804	3.63556e-16	1.06268e-12	FALSE	FALSE	-2.10176	0.0361025	105.527	FALSE	FALSE	-6.65296	1.44196e-09	4.21484e-06	FALSE	FALSE	-1.7836	0.0749222	218.998	FALSE	FALSE	1.2534	0.21069	615.846	FALSE
adcyap1r1	-0.144257	0.885369	2587.93	FALSE	FALSE	-0.171273	0.864991	2528.37	FALSE	FALSE	0.954147	0.34215	1000.1	FALSE	FALSE	3.20138	0.00158207	4.6244	FALSE	FALSE	-1.10349	0.272304	795.944	FALSE	FALSE	-1.17508	0.240544	703.11	FALSE	FALSE	0.264512	0.791503	2313.56	FALSE	FALSE	0.649389	0.517629	1513.03	FALSE	FALSE	0.980304	0.327289	956.666	FALSE	FALSE	0.648754	0.516821	1510.67	FALSE
add1	-3.95056	9.14773e-05	0.267388	FALSE	FALSE	-20.9408	1.10041e-31	3.2165e-28	TRUE	FALSE	-6.06351	1.7296e-08	5.05562e-05	FALSE	FALSE	-21.2687	1.90928e-53	5.58084e-50	TRUE	FALSE	-29.5437	5.20303e-70	1.52085e-66	TRUE	FALSE	30.4017	9.82569e-114	2.87205e-110	FALSE	FALSE	15.0144	7.86123e-42	2.29784e-38	FALSE	FALSE	1.85818	0.0660394	193.033	FALSE	FALSE	3.73662	0.00020224	0.591148	FALSE	FALSE	-0.931271	0.352212	1029.51	FALSE
adgrb3	-0.802823	0.422531	1235.06	FALSE	FALSE	1.60765	0.117716	344.085	FALSE	FALSE	-0.253475	0.800372	2339.49	FALSE	FALSE	1.23304	0.21898	640.077	FALSE	FALSE	0.921493	0.358818	1048.83	FALSE	FALSE	-1.03234	0.302425	883.988	FALSE	FALSE	0.586607	0.557749	1630.3	FALSE	FALSE	-18.3231	1.11466e-32	3.25814e-29	TRUE	FALSE	-1.44817	0.148035	432.705	FALSE	FALSE	-0.535274	0.592727	1732.54	FALSE
adgrd1	-3.41433	0.000701657	2.05094	FALSE	FALSE	-1.61035	0.111871	326.999	FALSE	FALSE	-2.11561	0.0365257	106.765	FALSE	FALSE	-2.79535	0.00568716	16.6236	FALSE	FALSE	-1.41261	0.15954	466.336	FALSE	FALSE	-3.38813	0.000762203	2.22792	FALSE	FALSE	3.82066	0.000151165	0.441856	FALSE	FALSE	-4.05154	9.97538e-05	0.29158	FALSE	FALSE	10.2391	5.58441e-23	1.63232e-19	FALSE	FALSE	-6.67967	7.08036e-11	2.06959e-07	FALSE
adgre1	-2.46893	0.013941	40.7496	FALSE	FALSE	2.28004	0.0286175	83.649	FALSE	FALSE	-0.741054	0.460261	1345.34	FALSE	FALSE	-1.31827	0.188866	552.055	FALSE	FALSE	-0.0163218	0.987007	2885.02	FALSE	FALSE	0.20866	0.834801	2440.12	FALSE	FALSE	0.973662	0.330722	966.699	FALSE	FALSE	-7.81286	4.85951e-12	1.42043e-08	FALSE	FALSE	-3.30614	0.000994184	2.906	FALSE	FALSE	0.353756	0.723681	2115.32	FALSE
adgre2	-2.33591	0.0199608	58.3453	FALSE	FALSE	-0.852508	0.396673	1159.48	FALSE	FALSE	-0.559706	0.576646	1685.54	FALSE	FALSE	-1.39011	0.165976	485.149	FALSE	FALSE	-1.91427	0.0570522	166.763	FALSE	FALSE	0.834059	0.40466	1182.82	FALSE	FALSE	1.62904	0.103973	303.912	FALSE	FALSE	-12.6258	2.64785e-22	7.73966e-19	FALSE	FALSE	-1.82925	0.0677918	198.155	FALSE	FALSE	-3.7856	0.000173649	0.507577	FALSE
adgre5	-2.18732	0.0292643	85.5396	FALSE	FALSE	1.47993	0.142187	415.613	FALSE	FALSE	0.0754696	0.93994	2747.44	FALSE	FALSE	-1.09917	0.272953	797.842	FALSE	FALSE	-0.00710458	0.994337	2906.45	FALSE	FALSE	1.73153	0.0839853	245.489	FALSE	FALSE	2.28936	0.0224928	65.7464	FALSE	FALSE	-13.3702	1.62424e-24	4.74764e-21	TRUE	FALSE	-2.11732	0.0345931	101.116	FALSE	FALSE	-4.19645	3.25394e-05	0.0951127	FALSE
adgrf5	4.96691	9.84544e-07	0.00287782	FALSE	FALSE	-7.91159	8.63062e-10	2.52273e-06	FALSE	FALSE	0.451571	0.652396	1906.95	FALSE	FALSE	-7.71239	4.97132e-13	1.45312e-09	FALSE	FALSE	-10.3545	1.62299e-18	4.744e-15	FALSE	FALSE	-1.34751	0.178439	521.577	FALSE	FALSE	12.9221	6.13435e-33	1.79307e-29	FALSE	FALSE	-4.05687	9.71816e-05	0.284062	FALSE	FALSE	3.92342	9.59918e-05	0.280584	FALSE	FALSE	-5.12335	4.3978e-07	0.00128548	FALSE
adgrg1	-3.23883	0.0012945	3.78383	FALSE	FALSE	-0.879097	0.385172	1125.86	FALSE	FALSE	-1.16819	0.245196	716.708	FALSE	FALSE	-3.55668	0.000464996	1.35918	FALSE	FALSE	-0.827799	0.409617	1197.31	FALSE	FALSE	1.0912	0.27573	805.959	FALSE	FALSE	2.71495	0.00686956	20.0797	FALSE	FALSE	-5.08634	1.75193e-06	0.0051209	FALSE	FALSE	2.34639	0.0192339	56.2207	FALSE	FALSE	-2.2349	0.0259102	75.7356	FALSE
adgrg2	0.928321	0.353776	1034.09	FALSE	FALSE	1.02995	0.305613	893.306	FALSE	FALSE	0.0734261	0.941563	2752.19	FALSE	FALSE	-0.565447	0.572379	1673.06	FALSE	FALSE	0.996297	0.320086	935.612	FALSE	FALSE	-2.69545	0.00727342	21.2602	FALSE	FALSE	-2.78495	0.005568	16.2753	FALSE	FALSE	1.6554	0.100819	294.694	FALSE	FALSE	-8.87317	6.09869e-18	1.78265e-14	FALSE	FALSE	10.838	1.71749e-24	5.02021e-21	FALSE
adgrv1	-0.204295	0.838222	2450.12	FALSE	FALSE	-1.78116	0.0853548	249.492	FALSE	FALSE	-1.57245	0.118723	347.028	FALSE	FALSE	0.301623	0.763253	2230.99	FALSE	FALSE	-1.91379	0.0585849	171.244	FALSE	FALSE	-0.146013	0.883975	2583.86	FALSE	FALSE	2.65835	0.00812421	23.7471	FALSE	FALSE	-1.04256	0.299635	875.834	FALSE	FALSE	-1.56088	0.119014	347.879	FALSE	FALSE	-1.27213	0.203981	596.238	FALSE
adh1b	-1.99036	0.0472003	137.967	FALSE	FALSE	-1.19304	0.236926	692.535	FALSE	FALSE	0.400127	0.689802	2016.29	FALSE	FALSE	1.16901	0.243786	712.586	FALSE	FALSE	-1.15703	0.248828	727.325	FALSE	FALSE	10.2206	2.6306e-22	7.68923e-19	FALSE	FALSE	7.80752	3.85101e-14	1.12565e-10	FALSE	FALSE	-0.607728	0.544724	1592.23	FALSE	FALSE	4.25721	2.36253e-05	0.0690567	FALSE	FALSE	-2.76815	0.0058698	17.1574	FALSE
adh4	-2.25064	0.024937	72.8908	FALSE	FALSE	-1.20978	0.229591	671.094	FALSE	FALSE	0.452074	0.651882	1905.45	FALSE	FALSE	-2.14474	0.0331744	96.9688	FALSE	FALSE	-0.0815189	0.935098	2733.29	FALSE	FALSE	0.838564	0.402129	1175.42	FALSE	FALSE	8.46141	3.16139e-16	9.24075e-13	FALSE	FALSE	0.0561427	0.955337	2792.45	FALSE	FALSE	2.81997	0.00494432	14.4522	FALSE	FALSE	-7.77699	5.09238e-14	1.4885e-10	FALSE
adipoq	2.36896	0.0182829	53.441	FALSE	FALSE	2.46828	0.0159389	46.5895	FALSE	FALSE	1.49027	0.138847	405.849	FALSE	FALSE	2.6097	0.0097091	28.3797	FALSE	FALSE	2.57951	0.0106803	31.2186	FALSE	FALSE	-2.59684	0.00969411	28.3359	FALSE	FALSE	-2.42567	0.015656	45.7624	FALSE	FALSE	-4.9818	2.53691e-06	0.00741538	FALSE	FALSE	-12.6642	3.28443e-33	9.60039e-30	FALSE	FALSE	14.3429	6.14714e-39	1.79681e-35	FALSE
adm	-1.22583	0.220937	645.8	FALSE	FALSE	-0.676444	0.502847	1469.82	FALSE	FALSE	2.54447	0.0123009	35.9555	FALSE	FALSE	4.59435	7.47269e-06	0.0218427	FALSE	FALSE	0.94525	0.346576	1013.04	FALSE	FALSE	7.06475	5.59828e-12	1.63638e-08	FALSE	FALSE	6.01844	3.50591e-09	1.02478e-05	FALSE	FALSE	-35.7618	2.18566e-58	6.38869e-55	TRUE	FALSE	-0.0439398	0.964965	2820.59	FALSE	FALSE	2.14538	0.0324406	94.8239	FALSE
adra2a	-1.13624	0.256512	749.784	FALSE	FALSE	-0.0878808	0.93042	2719.62	FALSE	FALSE	-1.37881	0.170733	499.053	FALSE	FALSE	-0.951105	0.342677	1001.64	FALSE	FALSE	0.0492929	0.960767	2808.32	FALSE	FALSE	-1.67657	0.0942889	275.606	FALSE	FALSE	0.729779	0.465898	1361.82	FALSE	FALSE	-1.41959	0.158854	464.331	FALSE	FALSE	-29.5125	1.19821e-123	3.50236e-120	TRUE	FALSE	-25.51	8.08457e-90	2.36312e-86	TRUE
afap1	1.08541	0.278363	813.654	FALSE	FALSE	-3.55837	0.000679924	1.98742	FALSE	FALSE	0.108397	0.913869	2671.24	FALSE	FALSE	-4.88558	2.10937e-06	0.00616569	FALSE	FALSE	-6.06175	8.10588e-09	2.36935e-05	FALSE	FALSE	2.16361	0.0309872	90.5757	FALSE	FALSE	15.8461	9.11318e-46	2.66378e-42	FALSE	FALSE	-0.00382246	0.996958	2914.11	FALSE	FALSE	0.438593	0.661096	1932.38	FALSE	FALSE	1.8498	0.0649975	189.988	FALSE
afm	-1.48537	0.138186	403.918	FALSE	FALSE	-0.963382	0.33857	989.641	FALSE	FALSE	-1.83659	0.0688133	201.141	FALSE	FALSE	-2.3551	0.0194307	56.7958	FALSE	FALSE	0.142011	0.887228	2593.37	FALSE	FALSE	-2.21481	0.0272372	79.6142	FALSE	FALSE	5.60455	3.55721e-08	0.000103977	FALSE	FALSE	4.72476	7.2776e-06	0.0212724	FALSE	FALSE	3.63252	0.000301523	0.881353	FALSE	FALSE	-1.09603	0.273635	799.835	FALSE
afp	0.695062	0.487401	1424.67	FALSE	FALSE	-1.82173	0.0778402	227.527	FALSE	FALSE	0.935915	0.351359	1027.02	FALSE	FALSE	-0.590576	0.555458	1623.6	FALSE	FALSE	0.795952	0.427782	1250.41	FALSE	FALSE	-0.156047	0.87606	2560.72	FALSE	FALSE	1.31063	0.190621	557.186	FALSE	FALSE	3.1743	0.002041	5.96585	FALSE	FALSE	1.26571	0.206056	602.303	FALSE	FALSE	3.0154	0.00271297	7.93001	FALSE
agbl2	-0.452588	0.651081	1903.11	FALSE	FALSE	0.249819	0.804486	2351.51	FALSE	FALSE	0.548105	0.584735	1709.18	FALSE	FALSE	0.912768	0.362468	1059.49	FALSE	FALSE	1.43585	0.154242	450.849	FALSE	FALSE	-0.645974	0.518613	1515.9	FALSE	FALSE	-0.521218	0.602464	1761	FALSE	FALSE	0.00579995	0.995384	2909.51	FALSE	FALSE	-13.9761	2.93559e-39	8.58073e-36	FALSE	FALSE	-10.3051	1.63716e-22	4.78543e-19	FALSE
ager	0.529772	0.596547	1743.71	FALSE	FALSE	-0.583822	0.56111	1640.12	FALSE	FALSE	-0.00431919	0.99656	2912.95	FALSE	FALSE	1.55768	0.120846	353.232	FALSE	FALSE	-0.872254	0.384142	1122.85	FALSE	FALSE	-0.831712	0.40599	1186.71	FALSE	FALSE	-0.439805	0.660284	1930.01	FALSE	FALSE	-17.5747	4.1962e-32	1.22655e-28	TRUE	FALSE	-4.01038	6.73351e-05	0.19682	FALSE	FALSE	0.220439	0.825628	2413.31	FALSE
agr2	-0.666939	0.505193	1476.68	FALSE	FALSE	-0.4694	0.64229	1877.41	FALSE	FALSE	0.048171	0.961676	2810.98	FALSE	FALSE	-1.14145	0.255014	745.405	FALSE	FALSE	-2.68257	0.00853153	24.9377	FALSE	FALSE	6.89589	1.72471e-11	5.04134e-08	FALSE	FALSE	2.55349	0.0109838	32.1057	FALSE	FALSE	-13.8928	2.38818e-24	6.98066e-21	TRUE	FALSE	-2.10258	0.0358783	104.872	FALSE	FALSE	0.187132	0.851642	2489.35	FALSE
agr3	-2.26151	0.0242524	70.8899	FALSE	FALSE	0.759693	0.452516	1322.7	FALSE	FALSE	-0.608515	0.544141	1590.53	FALSE	FALSE	-0.569278	0.569791	1665.5	FALSE	FALSE	1.10927	0.269809	788.651	FALSE	FALSE	2.25296	0.0247174	72.249	FALSE	FALSE	3.25108	0.0012332	3.60464	FALSE	FALSE	-7.83207	6.28606e-12	1.83742e-08	FALSE	FALSE	-0.709535	0.478242	1397.9	FALSE	FALSE	-3.83129	0.000145646	0.425724	FALSE
agrn	-1.80968	0.0710522	207.686	FALSE	FALSE	0.411802	0.68167	1992.52	FALSE	FALSE	-1.27755	0.203688	595.381	FALSE	FALSE	-1.02904	0.30465	890.491	FALSE	FALSE	-0.470152	0.638773	1867.13	FALSE	FALSE	0.297967	0.765857	2238.6	FALSE	FALSE	7.19082	2.51656e-12	7.35589e-09	FALSE	FALSE	-27.2966	1.20991e-47	3.53656e-44	TRUE	FALSE	2.6204	0.00897545	26.2352	FALSE	FALSE	-0.366272	0.714331	2087.99	FALSE
agrp	-1.64226	0.101267	296.002	FALSE	FALSE	-0.920485	0.360339	1053.27	FALSE	FALSE	1.5234	0.13009	380.254	FALSE	FALSE	-6.40865	9.33252e-10	2.72789e-06	FALSE	FALSE	-1.00791	0.314769	920.068	FALSE	FALSE	-13.5604	7.42041e-36	2.16899e-32	FALSE	FALSE	3.57057	0.000392382	1.14693	FALSE	FALSE	-16.6787	1.38258e-30	4.04128e-27	TRUE	FALSE	3.63362	0.000300214	0.877524	FALSE	FALSE	-3.99137	7.63917e-05	0.223293	FALSE
agt	-1.33087	0.183947	537.678	FALSE	FALSE	1.72842	0.0881667	257.711	FALSE	FALSE	-1.05861	0.291924	853.293	FALSE	FALSE	-18.7675	6.92453e-47	2.02404e-43	TRUE	FALSE	1.46978	0.143333	418.962	FALSE	FALSE	-2.7916	0.0054518	15.9356	FALSE	FALSE	1.02172	0.307437	898.637	FALSE	FALSE	-2.5987	0.0106994	31.2745	FALSE	FALSE	-1.62638	0.104322	304.933	FALSE	FALSE	6.14667	1.69393e-09	4.95136e-06	FALSE
agxt	-0.0430348	0.965694	2822.72	FALSE	FALSE	-0.278056	0.781565	2284.51	FALSE	FALSE	0.933072	0.352251	1029.63	FALSE	FALSE	-0.517393	0.605431	1769.67	FALSE	FALSE	0.665808	0.506158	1479.5	FALSE	FALSE	1.24538	0.213591	624.326	FALSE	FALSE	6.32555	5.80381e-10	1.69645e-06	FALSE	FALSE	-1.81703	0.0720517	210.607	FALSE	FALSE	2.29745	0.0218952	63.9996	FALSE	FALSE	-2.66907	0.00788068	23.0352	FALSE
ahcy	-19.1053	6.85355e-59	2.00329e-55	FALSE	FALSE	-36.5958	2.00816e-58	5.86986e-55	TRUE	FALSE	-26.6694	2.39454e-59	6.99924e-56	TRUE	FALSE	-25.6029	2.15634e-66	6.30298e-63	TRUE	FALSE	-50.3728	1.45232e-131	4.24514e-128	TRUE	FALSE	8.46704	2.87499e-16	8.40359e-13	FALSE	FALSE	32.7067	2.01993e-125	5.90425e-122	FALSE	FALSE	-1.04617	0.29787	870.674	FALSE	FALSE	2.29322	0.0221379	64.709	FALSE	FALSE	2.70824	0.00702054	20.521	FALSE
ahnak	-17.1127	5.69191e-50	1.66374e-46	FALSE	FALSE	-8.06401	7.76769e-10	2.2705e-06	TRUE	FALSE	-11.9047	8.63705e-22	2.52461e-18	TRUE	FALSE	1.67461	0.095549	279.29	FALSE	FALSE	-21.527	2.20981e-43	6.45926e-40	TRUE	FALSE	6.69641	6.01017e-11	1.75677e-07	FALSE	FALSE	5.95724	5.07785e-09	1.48426e-05	FALSE	FALSE	-19.0255	3.25122e-35	9.50332e-32	TRUE	FALSE	0.79859	0.42481	1241.72	FALSE	FALSE	-0.0987437	0.921385	2693.21	FALSE
ahnak2	-2.86416	0.00439363	12.8426	FALSE	FALSE	0.471043	0.640227	1871.38	FALSE	FALSE	-1.10658	0.270776	791.477	FALSE	FALSE	1.49184	0.137295	401.312	FALSE	FALSE	-0.403875	0.687009	2008.13	FALSE	FALSE	0.712089	0.476759	1393.57	FALSE	FALSE	2.94293	0.00341494	9.98187	FALSE	FALSE	-19.5932	3.03361e-36	8.86723e-33	TRUE	FALSE	-6.00305	3.16639e-09	9.25535e-06	FALSE	FALSE	-9.99985	2.06965e-21	6.04959e-18	FALSE
ahsa1	-3.30098	0.00104534	3.05553	FALSE	FALSE	-9.42986	3.7796e-11	1.10478e-07	TRUE	FALSE	-4.59918	1.15805e-05	0.0338498	FALSE	FALSE	0.251686	0.801533	2342.88	FALSE	FALSE	-18.3729	5.40085e-35	1.57867e-31	TRUE	FALSE	1.49929	0.134446	392.985	FALSE	FALSE	7.83074	3.28912e-14	9.6141e-11	FALSE	FALSE	-0.0484374	0.961461	2810.35	FALSE	FALSE	-0.381922	0.702636	2053.81	FALSE	FALSE	0.767733	0.443034	1294.99	FALSE
ahsg	-2.05398	0.0405879	118.638	FALSE	FALSE	-0.86542	0.389673	1139.01	FALSE	FALSE	-1.44372	0.151452	442.695	FALSE	FALSE	-4.58023	7.90197e-06	0.0230975	FALSE	FALSE	-0.890149	0.374558	1094.83	FALSE	FALSE	0.599304	0.54925	1605.46	FALSE	FALSE	4.90553	1.28531e-06	0.00375695	FALSE	FALSE	-5.59945	1.71813e-07	0.000502209	FALSE	FALSE	-0.306123	0.759603	2220.32	FALSE	FALSE	-1.97426	0.0489418	143.057	FALSE
ahsp	-6.98712	1.09014e-11	3.18648e-08	FALSE	FALSE	0.0791701	0.937374	2739.95	FALSE	FALSE	-6.90343	3.26735e-10	9.55045e-07	FALSE	FALSE	-0.550211	0.582761	1703.41	FALSE	FALSE	-3.12196	0.00230876	6.74851	FALSE	FALSE	7.76252	4.957e-14	1.44893e-10	FALSE	FALSE	-4.39931	1.34529e-05	0.0393228	FALSE	FALSE	-1.51034	0.134291	392.532	FALSE	FALSE	5.69448	1.83821e-08	5.3731e-05	FALSE	FALSE	-5.95913	5.02199e-09	1.46793e-05	FALSE
aida	0.201257	0.840597	2457.07	FALSE	FALSE	-1.22174	0.231617	677.018	FALSE	FALSE	-0.346099	0.729944	2133.63	FALSE	FALSE	-1.38304	0.168167	491.551	FALSE	FALSE	-2.62373	0.0101233	29.5903	FALSE	FALSE	-0.577845	0.563644	1647.53	FALSE	FALSE	1.48017	0.139505	407.772	FALSE	FALSE	-0.86611	0.388413	1135.33	FALSE	FALSE	-42.0811	2.14774e-190	6.27784e-187	TRUE	FALSE	-34.4229	5.25531e-127	1.53613e-123	TRUE
aif1	-22.842	8.73727e-75	2.5539e-71	TRUE	FALSE	-29.6093	1.79647e-26	5.25108e-23	TRUE	FALSE	-33.0985	7.12865e-58	2.0837e-54	TRUE	FALSE	-15.0996	3.67095e-35	1.07302e-31	FALSE	FALSE	-25.0081	2.22421e-46	6.50136e-43	TRUE	FALSE	-5.81673	1.09677e-08	3.20586e-05	FALSE	FALSE	17.5174	3.36828e-53	9.8455e-50	FALSE	FALSE	-2.79999	0.00617371	18.0458	FALSE	FALSE	1.84829	0.0650012	189.998	FALSE	FALSE	0.425033	0.671017	1961.38	FALSE
aif1l	-1.92551	0.0548489	160.323	FALSE	FALSE	-1.28329	0.206949	604.913	FALSE	FALSE	-0.962622	0.337749	987.24	FALSE	FALSE	-1.31101	0.19134	559.287	FALSE	FALSE	-3.37036	0.0010045	2.93614	FALSE	FALSE	-0.0437157	0.965149	2821.13	FALSE	FALSE	3.54946	0.00042548	1.24368	FALSE	FALSE	-9.48523	1.19162e-15	3.48312e-12	TRUE	FALSE	-1.28958	0.197642	577.708	FALSE	FALSE	-1.10892	0.268049	783.508	FALSE
aifm1	-1.65008	0.0996644	291.319	FALSE	FALSE	-11.1458	3.07108e-13	8.97676e-10	TRUE	FALSE	-4.89298	3.33691e-06	0.00975379	FALSE	FALSE	-18.8091	7.60643e-47	2.22336e-43	FALSE	FALSE	-15.8091	8.01753e-30	2.34352e-26	TRUE	FALSE	11.978	3.65064e-29	1.06708e-25	FALSE	FALSE	40.3713	1.79497e-159	5.24668e-156	FALSE	FALSE	-0.499993	0.618206	1807.02	FALSE	FALSE	1.13457	0.256953	751.074	FALSE	FALSE	-2.48235	0.0134112	39.201	FALSE
ak1	-3.85953	0.000131649	0.384809	FALSE	FALSE	-22.9874	5.87499e-41	1.71726e-37	TRUE	FALSE	-9.4574	5.49761e-17	1.60695e-13	FALSE	FALSE	-9.99592	1.79808e-19	5.25579e-16	FALSE	FALSE	-33.6232	6.2804e-94	1.83576e-90	TRUE	FALSE	2.73255	0.00651169	19.0337	FALSE	FALSE	5.07732	5.51887e-07	0.00161317	FALSE	FALSE	1.01539	0.312234	912.661	FALSE	FALSE	4.60923	4.82369e-06	0.0140996	FALSE	FALSE	-0.692494	0.488984	1429.3	FALSE
ak2	-12.9705	1.07333e-32	3.13733e-29	FALSE	FALSE	-17.3224	3.34065e-17	9.76471e-14	TRUE	FALSE	-22.664	1.1577e-43	3.38397e-40	TRUE	FALSE	-30.6783	2.00022e-79	5.84665e-76	TRUE	FALSE	-20.1369	1.56502e-36	4.57455e-33	TRUE	FALSE	6.03272	3.18382e-09	9.3063e-06	FALSE	FALSE	29.9232	2.12366e-112	6.20747e-109	FALSE	FALSE	-0.87961	0.381103	1113.96	FALSE	FALSE	-28.8326	4.63768e-121	1.35559e-117	FALSE	FALSE	-24.6445	1.86466e-86	5.45039e-83	FALSE
akap12	-1.01758	0.309468	904.574	FALSE	FALSE	-3.91835	0.000206622	0.603957	FALSE	FALSE	-2.13452	0.0349114	102.046	FALSE	FALSE	0.187915	0.851133	2487.86	FALSE	FALSE	-6.63716	3.83587e-10	1.12122e-06	FALSE	FALSE	-8.41462	4.72183e-16	1.38019e-12	FALSE	FALSE	-0.726365	0.467979	1367.9	FALSE	FALSE	-7.75896	6.97364e-12	2.03839e-08	FALSE	FALSE	-1.22972	0.219229	640.807	FALSE	FALSE	-0.600201	0.548673	1603.77	FALSE
akr1b1	-3.51266	0.000492921	1.44081	FALSE	FALSE	-13.4184	2.21066e-15	6.46177e-12	TRUE	FALSE	-5.94026	3.61334e-08	0.000105618	FALSE	FALSE	-17.5376	7.86818e-43	2.29987e-39	FALSE	FALSE	-26.9112	1.70413e-49	4.98116e-46	TRUE	FALSE	-2.32999	0.0202237	59.1139	FALSE	FALSE	23.1581	1.02975e-79	3.00995e-76	FALSE	FALSE	-0.406303	0.68542	2003.48	FALSE	FALSE	1.63905	0.101672	297.186	FALSE	FALSE	2.25175	0.0248204	72.55	FALSE
akr1b10	-0.71222	0.476735	1393.5	FALSE	FALSE	2.07072	0.0473666	138.452	FALSE	FALSE	0.261848	0.793939	2320.68	FALSE	FALSE	-0.706007	0.480991	1405.94	FALSE	FALSE	-0.679931	0.498191	1456.21	FALSE	FALSE	2.03928	0.0419752	122.694	FALSE	FALSE	2.73028	0.00656666	19.1943	FALSE	FALSE	-3.23359	0.00163543	4.78037	FALSE	FALSE	0.97735	0.328739	960.904	FALSE	FALSE	-0.144706	0.885009	2586.88	FALSE
akr1c4	-0.667585	0.504775	1475.46	FALSE	FALSE	-2.22142	0.028873	84.3957	FALSE	FALSE	-0.780146	0.436555	1276.05	FALSE	FALSE	-5.37081	2.15692e-07	0.000630468	FALSE	FALSE	-1.45214	0.147764	431.913	FALSE	FALSE	-1.64474	0.100674	294.269	FALSE	FALSE	3.72574	0.000217811	0.636661	FALSE	FALSE	-1.17622	0.242224	708.021	FALSE	FALSE	-0.20929	0.834285	2438.62	FALSE	FALSE	-1.43023	0.153342	448.219	FALSE
akr7l	-0.818417	0.413591	1208.93	FALSE	FALSE	0.119555	0.905181	2645.84	FALSE	FALSE	-1.50669	0.134642	393.559	FALSE	FALSE	-0.448412	0.654318	1912.57	FALSE	FALSE	-0.267238	0.789595	2307.99	FALSE	FALSE	0.666244	0.505582	1477.82	FALSE	FALSE	3.53974	0.000441773	1.2913	FALSE	FALSE	-4.74174	6.8384e-06	0.0199886	FALSE	FALSE	-22.0137	4.13857e-81	1.20971e-77	FALSE	FALSE	-22.8411	6.3974e-77	1.86996e-73	TRUE
akt1s1	-0.42205	0.673207	1967.78	FALSE	FALSE	-12.479	3.37837e-13	9.87497e-10	TRUE	FALSE	-3.98781	0.000119571	0.349507	FALSE	FALSE	-1.1102	0.268193	783.929	FALSE	FALSE	-24.8296	5.81724e-45	1.70038e-41	TRUE	FALSE	24.7954	2.92717e-88	8.55612e-85	FALSE	FALSE	25.9663	5.441e-93	1.5904e-89	FALSE	FALSE	0.343478	0.73201	2139.66	FALSE	FALSE	0.7395	0.459861	1344.18	FALSE	FALSE	-0.0993636	0.920893	2691.77	FALSE
akt2	3.5132	0.000489519	1.43086	FALSE	FALSE	-12.1959	3.62267e-13	1.05891e-09	TRUE	FALSE	-1.76861	0.0796856	232.921	FALSE	FALSE	2.13687	0.0337852	98.7542	FALSE	FALSE	-18.9109	2.1935e-34	6.41161e-31	TRUE	FALSE	14.0226	7.61186e-38	2.22495e-34	FALSE	FALSE	40.2925	4.96329e-159	1.45077e-155	FALSE	TRUE	-0.375639	0.707953	2069.35	FALSE	FALSE	0.615095	0.538693	1574.6	FALSE	FALSE	0.78168	0.434801	1270.92	FALSE
akt3	2.32333	0.0206495	60.3585	FALSE	FALSE	-11.3437	2.79151e-13	8.15958e-10	TRUE	FALSE	-2.796	0.00613956	17.9459	FALSE	FALSE	-21.9142	1.19473e-55	3.4922e-52	TRUE	FALSE	-19.2062	2.33905e-36	6.83705e-33	TRUE	FALSE	9.83566	6.55406e-21	1.91575e-17	FALSE	FALSE	32.6734	3.64224e-124	1.06463e-120	FALSE	FALSE	0.887312	0.377136	1102.37	FALSE	FALSE	1.43539	0.151646	443.26	FALSE	FALSE	1.84163	0.0661891	193.471	FALSE
alcam	-2.08109	0.0380208	111.135	FALSE	FALSE	-0.2888	0.77336	2260.53	FALSE	FALSE	-0.724593	0.469808	1373.25	FALSE	FALSE	0.052857	0.957896	2799.93	FALSE	FALSE	-1.11313	0.266719	779.619	FALSE	FALSE	-1.22164	0.222432	650.167	FALSE	FALSE	2.83702	0.00474659	13.8743	FALSE	FALSE	-14.4301	8.3292e-27	2.43463e-23	TRUE	FALSE	-8.71227	2.1647e-17	6.32741e-14	FALSE	FALSE	7.30642	1.20736e-12	3.52912e-09	FALSE
aldh1a1	-5.73673	1.84088e-08	5.38089e-05	FALSE	FALSE	-3.19533	0.00306406	8.95625	FALSE	FALSE	-4.9987	2.16586e-06	0.00633082	FALSE	FALSE	-5.45823	1.34529e-07	0.000393227	FALSE	FALSE	-5.37052	4.59096e-07	0.00134194	FALSE	FALSE	4.54747	6.86338e-06	0.0200616	FALSE	FALSE	1.54949	0.121932	356.407	FALSE	FALSE	3.16438	0.00209037	6.11016	FALSE	FALSE	6.12143	1.55837e-09	4.55511e-06	FALSE	FALSE	-3.78047	0.000176947	0.517215	FALSE
aldh2	-0.0520709	0.958496	2801.68	FALSE	FALSE	-1.34081	0.188606	551.295	FALSE	FALSE	0.612825	0.541265	1582.12	FALSE	FALSE	-1.12117	0.263511	770.243	FALSE	FALSE	-1.98342	0.0498743	145.783	FALSE	FALSE	-2.10158	0.0361057	105.537	FALSE	FALSE	1.60003	0.110264	322.301	FALSE	FALSE	-0.908001	0.36599	1069.79	FALSE	FALSE	-22.3755	1.06229e-83	3.10507e-80	TRUE	FALSE	-21.2357	2.11399e-70	6.17919e-67	TRUE
aldh3a1	-1.36514	0.172945	505.519	FALSE	FALSE	-1.25802	0.212443	620.972	FALSE	FALSE	-1.34495	0.181061	529.241	FALSE	FALSE	1.3808	0.168827	493.481	FALSE	FALSE	0.186318	0.852392	2491.54	FALSE	FALSE	1.41342	0.158162	462.307	FALSE	FALSE	4.24109	2.67546e-05	0.0782038	FALSE	FALSE	-1.62406	0.107663	314.698	FALSE	FALSE	3.46698	0.000559685	1.63596	FALSE	FALSE	-6.74426	4.66113e-11	1.36245e-07	FALSE
aldh5a1	0.797945	0.425346	1243.29	FALSE	FALSE	-6.973	9.4924e-08	0.000277463	TRUE	FALSE	-2.17266	0.0319242	93.3144	FALSE	FALSE	-10.7604	9.73717e-22	2.84618e-18	FALSE	FALSE	-14.3664	8.51641e-26	2.48935e-22	TRUE	FALSE	3.8206	0.00015039	0.439591	FALSE	FALSE	16.1958	1.87155e-47	5.47055e-44	FALSE	FALSE	-0.87449	0.383873	1122.06	FALSE	FALSE	-4.40147	1.24417e-05	0.0363671	FALSE	FALSE	-4.31097	1.98608e-05	0.0580532	FALSE
alms1	-10.3443	1.8148e-22	5.30467e-19	FALSE	FALSE	-2.58995	0.0138835	40.5816	FALSE	FALSE	-9.92753	6.59299e-17	1.92713e-13	FALSE	FALSE	-6.61006	3.35662e-10	9.8114e-07	FALSE	FALSE	-5.69061	1.08408e-07	0.000316877	FALSE	FALSE	1.13454	0.257134	751.603	FALSE	FALSE	-0.890853	0.373467	1091.64	FALSE	FALSE	-0.754764	0.452141	1321.61	FALSE	FALSE	-1.79333	0.0733632	214.441	FALSE	FALSE	-3.48885	0.000531877	1.55468	FALSE
alpi	0.512934	0.608272	1777.98	FALSE	FALSE	-1.86471	0.0664612	194.266	FALSE	FALSE	-0.45094	0.652885	1908.38	FALSE	FALSE	-0.773498	0.440097	1286.4	FALSE	FALSE	-1.6071	0.109808	320.969	FALSE	FALSE	-0.815989	0.414921	1212.82	FALSE	FALSE	-0.845021	0.398547	1164.95	FALSE	FALSE	-1.47869	0.142289	415.912	FALSE	FALSE	0.483471	0.628918	1838.33	FALSE	FALSE	-1.62741	0.104357	305.035	FALSE
alpp	-0.336792	0.73644	2152.61	FALSE	FALSE	-1.13007	0.2659	777.227	FALSE	FALSE	-0.582526	0.561379	1640.91	FALSE	FALSE	0.986162	0.325199	950.556	FALSE	FALSE	-0.327743	0.743741	2173.96	FALSE	FALSE	0.718496	0.472798	1381.99	FALSE	FALSE	1.55099	0.121572	355.356	FALSE	FALSE	-2.12849	0.0357935	104.625	FALSE	FALSE	2.05741	0.0400192	116.976	FALSE	FALSE	6.06358	2.78269e-09	8.1338e-06	FALSE
ambn	-1.57544	0.115914	338.818	FALSE	FALSE	1.91176	0.0599868	175.342	FALSE	FALSE	1.04908	0.296113	865.539	FALSE	FALSE	3.01952	0.00285409	8.3425	FALSE	FALSE	3.55957	0.000470503	1.37528	FALSE	FALSE	1.24035	0.215461	629.793	FALSE	FALSE	-1.29817	0.194864	569.587	FALSE	FALSE	-3.75229	0.000299357	0.875021	FALSE	FALSE	-0.236715	0.81295	2376.25	FALSE	FALSE	-0.835139	0.404084	1181.14	FALSE
ambp	-3.0993	0.00206697	6.04175	FALSE	FALSE	0.467889	0.642531	1878.12	FALSE	FALSE	-1.51325	0.133016	388.807	FALSE	FALSE	-1.47304	0.142229	415.736	FALSE	FALSE	-0.16166	0.871866	2548.46	FALSE	FALSE	-2.26581	0.0239016	69.8645	FALSE	FALSE	5.83164	1.01096e-08	2.95504e-05	FALSE	FALSE	-33.4369	1.55884e-55	4.55649e-52	TRUE	FALSE	2.73777	0.00634605	18.5495	FALSE	FALSE	-0.256076	0.798005	2332.57	FALSE
amdhd2	-2.38385	0.0175666	51.347	FALSE	FALSE	-3.56146	0.000968086	2.82972	FALSE	FALSE	-2.09143	0.0386592	113.001	FALSE	FALSE	-1.033	0.302792	885.062	FALSE	FALSE	-3.16138	0.00196788	5.75212	FALSE	FALSE	-0.0618421	0.950714	2778.94	FALSE	FALSE	2.68468	0.0075155	21.9678	FALSE	FALSE	-3.1134	0.00239698	7.00638	FALSE	FALSE	1.25609	0.209506	612.386	FALSE	FALSE	-2.70942	0.00698903	20.4289	FALSE
amfr	-9.01783	7.11298e-18	2.07912e-14	FALSE	FALSE	-8.13912	5.58939e-09	1.63378e-05	TRUE	FALSE	-10.3503	5.30989e-18	1.55208e-14	FALSE	FALSE	-33.056	4.12783e-85	1.20656e-81	TRUE	FALSE	-19.4348	5.38211e-36	1.57319e-32	TRUE	FALSE	1.58095	0.114547	334.822	FALSE	FALSE	6.31784	6.23416e-10	1.82225e-06	FALSE	FALSE	-4.70162	8.89158e-06	0.0259901	FALSE	FALSE	-2.87421	0.00417871	12.2144	FALSE	FALSE	-1.82747	0.0682855	199.598	FALSE
amigo1	-0.10259	0.918339	2684.3	FALSE	FALSE	-0.861792	0.395864	1157.11	FALSE	FALSE	1.28695	0.200867	587.134	FALSE	FALSE	-1.38452	0.167717	490.236	FALSE	FALSE	-0.69101	0.491234	1435.88	FALSE	FALSE	1.1214	0.262678	767.808	FALSE	FALSE	0.471964	0.637173	1862.46	FALSE	FALSE	-0.269286	0.78824	2304.03	FALSE	FALSE	-20.0839	1.03172e-70	3.01572e-67	FALSE	FALSE	-16.4396	9.75706e-48	2.85199e-44	FALSE
amigo2	0.771675	0.440736	1288.27	FALSE	FALSE	-3.67569	0.000766121	2.23937	FALSE	FALSE	-1.24131	0.217068	634.49	FALSE	FALSE	-3.35042	0.000958318	2.80116	FALSE	FALSE	-4.8705	3.85493e-06	0.011268	FALSE	FALSE	-0.298158	0.765711	2238.17	FALSE	FALSE	3.59842	0.000353669	1.03377	FALSE	FALSE	2.83261	0.00560028	16.3696	FALSE	FALSE	-2.89092	0.00396207	11.5811	FALSE	FALSE	3.0116	0.00274308	8.01801	FALSE
amn	-0.234196	0.814947	2382.09	FALSE	FALSE	0.935326	0.352824	1031.3	FALSE	FALSE	0.237158	0.812914	2376.15	FALSE	FALSE	0.4449	0.656863	1920.01	FALSE	FALSE	2.04663	0.0420868	123.02	FALSE	FALSE	0.652157	0.514622	1504.24	FALSE	FALSE	3.32697	0.000947418	2.7693	FALSE	FALSE	-6.00252	3.41928e-08	9.99457e-05	FALSE	FALSE	0.362932	0.71677	2095.12	FALSE	FALSE	-3.63618	0.000308972	0.903124	FALSE
amot	-0.276377	0.782395	2286.94	FALSE	FALSE	-2.99985	0.00375074	10.9634	FALSE	FALSE	-3.33651	0.00114134	3.33615	FALSE	FALSE	-12.9162	3.48892e-28	1.01981e-24	FALSE	FALSE	-4.61117	7.68064e-06	0.0224505	FALSE	FALSE	-2.49055	0.0130964	38.2807	FALSE	FALSE	3.18803	0.00152962	4.47106	FALSE	FALSE	1.10143	0.273315	798.9	FALSE	FALSE	-8.4299	2.08599e-16	6.09734e-13	FALSE	FALSE	8.60897	1.23812e-16	3.61902e-13	FALSE
amotl2	0.639232	0.523016	1528.78	FALSE	FALSE	-5.74659	1.65982e-06	0.00485165	FALSE	FALSE	-0.471754	0.638049	1865.02	FALSE	FALSE	-17.9693	4.21465e-44	1.23194e-40	TRUE	FALSE	-10.9051	4.32311e-19	1.26364e-15	TRUE	FALSE	8.19978	2.14105e-15	6.2583e-12	FALSE	FALSE	13.4294	4.45833e-35	1.30317e-31	FALSE	FALSE	-6.40317	4.67288e-09	1.36588e-05	FALSE	FALSE	-28.7346	1.20473e-119	3.52144e-116	TRUE	FALSE	-24.7027	2.80706e-86	8.20504e-83	TRUE
ampd3	-9.22414	1.31813e-18	3.85288e-15	FALSE	FALSE	-4.24471	0.00019327	0.564928	FALSE	FALSE	-7.75625	4.50952e-12	1.31813e-08	FALSE	FALSE	-1.84794	0.0660346	193.019	FALSE	FALSE	-6.99611	3.36295e-10	9.82989e-07	FALSE	FALSE	12.3532	1.06314e-30	3.10756e-27	FALSE	FALSE	-1.91723	0.0558081	163.127	FALSE	FALSE	0.566499	0.57228	1672.78	FALSE	FALSE	1.80733	0.0711433	207.952	FALSE	FALSE	-0.615632	0.538439	1573.86	FALSE
amy1a_amy1b_amy1c	-0.00689715	0.9945	2906.92	FALSE	FALSE	-0.991725	0.325059	950.149	FALSE	FALSE	0.757881	0.450107	1315.66	FALSE	FALSE	-0.54453	0.586663	1714.81	FALSE	FALSE	-0.909591	0.364388	1065.11	FALSE	FALSE	0.196196	0.844544	2468.6	FALSE	FALSE	-0.322743	0.747043	2183.61	FALSE	FALSE	-11.1315	3.61865e-19	1.05773e-15	FALSE	FALSE	-2.52673	0.0117499	34.3451	FALSE	FALSE	-0.768189	0.442797	1294.29	FALSE
amy2a	-0.049173	0.960806	2808.44	FALSE	FALSE	-1.01637	0.312224	912.631	FALSE	FALSE	1.30295	0.194772	569.32	FALSE	FALSE	-1.19022	0.235342	687.906	FALSE	FALSE	-0.653807	0.513878	1502.07	FALSE	FALSE	-0.562635	0.573964	1677.7	FALSE	FALSE	-1.24891	0.212337	620.662	FALSE	FALSE	-13.914	3.72289e-25	1.0882e-21	TRUE	FALSE	-3.07216	0.00221683	6.47979	FALSE	FALSE	-0.16511	0.868933	2539.89	FALSE
amy2b	0.344841	0.7304	2134.96	FALSE	FALSE	-1.41714	0.160257	468.431	FALSE	FALSE	1.1527	0.251049	733.815	FALSE	FALSE	-1.19285	0.234376	685.082	FALSE	FALSE	-0.73115	0.465463	1360.55	FALSE	FALSE	-0.401497	0.688249	2011.75	FALSE	FALSE	-1.50719	0.13248	387.24	FALSE	FALSE	-13.2535	1.96527e-23	5.7445e-20	TRUE	FALSE	-2.80004	0.00527148	15.4085	FALSE	FALSE	-0.825548	0.40952	1197.03	FALSE
ang	-2.27128	0.0236306	69.0724	FALSE	FALSE	-1.99669	0.048674	142.274	FALSE	FALSE	-1.30384	0.194323	568.005	FALSE	FALSE	-2.12894	0.034427	100.63	FALSE	FALSE	-1.12908	0.259947	759.825	FALSE	FALSE	-0.201019	0.840769	2457.57	FALSE	FALSE	4.31421	1.95345e-05	0.0570994	FALSE	FALSE	-19.4532	1.07669e-36	3.14717e-33	TRUE	FALSE	5.20707	2.53957e-07	0.000742315	FALSE	FALSE	-6.49181	2.23872e-10	6.54378e-07	FALSE
angpt1	9.13475	2.77842e-18	8.12133e-15	FALSE	FALSE	-11.2125	3.01748e-17	8.82011e-14	FALSE	FALSE	1.29952	0.196093	573.181	FALSE	FALSE	-13.0089	1.18115e-28	3.4525e-25	FALSE	FALSE	-11.4481	3.86298e-23	1.12915e-19	FALSE	FALSE	-7.80571	3.76054e-14	1.09921e-10	FALSE	FALSE	12.6147	1.37805e-31	4.02805e-28	FALSE	FALSE	4.25474	4.84998e-05	0.141765	FALSE	FALSE	0.109085	0.913167	2669.19	FALSE	FALSE	-0.15782	0.874669	2556.66	FALSE
angpt2	-0.98542	0.324973	949.896	FALSE	FALSE	0.943058	0.351592	1027.7	FALSE	FALSE	-0.968206	0.335018	979.256	FALSE	FALSE	4.55752	8.76175e-06	0.0256106	FALSE	FALSE	1.28564	0.201232	588.2	FALSE	FALSE	0.989966	0.32268	943.194	FALSE	FALSE	1.82782	0.0681976	199.342	FALSE	FALSE	-11.7437	2.01062e-20	5.87705e-17	TRUE	FALSE	-1.38353	0.166949	487.992	FALSE	FALSE	4.29931	2.09173e-05	0.0611412	FALSE
angptl1	0.369121	0.712227	2081.84	FALSE	FALSE	-0.671262	0.503659	1472.2	FALSE	FALSE	-0.0159674	0.987281	2885.82	FALSE	FALSE	1.12651	0.261327	763.858	FALSE	FALSE	-0.880929	0.37922	1108.46	FALSE	FALSE	0.146037	0.883953	2583.8	FALSE	FALSE	-0.388611	0.69774	2039.49	FALSE	FALSE	-11.9598	2.75915e-21	8.06499e-18	FALSE	FALSE	-4.6877	3.35054e-06	0.00979363	FALSE	FALSE	5.15145	3.90335e-07	0.00114095	FALSE
angptl2	-3.73548	0.000213012	0.622633	FALSE	FALSE	0.900357	0.370842	1083.97	FALSE	FALSE	-1.72799	0.0863852	252.504	FALSE	FALSE	2.07352	0.0393497	115.019	FALSE	FALSE	2.57506	0.0107643	31.464	FALSE	FALSE	3.86267	0.000127386	0.372349	FALSE	FALSE	4.33808	1.75893e-05	0.0514134	FALSE	FALSE	-6.13255	1.85274e-08	5.41556e-05	FALSE	FALSE	0.862186	0.388885	1136.71	FALSE	FALSE	-1.80307	0.0720395	210.572	FALSE
angptl3	-1.73551	0.0833814	243.724	FALSE	FALSE	1.08087	0.282453	825.612	FALSE	FALSE	-2.44272	0.015763	46.0752	FALSE	FALSE	-0.224975	0.822218	2403.34	FALSE	FALSE	1.17391	0.241549	706.048	FALSE	FALSE	-0.537581	0.591115	1727.83	FALSE	FALSE	3.53412	0.000449465	1.31379	FALSE	FALSE	-11.6112	1.44142e-20	4.21328e-17	FALSE	FALSE	-8.71481	2.16187e-17	6.31914e-14	FALSE	FALSE	8.28233	1.36884e-15	4.00111e-12	FALSE
angptl4	-0.163464	0.870231	2543.68	FALSE	FALSE	-2.15779	0.0341799	99.9078	FALSE	FALSE	0.453453	0.65098	1902.82	FALSE	FALSE	1.47506	0.141701	414.192	FALSE	FALSE	-2.82365	0.00524193	15.3222	FALSE	FALSE	0.941086	0.34714	1014.69	FALSE	FALSE	3.17967	0.00157216	4.59543	FALSE	FALSE	-20.4997	2.63588e-37	7.70467e-34	TRUE	FALSE	2.02744	0.0430021	125.695	FALSE	FALSE	-0.941991	0.346695	1013.39	FALSE
angptl7	-1.92034	0.0554768	162.159	FALSE	FALSE	-0.489198	0.627508	1834.21	FALSE	FALSE	-1.40252	0.163511	477.942	FALSE	FALSE	2.58237	0.0104886	30.6583	FALSE	FALSE	0.967017	0.335627	981.039	FALSE	FALSE	-2.91214	0.00375472	10.9751	FALSE	FALSE	1.87648	0.0611926	178.866	FALSE	FALSE	-11.5331	5.49429e-20	1.60598e-16	FALSE	FALSE	2.42228	0.0156796	45.8315	FALSE	FALSE	-1.57085	0.116899	341.695	FALSE
ank2	-0.458925	0.646529	1889.8	FALSE	FALSE	0.0583476	0.953768	2787.86	FALSE	FALSE	-1.41266	0.160563	469.327	FALSE	FALSE	-5.35748	2.2609e-07	0.00066086	FALSE	FALSE	0.229968	0.818504	2392.49	FALSE	FALSE	0.218057	0.827479	2418.72	FALSE	FALSE	1.70579	0.0887258	259.346	FALSE	FALSE	-1.0436	0.299203	874.571	FALSE	FALSE	-1.87115	0.0617499	180.495	FALSE	FALSE	-2.04967	0.0409646	119.74	FALSE
ankmy2	-0.0452456	0.963933	2817.58	FALSE	FALSE	-21.7011	1.33757e-32	3.90972e-29	TRUE	FALSE	-6.41311	3.30361e-09	9.65644e-06	FALSE	FALSE	-20.0743	7.92979e-51	2.31788e-47	FALSE	FALSE	-33.2055	4.69469e-78	1.37226e-74	TRUE	FALSE	27.9453	8.91271e-103	2.60518e-99	FALSE	FALSE	31.5116	1.90898e-117	5.57994e-114	FALSE	FALSE	-0.201729	0.840528	2456.86	FALSE	FALSE	0.242182	0.808712	2363.87	FALSE	FALSE	0.425649	0.670568	1960.07	FALSE
ankra2	1.07554	0.28276	826.507	FALSE	FALSE	-0.714551	0.479756	1402.33	FALSE	FALSE	0.209815	0.83422	2438.43	FALSE	FALSE	0.620204	0.535822	1566.21	FALSE	FALSE	-1.78945	0.0763536	223.181	FALSE	FALSE	-0.978707	0.328233	959.426	FALSE	FALSE	-0.945622	0.344859	1008.02	FALSE	FALSE	0.309965	0.757221	2213.36	FALSE	FALSE	-12.906	3.24125e-34	9.47418e-31	FALSE	FALSE	-11.2406	4.87833e-26	1.42594e-22	FALSE
ankrd54	-5.61221	3.70141e-08	0.000108192	FALSE	FALSE	-8.16487	1.26468e-09	3.69667e-06	TRUE	FALSE	-5.50587	2.57376e-07	0.000752311	FALSE	FALSE	-13.0315	1.11186e-28	3.24996e-25	FALSE	FALSE	-14.1713	3.04141e-26	8.89005e-23	TRUE	FALSE	12.9099	6.68422e-33	1.9538e-29	FALSE	FALSE	4.56384	6.44508e-06	0.018839	FALSE	FALSE	3.22556	0.00171627	5.01667	FALSE	FALSE	2.60098	0.00950001	27.7685	FALSE	FALSE	-2.53962	0.0114356	33.4263	FALSE
anp32c	-1.00747	0.314298	918.692	FALSE	FALSE	-0.759362	0.452198	1321.77	FALSE	FALSE	-0.000526269	0.999581	2921.78	FALSE	FALSE	-0.776495	0.43836	1281.33	FALSE	FALSE	0.16833	0.8666	2533.07	FALSE	FALSE	1.04044	0.298664	872.994	FALSE	FALSE	-1.53667	0.125064	365.562	FALSE	FALSE	0.718227	0.474264	1386.27	FALSE	FALSE	0.739301	0.45998	1344.52	FALSE	FALSE	0.31929	0.749653	2191.24	FALSE
anpep	-1.92305	0.0551469	161.194	FALSE	FALSE	-1.94035	0.0552598	161.524	FALSE	FALSE	-2.21494	0.0283165	82.7693	FALSE	FALSE	-0.087925	0.930021	2718.45	FALSE	FALSE	-1.55885	0.120294	351.62	FALSE	FALSE	-1.44355	0.149511	437.02	FALSE	FALSE	3.64041	0.000302219	0.883386	FALSE	FALSE	-1.47969	0.141967	414.968	FALSE	FALSE	1.06576	0.286907	838.628	FALSE	FALSE	-1.03051	0.303316	886.593	FALSE
anxa1	-33.2451	1.97248e-118	5.76555e-115	TRUE	FALSE	-24.3536	1.19466e-35	3.49198e-32	TRUE	FALSE	-38.5928	2.44353e-67	7.14244e-64	TRUE	FALSE	-0.765123	0.445093	1301.01	FALSE	FALSE	-23.1189	5.50561e-55	1.60929e-51	TRUE	FALSE	-0.835774	0.403701	1180.02	FALSE	FALSE	4.97125	9.37482e-07	0.00274026	FALSE	FALSE	-4.61889	1.13457e-05	0.0331635	FALSE	FALSE	5.15961	3.25371e-07	0.000951059	FALSE	FALSE	2.20884	0.0276898	80.9374	FALSE
anxa10	-0.0373752	0.970204	2835.91	FALSE	FALSE	0.74422	0.462714	1352.51	FALSE	FALSE	-0.131571	0.89556	2617.72	FALSE	FALSE	2.57672	0.010661	31.1621	FALSE	FALSE	-0.803323	0.423664	1238.37	FALSE	FALSE	0.688891	0.491226	1435.85	FALSE	FALSE	1.66565	0.0964555	281.939	FALSE	FALSE	-11.3534	2.81659e-19	8.23289e-16	FALSE	FALSE	-0.890038	0.373764	1092.51	FALSE	FALSE	-0.141227	0.887754	2594.9	FALSE
anxa11	-35.7157	8.03055e-130	2.34733e-126	TRUE	FALSE	-35.4115	4.22385e-48	1.23463e-44	TRUE	FALSE	-43.0371	4.31912e-78	1.26248e-74	TRUE	FALSE	-21.4684	5.26537e-55	1.53907e-51	FALSE	FALSE	-41.5722	1.90038e-99	5.5548e-96	TRUE	FALSE	-7.86483	2.28619e-14	6.68254e-11	FALSE	FALSE	30.6723	3.84148e-115	1.12286e-111	FALSE	TRUE	0.860259	0.391757	1145.11	FALSE	FALSE	1.23978	0.215486	629.866	FALSE	FALSE	0.504325	0.614276	1795.53	FALSE
anxa2	-15.9748	7.7401e-45	2.26243e-41	FALSE	FALSE	-10.4648	6.93599e-13	2.02739e-09	TRUE	FALSE	-13.8769	6.31382e-26	1.84553e-22	TRUE	FALSE	-8.52994	3.56519e-15	1.04211e-11	FALSE	FALSE	-27.5525	5.18544e-54	1.5157e-50	TRUE	FALSE	9.83924	6.18729e-21	1.80855e-17	FALSE	FALSE	15.3649	1.93122e-43	5.64497e-40	FALSE	FALSE	-3.99832	0.000123407	0.36072	FALSE	FALSE	3.49942	0.000497722	1.45484	FALSE	FALSE	-1.2496	0.212095	619.954	FALSE
anxa3	-43.5488	4.59557e-159	1.34328e-155	TRUE	FALSE	-30.3929	8.39911e-26	2.45506e-22	TRUE	FALSE	-103.823	1.73905e-117	5.08325e-114	TRUE	FALSE	-18.285	1.21138e-45	3.54086e-42	FALSE	FALSE	-26.3671	9.21405e-49	2.69327e-45	TRUE	FALSE	-3.14577	0.00175706	5.13588	FALSE	FALSE	30.9315	2.31168e-117	6.75705e-114	FALSE	FALSE	2.34129	0.0213177	62.3116	FALSE	FALSE	1.14381	0.253098	739.806	FALSE	FALSE	2.65843	0.00812087	23.7373	FALSE
anxa4	-23.6995	3.77683e-79	1.10397e-75	FALSE	FALSE	-61.7227	5.42101e-80	1.58456e-76	TRUE	FALSE	-50.794	7.61233e-98	2.22508e-94	TRUE	FALSE	-17.9622	3.57263e-44	1.04428e-40	FALSE	FALSE	-55.4361	2.81006e-140	8.2138e-137	TRUE	FALSE	-3.08081	0.00218011	6.37245	FALSE	FALSE	41.9264	5.37413e-166	1.57086e-162	FALSE	FALSE	1.90181	0.0599462	175.223	FALSE	FALSE	1.82215	0.0688686	201.303	FALSE	FALSE	2.811	0.005155	15.0681	FALSE
anxa5	-1.42728	0.15425	450.872	FALSE	FALSE	-1.1929	0.242567	709.023	FALSE	FALSE	1.38232	0.169636	495.846	FALSE	FALSE	-0.159313	0.873578	2553.47	FALSE	FALSE	-2.11095	0.0372322	108.83	FALSE	FALSE	-0.629049	0.529617	1548.07	FALSE	FALSE	3.25744	0.00120662	3.52695	FALSE	FALSE	-12.4055	1.90535e-21	5.56933e-18	TRUE	FALSE	0.886856	0.375474	1097.51	FALSE	FALSE	0.278008	0.781133	2283.25	FALSE
aoc1	0.1907	0.848853	2481.2	FALSE	FALSE	-1.47238	0.145393	424.985	FALSE	FALSE	-1.53664	0.126854	370.794	FALSE	FALSE	-2.53147	0.0121152	35.4128	FALSE	FALSE	-1.41115	0.159859	467.269	FALSE	FALSE	-1.43741	0.151275	442.176	FALSE	FALSE	0.64903	0.51664	1510.14	FALSE	FALSE	0.647106	0.519098	1517.32	FALSE	FALSE	0.491161	0.623473	1822.41	FALSE	FALSE	-1.05358	0.292645	855.4	FALSE
aoc3	0.388825	0.697601	2039.09	FALSE	FALSE	0.778031	0.438453	1281.6	FALSE	FALSE	-0.492255	0.623269	1821.82	FALSE	FALSE	0.492638	0.622786	1820.4	FALSE	FALSE	0.875737	0.382005	1116.6	FALSE	FALSE	-0.223416	0.823306	2406.52	FALSE	FALSE	0.524451	0.600211	1754.42	FALSE	FALSE	-5.85175	5.55727e-08	0.000162439	FALSE	FALSE	-4.1351	3.98659e-05	0.116528	FALSE	FALSE	4.32527	1.87433e-05	0.0547868	FALSE
ap1g2	-16.1643	4.05039e-46	1.18393e-42	FALSE	FALSE	-12.6189	1.35761e-14	3.9683e-11	TRUE	FALSE	-20.1649	1.80231e-38	5.26815e-35	TRUE	FALSE	-42.08	1.17928e-103	3.44704e-100	TRUE	FALSE	-25.6186	1.32353e-47	3.86869e-44	TRUE	FALSE	21.4776	4.56615e-73	1.33469e-69	FALSE	FALSE	39.9692	6.51918e-157	1.90556e-153	FALSE	FALSE	-1.76295	0.0808539	236.336	FALSE	FALSE	2.46108	0.0140929	41.1935	FALSE	FALSE	1.4828	0.138799	405.71	FALSE
ap2b1	-1.18392	0.237135	693.145	FALSE	FALSE	-7.73283	1.57572e-08	4.60583e-05	TRUE	FALSE	-3.8865	0.000176392	0.515593	FALSE	FALSE	-0.996795	0.320049	935.503	FALSE	FALSE	-14.7266	2.78731e-26	8.1473e-23	TRUE	FALSE	10.8986	7.15104e-25	2.09025e-21	FALSE	FALSE	15.801	1.89986e-45	5.5533e-42	FALSE	FALSE	-0.547543	0.585171	1710.46	FALSE	FALSE	-16.7758	4.15681e-53	1.21504e-49	FALSE	FALSE	-14.2802	2.49835e-38	7.30269e-35	FALSE
ap3b1	-8.90687	1.52014e-17	4.44337e-14	FALSE	FALSE	-11.7334	7.22029e-14	2.11049e-10	TRUE	FALSE	-12.4531	1.22747e-22	3.5879e-19	FALSE	FALSE	-31.1186	2.05275e-80	6.0002e-77	TRUE	FALSE	-24.4555	2.05304e-46	6.00102e-43	TRUE	FALSE	16.4973	3.47559e-49	1.01591e-45	FALSE	FALSE	43.1972	2.31474e-171	6.76599e-168	FALSE	TRUE	-5.28581	6.97354e-07	0.00203837	FALSE	FALSE	2.0175	0.0440234	128.68	FALSE	FALSE	1.68928	0.0918276	268.412	FALSE
ap3s2	-13.2002	1.34514e-33	3.93184e-30	FALSE	FALSE	-9.46132	1.62253e-10	4.74267e-07	TRUE	FALSE	-17.8421	1.90598e-34	5.57117e-31	TRUE	FALSE	-25.8938	8.03552e-67	2.34878e-63	TRUE	FALSE	-21.6402	5.58873e-39	1.63359e-35	TRUE	FALSE	18.8948	1.52861e-60	4.46813e-57	FALSE	FALSE	31.0024	1.92395e-118	5.62369e-115	FALSE	FALSE	-1.54315	0.125844	367.842	FALSE	FALSE	1.05561	0.291513	852.091	FALSE	FALSE	-1.14557	0.252563	738.242	FALSE
apbb1ip	-32.8357	5.22275e-118	1.52661e-114	TRUE	FALSE	-22.6773	6.34485e-23	1.8546e-19	TRUE	FALSE	-42.3341	7.58933e-71	2.21836e-67	TRUE	FALSE	-7.39053	3.49345e-12	1.02114e-08	FALSE	FALSE	-29.4224	3.69411e-53	1.07979e-49	TRUE	FALSE	-0.803306	0.422191	1234.06	FALSE	FALSE	12.4206	6.36508e-31	1.86051e-27	FALSE	FALSE	-7.61808	1.59052e-11	4.64909e-08	FALSE	FALSE	-3.3355	0.000897645	2.62382	FALSE	FALSE	-2.12936	0.0337606	98.6822	FALSE
apcs	-3.73552	0.000212934	0.622406	FALSE	FALSE	-2.27596	0.0258129	75.4512	FALSE	FALSE	-1.99019	0.048969	143.136	FALSE	FALSE	-1.78433	0.0758351	221.666	FALSE	FALSE	0.721698	0.471425	1377.98	FALSE	FALSE	0.716716	0.473895	1385.19	FALSE	FALSE	6.45165	2.78615e-10	8.14392e-07	FALSE	FALSE	-3.07217	0.00272224	7.95711	FALSE	FALSE	8.83214	8.72753e-18	2.55106e-14	FALSE	FALSE	-7.1186	4.15854e-12	1.21554e-08	FALSE
apex1	-48.5968	1.17427e-175	3.4324e-172	TRUE	FALSE	-24.4285	7.29501e-25	2.13233e-21	TRUE	FALSE	-66.0351	3.26452e-92	9.5422e-89	TRUE	FALSE	-9.61997	2.19932e-18	6.4286e-15	FALSE	FALSE	-49.0793	2.09839e-77	6.13358e-74	TRUE	FALSE	7.93702	1.42069e-14	4.15267e-11	FALSE	FALSE	11.4251	6.59392e-27	1.9274e-23	FALSE	FALSE	0.0498567	0.960339	2807.07	FALSE	FALSE	3.69376	0.000238491	0.697108	FALSE	FALSE	0.507577	0.611993	1788.85	FALSE
aplp1	-7.3031	1.44116e-12	4.2125e-09	FALSE	FALSE	2.98443	0.00360011	10.5231	FALSE	FALSE	-3.79021	0.000216093	0.631639	FALSE	FALSE	4.04727	7.30624e-05	0.213561	FALSE	FALSE	3.6867	0.000279631	0.817361	FALSE	FALSE	3.21132	0.00140876	4.1178	FALSE	FALSE	-8.21312	2.05572e-15	6.00888e-12	FALSE	FALSE	-4.19586	5.68366e-05	0.166133	FALSE	FALSE	-3.28808	0.0010604	3.09956	FALSE	FALSE	2.66578	0.00795763	23.2602	FALSE
apoa1	-0.35363	0.723793	2115.65	FALSE	FALSE	1.25078	0.215041	628.563	FALSE	FALSE	-2.23335	0.0274406	80.2088	FALSE	FALSE	-3.91733	0.000120672	0.352725	FALSE	FALSE	1.39847	0.163662	478.385	FALSE	FALSE	-4.8713	1.50737e-06	0.00440606	FALSE	FALSE	0.668744	0.503988	1473.16	FALSE	FALSE	2.9283	0.00419291	12.2559	FALSE	FALSE	-3.79624	0.000159811	0.467128	FALSE	FALSE	7.91718	1.81346e-14	5.30073e-11	FALSE
apoa2	1.4776	0.140254	409.962	FALSE	FALSE	0.426009	0.671367	1962.41	FALSE	FALSE	0.00736363	0.994137	2905.86	FALSE	FALSE	-1.83943	0.0672438	196.554	FALSE	FALSE	0.183027	0.85498	2499.11	FALSE	FALSE	-6.12001	1.94342e-09	5.68062e-06	FALSE	FALSE	1.21151	0.226308	661.498	FALSE	FALSE	-18.111	3.893e-34	1.13792e-30	TRUE	FALSE	-4.27244	2.2034e-05	0.0644054	FALSE	FALSE	5.22204	2.67169e-07	0.000780934	FALSE
apoa4	-2.45608	0.0144481	42.2318	FALSE	FALSE	0.580077	0.563665	1647.59	FALSE	FALSE	-2.72892	0.00734211	21.461	FALSE	FALSE	-3.51413	0.000539056	1.57566	FALSE	FALSE	0.176414	0.860164	2514.26	FALSE	FALSE	-0.58616	0.558042	1631.16	FALSE	FALSE	1.53283	0.125993	368.276	FALSE	FALSE	-14.8754	1.99712e-27	5.83757e-24	TRUE	FALSE	2.89078	0.00396365	11.5857	FALSE	FALSE	-1.80136	0.0722951	211.319	FALSE
apob	-1.49255	0.136293	398.384	FALSE	FALSE	-1.07483	0.286031	836.068	FALSE	FALSE	-1.59935	0.112401	328.548	FALSE	FALSE	-1.133	0.25849	755.568	FALSE	FALSE	-1.19226	0.234707	686.049	FALSE	FALSE	-0.593679	0.553005	1616.43	FALSE	FALSE	3.05581	0.00237227	6.93414	FALSE	FALSE	-2.15555	0.0333898	97.5983	FALSE	FALSE	0.387949	0.698173	2040.76	FALSE	FALSE	-1.75719	0.0795422	232.502	FALSE
apobr	4.73592	2.99972e-06	0.00876819	FALSE	FALSE	0.835367	0.408591	1194.31	FALSE	FALSE	2.75109	0.00689901	20.1658	FALSE	FALSE	-0.934809	0.350996	1025.96	FALSE	FALSE	3.79984	0.000226788	0.662901	FALSE	FALSE	1.35124	0.177264	518.141	FALSE	FALSE	0.362808	0.716914	2095.54	FALSE	FALSE	-2.44364	0.0162658	47.5449	FALSE	FALSE	-0.485118	0.627752	1834.92	FALSE	FALSE	2.45255	0.01456	42.5588	FALSE
apoc1	-1.34415	0.17962	525.028	FALSE	FALSE	-0.0178779	0.985786	2881.45	FALSE	FALSE	-2.65653	0.00900379	26.3181	FALSE	FALSE	-0.988412	0.324074	947.27	FALSE	FALSE	-0.448269	0.654491	1913.08	FALSE	FALSE	-1.75784	0.0794067	232.106	FALSE	FALSE	2.53677	0.0115105	33.6451	FALSE	FALSE	3.27691	0.00142925	4.17769	FALSE	FALSE	-6.31619	4.79499e-10	1.40158e-06	FALSE	FALSE	6.77801	3.73885e-11	1.09286e-07	FALSE
apod	-1.37803	0.168942	493.819	FALSE	FALSE	-0.116997	0.9072	2651.75	FALSE	FALSE	-2.25952	0.0257323	75.2155	FALSE	FALSE	0.77815	0.437356	1278.39	FALSE	FALSE	0.142065	0.887189	2593.25	FALSE	FALSE	-1.2789	0.201566	589.178	FALSE	FALSE	-2.93005	0.0035594	10.4041	FALSE	FALSE	-1.16482	0.246877	721.623	FALSE	FALSE	2.73068	0.00649213	18.9765	FALSE	FALSE	-1.47438	0.141091	412.408	FALSE
apoe	-2.01874	0.0441476	129.044	FALSE	FALSE	-0.75998	0.449741	1314.59	FALSE	FALSE	-2.44764	0.0158759	46.4053	FALSE	FALSE	0.722994	0.470478	1375.21	FALSE	FALSE	-1.01691	0.310543	907.716	FALSE	FALSE	-0.53422	0.593435	1734.61	FALSE	FALSE	1.50551	0.132863	388.36	FALSE	FALSE	-0.71325	0.477298	1395.14	FALSE	FALSE	-1.78145	0.0752769	220.034	FALSE	FALSE	1.89301	0.0589789	172.395	FALSE
apof	0.229556	0.818546	2392.61	FALSE	FALSE	0.716772	0.475828	1390.84	FALSE	FALSE	-1.77627	0.0782455	228.712	FALSE	FALSE	0.841709	0.400898	1171.82	FALSE	FALSE	-0.870104	0.385389	1126.49	FALSE	FALSE	-0.645674	0.518793	1516.43	FALSE	FALSE	-0.612239	0.540676	1580.4	FALSE	FALSE	-1.17734	0.241707	706.51	FALSE	FALSE	-7.38876	4.19794e-13	1.22706e-09	FALSE	FALSE	2.35523	0.0189198	55.3026	FALSE
apoh	-0.812166	0.41715	1219.33	FALSE	FALSE	-0.205947	0.838096	2449.75	FALSE	FALSE	-0.258519	0.796482	2328.12	FALSE	FALSE	0.81588	0.415493	1214.49	FALSE	FALSE	1.09982	0.273871	800.524	FALSE	FALSE	-6.3932	3.82626e-10	1.11842e-06	FALSE	FALSE	1.46843	0.142652	416.973	FALSE	FALSE	-11.1958	5.05752e-19	1.47831e-15	FALSE	FALSE	2.60202	0.00946787	27.6746	FALSE	FALSE	-2.24601	0.0251768	73.5917	FALSE
apol1	-3.2187	0.00138655	4.05289	FALSE	FALSE	0.0174986	0.986087	2882.33	FALSE	FALSE	-3.154	0.00204105	5.96599	FALSE	FALSE	-6.68392	2.02895e-10	5.93061e-07	FALSE	FALSE	-1.13497	0.257873	753.762	FALSE	FALSE	-2.29387	0.0222248	64.963	FALSE	FALSE	1.81583	0.0700348	204.712	FALSE	FALSE	4.1585	6.53506e-05	0.19102	FALSE	FALSE	-1.82289	0.0687512	200.96	FALSE	FALSE	6.1921	1.30129e-09	3.80368e-06	FALSE
apom	0.243563	0.807687	2360.87	FALSE	FALSE	0.339291	0.735128	2148.78	FALSE	FALSE	-1.74784	0.0825646	241.336	FALSE	FALSE	-0.798454	0.425514	1243.78	FALSE	FALSE	1.10224	0.271416	793.349	FALSE	FALSE	-1.1355	0.256731	750.425	FALSE	FALSE	1.91197	0.0564842	165.103	FALSE	FALSE	5.87164	5.07123e-08	0.000148232	FALSE	FALSE	-2.25935	0.0241733	70.6585	FALSE	FALSE	5.50202	6.29695e-08	0.00018406	FALSE
app	7.37646	8.63284e-13	2.52338e-09	FALSE	FALSE	-7.50995	1.21696e-08	3.55718e-05	FALSE	FALSE	0.334135	0.738906	2159.82	FALSE	FALSE	-13.4973	2.56188e-30	7.48838e-27	FALSE	FALSE	-9.58346	4.28867e-16	1.25358e-12	FALSE	FALSE	-7.80853	3.57306e-14	1.04441e-10	FALSE	FALSE	14.0508	9.25069e-38	2.70398e-34	FALSE	FALSE	0.45257	0.651895	1905.49	FALSE	FALSE	-0.15221	0.879066	2569.51	FALSE	FALSE	-0.0494498	0.960582	2807.78	FALSE
appl2	0.111923	0.910938	2662.67	FALSE	FALSE	-21.5247	2.0671e-32	6.04214e-29	TRUE	FALSE	-5.82854	5.13429e-08	0.000150075	FALSE	FALSE	-49.3349	2.93968e-115	8.5927e-112	TRUE	FALSE	-28.3299	2.16083e-67	6.31609e-64	TRUE	FALSE	24.1739	2.74835e-85	8.03342e-82	FALSE	FALSE	34.5613	3.41742e-132	9.98911e-129	FALSE	FALSE	1.811	0.0730921	213.648	FALSE	FALSE	1.44734	0.148264	433.376	FALSE	FALSE	2.10827	0.0355596	103.941	FALSE
aprt	-10.9214	1.3259e-24	3.87561e-21	FALSE	FALSE	-17.05	1.13068e-17	3.30498e-14	TRUE	FALSE	-15.4016	2.79818e-29	8.17908e-26	TRUE	FALSE	-24.3578	9.63947e-63	2.81762e-59	TRUE	FALSE	-28.7108	4.90885e-53	1.43486e-49	TRUE	FALSE	-7.67624	8.84559e-14	2.58556e-10	FALSE	FALSE	18.763	3.07755e-59	8.99567e-56	FALSE	FALSE	-3.6001	0.000511269	1.49444	FALSE	FALSE	4.73567	2.6637e-06	0.00778601	FALSE	FALSE	-1.0634	0.288171	842.325	FALSE
araf	-4.98455	9.11365e-07	0.00266392	FALSE	FALSE	-10.6594	1.52142e-12	4.4471e-09	TRUE	FALSE	-7.88427	2.62314e-12	7.66744e-09	FALSE	FALSE	-30.4612	1.42152e-77	4.1551e-74	TRUE	FALSE	-19.5409	2.49249e-37	7.28553e-34	TRUE	FALSE	14.4293	1.88122e-39	5.49881e-36	FALSE	FALSE	13.4859	2.77662e-35	8.11607e-32	FALSE	FALSE	0.382289	0.703047	2055.01	FALSE	FALSE	-11.7326	4.5466e-29	1.32897e-25	FALSE	FALSE	-11.2423	4.61592e-26	1.34923e-22	FALSE
areg	-0.996353	0.319646	934.326	FALSE	FALSE	-0.403468	0.688987	2013.91	FALSE	FALSE	-0.860067	0.391582	1144.6	FALSE	FALSE	-0.602425	0.547547	1600.48	FALSE	FALSE	-0.953651	0.342398	1000.83	FALSE	FALSE	-1.75423	0.0800262	233.916	FALSE	FALSE	0.905946	0.365427	1068.14	FALSE	FALSE	-14.9595	4.39887e-27	1.28579e-23	TRUE	FALSE	-0.918304	0.358784	1048.72	FALSE	FALSE	-1.03868	0.299506	875.455	FALSE
arf6	-14.0286	4.92568e-37	1.43978e-33	FALSE	FALSE	-12.0232	3.53956e-14	1.03461e-10	TRUE	FALSE	-16.7185	8.58091e-32	2.5082e-28	TRUE	FALSE	-18.6916	1.85661e-46	5.42687e-43	FALSE	FALSE	-20.415	2.55495e-39	7.46811e-36	TRUE	FALSE	-10.0599	8.71897e-22	2.54855e-18	FALSE	FALSE	28.8292	3.92975e-107	1.14867e-103	FALSE	FALSE	-0.991802	0.323607	945.902	FALSE	FALSE	3.61139	0.000326281	0.953719	FALSE	FALSE	2.2059	0.0278758	81.4809	FALSE
arfip1	0.0100382	0.991995	2899.6	FALSE	FALSE	-8.7431	9.41195e-10	2.75111e-06	TRUE	FALSE	-3.86805	0.000184903	0.540472	FALSE	FALSE	-0.15382	0.877902	2566.11	FALSE	FALSE	-17.7508	2.78125e-32	8.1296e-29	TRUE	FALSE	18.3406	1.06621e-57	3.11653e-54	FALSE	FALSE	33.5682	1.39599e-129	4.08047e-126	FALSE	FALSE	-0.448205	0.654941	1914.39	FALSE	FALSE	0.201077	0.840698	2457.36	FALSE	FALSE	1.18567	0.23636	690.881	FALSE
arg1	-34.7146	4.45443e-126	1.30203e-122	TRUE	FALSE	-6.55432	9.85328e-08	0.000288011	FALSE	FALSE	-48.3181	2.23192e-77	6.52389e-74	TRUE	FALSE	-0.732148	0.464896	1358.89	FALSE	FALSE	-7.08377	1.38794e-10	4.05696e-07	FALSE	FALSE	4.41278	1.26309e-05	0.0369202	FALSE	FALSE	-3.5443	0.000433071	1.26587	FALSE	FALSE	2.28649	0.0244346	71.4223	FALSE	FALSE	0.0134787	0.98925	2891.58	FALSE	FALSE	0.578287	0.563356	1646.69	FALSE
arg2	0.836195	0.403514	1179.47	FALSE	FALSE	-4.7786	3.11788e-05	0.0911357	FALSE	FALSE	-0.765163	0.445835	1303.17	FALSE	FALSE	-4.50079	1.12715e-05	0.0329466	FALSE	FALSE	-6.40093	4.14021e-09	1.21018e-05	FALSE	FALSE	0.0853872	0.931989	2724.2	FALSE	FALSE	5.07045	5.73494e-07	0.00167632	FALSE	FALSE	-0.643924	0.521051	1523.03	FALSE	FALSE	-14.8156	2.39359e-43	6.99647e-40	FALSE	FALSE	-11.616	1.49892e-27	4.38133e-24	FALSE
arhgap1	-1.97868	0.0485216	141.829	FALSE	FALSE	-12.4657	1.89839e-14	5.549e-11	TRUE	FALSE	-4.03434	0.000103298	0.301941	FALSE	FALSE	-4.98077	1.34135e-06	0.00392076	FALSE	FALSE	-21.1115	7.02685e-40	2.05395e-36	TRUE	FALSE	-5.70422	2.04307e-08	5.97189e-05	FALSE	FALSE	22.7315	9.97366e-78	2.9153e-74	FALSE	FALSE	2.12791	0.0358894	104.905	FALSE	FALSE	1.25544	0.209755	613.115	FALSE	FALSE	-2.07924	0.038166	111.559	FALSE
arhgap25	-19.6648	6.45617e-61	1.88714e-57	FALSE	FALSE	-11.8903	7.51322e-14	2.19611e-10	TRUE	FALSE	-19.4174	9.77664e-37	2.85771e-33	TRUE	FALSE	0.030807	0.975453	2851.25	FALSE	FALSE	-26.5319	1.07981e-48	3.15628e-45	TRUE	FALSE	13.4524	3.23169e-35	9.44622e-32	FALSE	FALSE	22.2705	1.05379e-75	3.08023e-72	FALSE	FALSE	1.90176	0.0601847	175.92	FALSE	FALSE	2.67909	0.00756263	22.1056	FALSE	FALSE	-1.5234	0.128365	375.212	FALSE
arhgap30	-5.70159	2.25612e-08	6.59463e-05	FALSE	FALSE	-4.16166	0.000194722	0.569172	FALSE	FALSE	-6.66199	1.166e-09	3.40821e-06	FALSE	FALSE	0.233248	0.815806	2384.6	FALSE	FALSE	-9.05257	6.34328e-15	1.85414e-11	TRUE	FALSE	-2.11551	0.0349033	102.022	FALSE	FALSE	-0.232461	0.816282	2385.99	FALSE	FALSE	-0.982726	0.32808	958.977	FALSE	FALSE	-29.8328	7.73308e-125	2.26038e-121	TRUE	FALSE	-25.1791	5.84844e-88	1.7095e-84	TRUE
arhgap45	-9.48139	1.80055e-19	5.26302e-16	FALSE	FALSE	-23	3.82722e-34	1.1187e-30	TRUE	FALSE	-12.4415	4.42398e-23	1.29313e-19	FALSE	FALSE	-26.7306	2.57747e-68	7.53395e-65	TRUE	FALSE	-33.3129	8.88216e-78	2.59625e-74	TRUE	FALSE	64.0557	7.5856e-243	2.21727e-239	FALSE	TRUE	42.632	5.36066e-167	1.56692e-163	FALSE	TRUE	-0.620851	0.536089	1566.99	FALSE	FALSE	2.18379	0.0293207	85.7045	FALSE	FALSE	1.69398	0.0909601	265.876	FALSE
arhgap5	0.617461	0.537272	1570.45	FALSE	FALSE	-4.05586	0.000275013	0.803863	FALSE	FALSE	-1.41188	0.160959	470.483	FALSE	FALSE	-7.19837	1.17342e-11	3.42991e-08	FALSE	FALSE	-7.05729	1.72741e-10	5.04922e-07	FALSE	FALSE	1.80697	0.0714136	208.742	FALSE	FALSE	2.93343	0.00352728	10.3102	FALSE	FALSE	-1.10967	0.269771	788.541	FALSE	FALSE	-23.5495	7.92182e-90	2.31555e-86	FALSE	FALSE	-19.6064	2.06382e-62	6.03254e-59	FALSE
arhgef1	-9.49911	1.47346e-19	4.30693e-16	FALSE	FALSE	-11.8425	7.60815e-13	2.22386e-09	TRUE	FALSE	-12.5831	3.68228e-23	1.07633e-19	FALSE	FALSE	-4.50156	1.12517e-05	0.0328888	FALSE	FALSE	-25.4056	8.07975e-45	2.36171e-41	TRUE	FALSE	18.9305	2.0782e-60	6.07458e-57	FALSE	FALSE	38.37	7.56083e-151	2.21003e-147	FALSE	FALSE	-0.666258	0.506727	1481.16	FALSE	FALSE	2.21593	0.0270191	78.9769	FALSE	FALSE	0.377751	0.705788	2063.02	FALSE
arhgef10	0.0909133	0.927604	2711.39	FALSE	FALSE	-7.65973	1.51272e-08	4.42167e-05	TRUE	FALSE	-0.570491	0.569489	1664.62	FALSE	FALSE	-21.1292	1.39066e-53	4.0649e-50	TRUE	FALSE	-14.1682	2.13765e-25	6.24836e-22	TRUE	FALSE	52.6696	1.43423e-206	4.19226e-203	FALSE	TRUE	31.2327	7.90708e-119	2.31124e-115	FALSE	FALSE	-1.96915	0.0516086	150.852	FALSE	FALSE	1.78148	0.0752704	220.015	FALSE	FALSE	-0.546705	0.584844	1709.5	FALSE
arhgef12	0.586964	0.55754	1629.69	FALSE	FALSE	-17.7392	4.83881e-28	1.41439e-24	TRUE	FALSE	-4.63737	8.6605e-06	0.0253146	FALSE	FALSE	-33.0667	6.52458e-85	1.90713e-81	TRUE	FALSE	-27.8169	3.02181e-69	8.83274e-66	TRUE	FALSE	84.7546	7.47837e-306	2.18593e-302	FALSE	TRUE	36.8984	1.73865e-143	5.08208e-140	FALSE	FALSE	-0.751841	0.453955	1326.91	FALSE	FALSE	2.15828	0.0312557	91.3603	FALSE	FALSE	0.889063	0.374435	1094.47	FALSE
arhgef5	-21.6011	1.2175e-69	3.55876e-66	TRUE	FALSE	-6.54681	3.56116e-07	0.00104093	TRUE	FALSE	-23.97	2.54323e-45	7.43386e-42	TRUE	FALSE	-0.170072	0.865126	2528.76	FALSE	FALSE	-9.21041	6.65033e-15	1.94389e-11	FALSE	FALSE	4.35279	1.65423e-05	0.0483533	FALSE	FALSE	0.775268	0.438579	1281.97	FALSE	FALSE	-13.1521	1.15831e-23	3.38573e-20	TRUE	FALSE	-0.542837	0.587418	1717.02	FALSE	FALSE	-2.47311	0.0137626	40.228	FALSE
arid3a	-10.0192	2.73093e-21	7.98252e-18	FALSE	FALSE	-1.00385	0.323737	946.285	FALSE	FALSE	-10.1131	2.29095e-17	6.69644e-14	FALSE	FALSE	1.86629	0.0634746	185.536	FALSE	FALSE	-2.77527	0.00661324	19.3305	FALSE	FALSE	1.02621	0.305326	892.467	FALSE	FALSE	0.533604	0.593871	1735.89	FALSE	FALSE	0.694398	0.48902	1429.41	FALSE	FALSE	-17.8525	1.01255e-58	2.95969e-55	FALSE	FALSE	-16.7237	3.70137e-49	1.08191e-45	FALSE
arid4b	-29.533	1.69326e-103	4.94939e-100	TRUE	FALSE	-8.5916	1.83163e-09	5.35387e-06	TRUE	FALSE	-24.7118	5.87507e-47	1.71728e-43	TRUE	FALSE	-2.15612	0.0322097	94.1491	FALSE	FALSE	-21.5389	1.47696e-39	4.31716e-36	TRUE	FALSE	5.52239	5.45269e-08	0.000159382	FALSE	FALSE	6.38289	4.16568e-10	1.21763e-06	FALSE	FALSE	0.0242038	0.980742	2866.71	FALSE	FALSE	3.48388	0.000525206	1.53518	FALSE	FALSE	1.25483	0.21018	614.357	FALSE
arl13b	0.743412	0.457654	1337.72	FALSE	FALSE	-10.3941	8.2724e-13	2.41802e-09	TRUE	FALSE	-3.10423	0.00242267	7.08147	FALSE	FALSE	-22.8385	3.36153e-58	9.82577e-55	TRUE	FALSE	-17.3865	1.14845e-34	3.35693e-31	TRUE	FALSE	14.8191	4.09898e-41	1.19813e-37	FALSE	FALSE	21.5774	4.11699e-72	1.2034e-68	FALSE	FALSE	-0.385981	0.700334	2047.08	FALSE	FALSE	2.96408	0.00314078	9.1805	FALSE	FALSE	1.4155	0.157596	460.653	FALSE
arl2bp	-11.3608	3.33121e-26	9.73713e-23	FALSE	FALSE	-12.5419	2.86527e-15	8.37518e-12	TRUE	FALSE	-15.0622	1.58054e-28	4.61992e-25	TRUE	FALSE	-12.4159	9.82338e-27	2.87137e-23	FALSE	FALSE	-23.5132	8.04486e-47	2.35151e-43	TRUE	FALSE	14.5794	3.73934e-40	1.09301e-36	FALSE	FALSE	29.888	3.55627e-111	1.0395e-107	FALSE	FALSE	0.24575	0.806382	2357.05	FALSE	FALSE	1.98721	0.0472958	138.246	FALSE	FALSE	0.972996	0.331065	967.703	FALSE
armcx2	0.361458	0.71794	2098.54	FALSE	FALSE	-0.874721	0.38891	1136.78	FALSE	FALSE	-0.724265	0.470441	1375.1	FALSE	FALSE	-4.65087	6.00262e-06	0.0175457	FALSE	FALSE	-1.53801	0.127294	372.081	FALSE	FALSE	1.31987	0.187531	548.153	FALSE	FALSE	-0.600831	0.54825	1602.53	FALSE	FALSE	1.66426	0.0991253	289.743	FALSE	FALSE	-1.89995	0.0578593	169.123	FALSE	FALSE	0.158292	0.874298	2555.57	FALSE
arnt	-1.76836	0.0777301	227.205	FALSE	FALSE	-6.08178	5.5514e-08	0.000162267	FALSE	FALSE	-3.24524	0.00149828	4.37947	FALSE	FALSE	-2.27201	0.0241275	70.5246	FALSE	FALSE	-10.3005	5.24335e-20	1.53263e-16	FALSE	FALSE	0.858229	0.391205	1143.49	FALSE	FALSE	1.65993	0.0975971	285.276	FALSE	FALSE	-1.22538	0.22341	653.029	FALSE	FALSE	-14.9582	8.59606e-44	2.51263e-40	FALSE	FALSE	-12.2444	7.20885e-30	2.10715e-26	FALSE
arntl	-2.29052	0.0224971	65.7591	FALSE	FALSE	-0.975982	0.335074	979.423	FALSE	FALSE	-2.7699	0.00658139	19.2374	FALSE	FALSE	0.245233	0.806522	2357.46	FALSE	FALSE	-1.57195	0.11858	346.608	FALSE	FALSE	1.18767	0.235554	688.524	FALSE	FALSE	-1.19035	0.234529	685.527	FALSE	FALSE	0.79091	0.430875	1259.45	FALSE	FALSE	-1.33878	0.181086	529.314	FALSE	FALSE	-1.96899	0.0495553	144.85	FALSE
arsa	-3.12912	0.00187461	5.47948	FALSE	FALSE	-6.76796	1.01713e-07	0.000297308	FALSE	FALSE	-5.58608	1.66325e-07	0.000486169	FALSE	FALSE	-9.94823	2.38218e-19	6.96311e-16	FALSE	FALSE	-11.7957	4.13649e-21	1.2091e-17	FALSE	FALSE	-3.29391	0.00106007	3.09858	FALSE	FALSE	9.64894	3.13609e-20	9.16678e-17	FALSE	FALSE	0.0993287	0.921088	2692.34	FALSE	FALSE	4.47084	9.10651e-06	0.0266183	FALSE	FALSE	-1.76854	0.0776298	226.912	FALSE
arsb	-6.94585	1.42872e-11	4.17616e-08	FALSE	FALSE	-12.3464	1.64553e-14	4.80988e-11	TRUE	FALSE	-10.0304	2.74991e-17	8.03799e-14	TRUE	FALSE	-14.95	8.2689e-35	2.417e-31	FALSE	FALSE	-16.2847	9.37258e-31	2.73961e-27	TRUE	FALSE	-7.69198	8.16646e-14	2.38706e-10	FALSE	FALSE	26.2789	2.00437e-95	5.85879e-92	FALSE	FALSE	4.19997	5.86076e-05	0.17131	FALSE	FALSE	1.01063	0.31255	913.582	FALSE	FALSE	-2.15072	0.0320227	93.6025	FALSE
art3	-1.58754	0.113135	330.694	FALSE	FALSE	-2.11365	0.0371268	108.522	FALSE	FALSE	-1.89906	0.0595024	173.926	FALSE	FALSE	2.04483	0.042124	123.128	FALSE	FALSE	-2.49908	0.0130902	38.2627	FALSE	FALSE	-1.44332	0.149577	437.214	FALSE	FALSE	-0.94336	0.345977	1011.29	FALSE	FALSE	-20.5602	1.20936e-38	3.53497e-35	TRUE	FALSE	8.16004	1.57387e-15	4.60041e-12	FALSE	FALSE	-10.7541	3.55017e-24	1.03772e-20	FALSE
art5	-0.761865	0.446571	1305.33	FALSE	FALSE	2.05955	0.0484727	141.686	FALSE	FALSE	0.204461	0.838371	2450.56	FALSE	FALSE	1.93305	0.0546384	159.708	FALSE	FALSE	1.63386	0.105493	308.357	FALSE	FALSE	0.0650526	0.94816	2771.47	FALSE	FALSE	0.300094	0.764241	2233.88	FALSE	FALSE	-1.60269	0.112111	327.7	FALSE	FALSE	-0.944316	0.34534	1009.43	FALSE	FALSE	-1.09056	0.276043	806.874	FALSE
artn	0.423982	0.671797	1963.66	FALSE	FALSE	-1.4153	0.161398	471.766	FALSE	FALSE	-0.401626	0.68863	2012.87	FALSE	FALSE	0.116122	0.90767	2653.12	FALSE	FALSE	-1.96597	0.0507772	148.422	FALSE	FALSE	0.874032	0.38255	1118.19	FALSE	FALSE	1.76993	0.0773917	226.216	FALSE	FALSE	-1.7673	0.0803459	234.851	FALSE	FALSE	0.913239	0.36144	1056.49	FALSE	FALSE	-2.41339	0.0162104	47.3831	FALSE
asah1	-1.01438	0.310978	908.988	FALSE	FALSE	-9.1697	2.77885e-11	8.12258e-08	TRUE	FALSE	-5.00467	2.0474e-06	0.00598456	FALSE	FALSE	-12.5653	2.76405e-27	8.07933e-24	FALSE	FALSE	-17.4664	3.69167e-35	1.07908e-31	TRUE	FALSE	-6.0863	2.35026e-09	6.86982e-06	FALSE	FALSE	19.5329	6.04423e-63	1.76673e-59	FALSE	FALSE	-2.16815	0.0324647	94.8944	FALSE	FALSE	3.20798	0.00139904	4.0894	FALSE	FALSE	0.78006	0.435749	1273.69	FALSE
asah2	0.582767	0.560362	1637.94	FALSE	FALSE	-0.150073	0.881647	2577.05	FALSE	FALSE	-0.60033	0.549514	1606.23	FALSE	FALSE	-1.54204	0.124603	364.214	FALSE	FALSE	0.771009	0.442358	1293.01	FALSE	FALSE	-0.276333	0.782409	2286.98	FALSE	FALSE	0.798164	0.425173	1242.78	FALSE	FALSE	4.92655	3.61159e-06	0.0105567	FALSE	FALSE	-1.65933	0.0975124	285.029	FALSE	FALSE	4.83622	1.81884e-06	0.00531646	FALSE
asgr1	-1.51136	0.131447	384.219	FALSE	FALSE	-0.0479906	0.962021	2811.99	FALSE	FALSE	-0.0281072	0.977627	2857.6	FALSE	FALSE	0.413703	0.679524	1986.25	FALSE	FALSE	0.0425113	0.966168	2824.11	FALSE	FALSE	-2.56795	0.0105258	30.7668	FALSE	FALSE	8.62687	9.40883e-17	2.7502e-13	FALSE	FALSE	-30.8818	7.19152e-51	2.10208e-47	TRUE	FALSE	5.62358	2.74059e-08	8.01073e-05	FALSE	FALSE	0.198237	0.842948	2463.94	FALSE
asgr2	-1.45029	0.147714	431.769	FALSE	FALSE	1.98592	0.0508279	148.57	FALSE	FALSE	0.885846	0.37749	1103.4	FALSE	FALSE	-0.577755	0.56404	1648.69	FALSE	FALSE	0.933383	0.351854	1028.47	FALSE	FALSE	-0.346405	0.729189	2131.42	FALSE	FALSE	6.3494	5.07246e-10	1.48268e-06	FALSE	FALSE	-23.3568	1.95488e-43	5.71413e-40	TRUE	FALSE	-1.10083	0.271351	793.16	FALSE	FALSE	1.26825	0.20534	600.21	FALSE
aspn	-0.284174	0.776413	2269.46	FALSE	FALSE	0.885408	0.381082	1113.9	FALSE	FALSE	-1.18024	0.240243	702.229	FALSE	FALSE	-0.372536	0.709872	2074.96	FALSE	FALSE	3.78491	0.000237467	0.694117	FALSE	FALSE	1.6997	0.0898252	262.559	FALSE	FALSE	2.08712	0.0374128	109.358	FALSE	FALSE	-2.07559	0.0404372	118.198	FALSE	FALSE	-5.27356	1.78987e-07	0.000523178	FALSE	FALSE	1.98862	0.0473326	138.353	FALSE
aspscr1	-5.08353	5.54832e-07	0.00162177	FALSE	FALSE	-8.16559	4.06323e-09	1.18768e-05	TRUE	FALSE	-8.15719	5.69344e-13	1.66419e-09	FALSE	FALSE	-16.9945	3.81539e-41	1.11524e-37	FALSE	FALSE	-22.8827	5.55133e-41	1.62265e-37	TRUE	FALSE	22.754	5.71684e-79	1.67103e-75	FALSE	FALSE	24.8978	9.95614e-89	2.91018e-85	FALSE	FALSE	-0.383134	0.702405	2053.13	FALSE	FALSE	1.81955	0.069258	202.441	FALSE	FALSE	-1.13425	0.257274	752.011	FALSE
asrgl1	-16.6977	3.04069e-48	8.88794e-45	FALSE	FALSE	-13.2763	4.60576e-16	1.34626e-12	TRUE	FALSE	-27.1762	4.12501e-52	1.20574e-48	TRUE	FALSE	-16.4096	4.13812e-39	1.20957e-35	FALSE	FALSE	-20.6341	1.08659e-41	3.17611e-38	TRUE	FALSE	38.8257	3.93677e-151	1.15072e-147	FALSE	TRUE	28.5014	8.72282e-105	2.54968e-101	FALSE	FALSE	1.61221	0.110019	321.586	FALSE	FALSE	2.26767	0.023667	69.1787	FALSE	FALSE	1.58888	0.11278	329.654	FALSE
ass1	-1.43169	0.152987	447.18	FALSE	FALSE	0.159027	0.874467	2556.07	FALSE	FALSE	0.083572	0.933548	2728.76	FALSE	FALSE	0.806006	0.421177	1231.1	FALSE	FALSE	0.672199	0.502741	1469.51	FALSE	FALSE	4.65857	4.14241e-06	0.0121083	FALSE	FALSE	5.52411	5.54908e-08	0.0001622	FALSE	FALSE	1.94423	0.0546936	159.869	FALSE	FALSE	4.94602	9.53012e-07	0.00278565	FALSE	FALSE	-7.80188	4.10216e-14	1.19906e-10	FALSE
atf2	-4.70769	3.4151e-06	0.00998235	FALSE	FALSE	-5.93115	1.91671e-06	0.00560254	TRUE	FALSE	-5.73484	8.49171e-08	0.000248213	FALSE	FALSE	0.054492	0.956595	2796.13	FALSE	FALSE	-15.6844	7.17519e-29	2.09731e-25	TRUE	FALSE	1.1844	0.236839	692.282	FALSE	FALSE	0.243751	0.807532	2360.42	FALSE	FALSE	1.89298	0.0614472	179.61	FALSE	FALSE	1.03032	0.30323	886.341	FALSE	FALSE	0.107915	0.914111	2671.95	FALSE
atf4	-0.916808	0.359777	1051.63	FALSE	FALSE	-1.652	0.107717	314.857	FALSE	FALSE	-0.206816	0.836555	2445.25	FALSE	FALSE	-2.17027	0.0311552	91.0666	FALSE	FALSE	-2.20556	0.0295409	86.3481	FALSE	FALSE	-1.34716	0.178582	521.995	FALSE	FALSE	0.32749	0.743453	2173.11	FALSE	FALSE	0.0183739	0.985377	2880.26	FALSE	FALSE	-1.71205	0.0873477	255.317	FALSE	FALSE	-4.42947	1.1834e-05	0.0345907	FALSE
atg16l1	-9.76258	1.81306e-20	5.29958e-17	FALSE	FALSE	-10.6676	1.05895e-12	3.0953e-09	TRUE	FALSE	-13.9165	6.67436e-26	1.95091e-22	TRUE	FALSE	-34.6904	8.31651e-89	2.43092e-85	TRUE	FALSE	-20.9749	2.52107e-40	7.3691e-37	TRUE	FALSE	37.472	3.07115e-147	8.97696e-144	FALSE	TRUE	40.4007	9.27016e-159	2.70967e-155	FALSE	TRUE	-1.20239	0.231953	677.999	FALSE	FALSE	2.04971	0.0407646	119.155	FALSE	FALSE	1.72291	0.0855613	250.096	FALSE
atg4a	-3.74365	0.000207612	0.606849	FALSE	FALSE	-11.7897	9.37052e-14	2.739e-10	TRUE	FALSE	-4.23465	4.88367e-05	0.14275	FALSE	FALSE	-12.7606	7.3992e-28	2.16279e-24	FALSE	FALSE	-20.7826	2.90014e-39	8.47711e-36	TRUE	FALSE	14.2657	8.82616e-39	2.57989e-35	FALSE	FALSE	8.44226	4.04226e-16	1.18155e-12	FALSE	FALSE	3.35486	0.00113575	3.31979	FALSE	FALSE	3.1419	0.00175267	5.12305	FALSE	FALSE	-0.391875	0.695336	2032.47	FALSE
atox1	-12.3109	4.83927e-30	1.41452e-26	FALSE	FALSE	-19.2004	1.53726e-21	4.49341e-18	TRUE	FALSE	-18.8729	1.39106e-36	4.06607e-33	TRUE	FALSE	-14.0473	4.00188e-32	1.16975e-28	FALSE	FALSE	-28.7701	3.35155e-54	9.79657e-51	TRUE	FALSE	-2.06019	0.0399114	116.661	FALSE	FALSE	30.2452	1.71833e-113	5.02266e-110	FALSE	FALSE	-8.48482	2.50641e-13	7.32623e-10	FALSE	FALSE	1.98136	0.0479485	140.153	FALSE	FALSE	3.43009	0.000657503	1.92188	FALSE
atp1b1	0.530818	0.59583	1741.61	FALSE	FALSE	0.870978	0.389069	1137.25	FALSE	FALSE	0.918567	0.360309	1053.18	FALSE	FALSE	0.410314	0.682006	1993.5	FALSE	FALSE	0.84812	0.398036	1163.46	FALSE	FALSE	-0.803926	0.421846	1233.05	FALSE	FALSE	-0.0480174	0.961723	2811.12	FALSE	FALSE	-5.57183	2.15035e-07	0.000628548	FALSE	FALSE	-3.3482	0.000857825	2.50742	FALSE	FALSE	-4.07551	5.41253e-05	0.158208	FALSE
atp1b2	-2.27629	0.0233403	68.2236	FALSE	FALSE	-0.252403	0.802052	2344.4	FALSE	FALSE	-1.37546	0.171773	502.093	FALSE	FALSE	-0.445565	0.656385	1918.61	FALSE	FALSE	0.0805766	0.935912	2735.67	FALSE	FALSE	0.128933	0.897466	2623.29	FALSE	FALSE	0.810378	0.418141	1222.23	FALSE	FALSE	-0.339298	0.735099	2148.69	FALSE	FALSE	-6.70501	4.20101e-11	1.22795e-07	FALSE	FALSE	-7.55827	2.22341e-13	6.49901e-10	FALSE
atp1b3	1.0199	0.30837	901.365	FALSE	FALSE	-0.592985	0.556609	1626.97	FALSE	FALSE	1.5849	0.115826	338.558	FALSE	FALSE	-0.99804	0.319444	933.734	FALSE	FALSE	1.16773	0.245217	716.769	FALSE	FALSE	-1.48802	0.137414	401.663	FALSE	FALSE	1.80556	0.0716422	209.41	FALSE	FALSE	-2.34663	0.0209246	61.1626	FALSE	FALSE	-6.34849	3.94995e-10	1.15457e-06	FALSE	FALSE	-4.24363	2.66247e-05	0.077824	FALSE
atp1b4	0.536861	0.591651	1729.4	FALSE	FALSE	-1.36119	0.1824	533.154	FALSE	FALSE	2.93575	0.00408865	11.9511	FALSE	FALSE	-0.574098	0.566541	1656	FALSE	FALSE	-0.474351	0.636211	1859.64	FALSE	FALSE	-0.784086	0.433387	1266.79	FALSE	FALSE	1.04012	0.298852	873.546	FALSE	FALSE	-1.6531	0.101404	296.405	FALSE	FALSE	1.5754	0.115628	337.98	FALSE	FALSE	-0.954895	0.340135	994.214	FALSE
atp2b4	0.393098	0.694448	2029.87	FALSE	FALSE	0.730159	0.469635	1372.74	FALSE	FALSE	1.03944	0.300853	879.394	FALSE	FALSE	-0.671336	0.502768	1469.59	FALSE	FALSE	0.611326	0.542132	1584.65	FALSE	FALSE	-0.140208	0.888556	2597.25	FALSE	FALSE	0.730366	0.465538	1360.77	FALSE	FALSE	-1.55965	0.122018	356.66	FALSE	FALSE	-34.1615	3.98388e-149	1.16449e-145	TRUE	FALSE	-26.791	1.74171e-95	5.09102e-92	TRUE
atp5f1d	1.3737	0.170276	497.718	FALSE	FALSE	-0.506019	0.615682	1799.64	FALSE	FALSE	0.614803	0.539946	1578.26	FALSE	FALSE	-1.88394	0.0609863	178.263	FALSE	FALSE	-0.228859	0.819364	2395	FALSE	FALSE	-2.1366	0.0331403	96.8691	FALSE	FALSE	5.38179	1.16919e-07	0.000341753	FALSE	FALSE	-0.260145	0.795287	2324.62	FALSE	FALSE	-13.4996	5.18801e-37	1.51646e-33	FALSE	FALSE	-9.87755	5.55372e-21	1.62335e-17	FALSE
atp5if1	3.82563	0.000149976	0.438378	FALSE	FALSE	-27.6458	5.18432e-41	1.51538e-37	TRUE	FALSE	-3.39705	0.000905095	2.64559	FALSE	FALSE	-21.967	1.69797e-56	4.96318e-53	FALSE	FALSE	-30.9687	1.64321e-77	4.80309e-74	TRUE	FALSE	2.5534	0.0109707	32.0672	FALSE	FALSE	33.9885	1.21292e-130	3.54535e-127	FALSE	FALSE	-0.0097663	0.992227	2900.28	FALSE	FALSE	0.767461	0.443069	1295.09	FALSE	FALSE	0.277028	0.781883	2285.44	FALSE
atp5po	-0.686576	0.492728	1440.24	FALSE	FALSE	-2.77764	0.00948048	27.7114	FALSE	FALSE	0.734837	0.463975	1356.2	FALSE	FALSE	-2.48996	0.0135546	39.6202	FALSE	FALSE	-1.61292	0.109864	321.131	FALSE	FALSE	1.11447	0.26564	776.466	FALSE	FALSE	2.0257	0.0433653	126.757	FALSE	FALSE	0.977092	0.331041	967.632	FALSE	FALSE	-2.24609	0.0250213	73.1374	FALSE	FALSE	-0.291253	0.77099	2253.6	FALSE
atp6ap2	-5.19258	3.28981e-07	0.000961613	FALSE	FALSE	-0.58087	0.565038	1651.61	FALSE	FALSE	-5.22598	8.6992e-07	0.00254278	FALSE	FALSE	-8.54927	2.95292e-15	8.6314e-12	FALSE	FALSE	-2.98787	0.00348672	10.1917	FALSE	FALSE	-7.23877	1.81105e-12	5.29371e-09	FALSE	FALSE	4.59037	5.6976e-06	0.0166541	FALSE	FALSE	-11.8977	1.23578e-20	3.61218e-17	TRUE	FALSE	-5.30356	1.54825e-07	0.000452554	FALSE	FALSE	-7.94568	1.57793e-14	4.61228e-11	FALSE
atp6v1d	-4.32484	1.90628e-05	0.0557205	FALSE	FALSE	-4.40937	8.94593e-05	0.26149	FALSE	FALSE	-3.95437	0.000134575	0.393363	FALSE	FALSE	-6.05467	6.469e-09	1.89089e-05	FALSE	FALSE	-7.77194	4.95239e-12	1.44758e-08	FALSE	FALSE	-2.37855	0.0177696	51.9407	FALSE	FALSE	0.395347	0.692766	2024.96	FALSE	FALSE	3.76254	0.000285498	0.83451	FALSE	FALSE	0.464738	0.642266	1877.34	FALSE	FALSE	-0.981479	0.326877	955.462	FALSE
atp6v1f	-15.1813	1.08677e-41	3.17663e-38	FALSE	FALSE	-8.43439	2.68051e-09	7.83512e-06	TRUE	FALSE	-19.5804	6.95663e-38	2.03342e-34	TRUE	FALSE	-10.0527	1.19491e-19	3.49274e-16	FALSE	FALSE	-20.3451	1.35706e-37	3.96667e-34	TRUE	FALSE	0.90322	0.366861	1072.33	FALSE	FALSE	14.7711	8.52785e-41	2.49269e-37	FALSE	FALSE	1.13426	0.259583	758.76	FALSE	FALSE	2.00617	0.04524	132.237	FALSE	FALSE	0.579595	0.562475	1644.11	FALSE
atp6v1g1	-21.566	1.32529e-69	3.87382e-66	FALSE	FALSE	-14.5448	2.35084e-17	6.87151e-14	TRUE	FALSE	-25.1417	1.21476e-48	3.55075e-45	TRUE	FALSE	-31.4722	3.06917e-80	8.97117e-77	TRUE	FALSE	-26.0665	7.76126e-52	2.26862e-48	TRUE	FALSE	-0.942818	0.346249	1012.09	FALSE	FALSE	34.1233	1.44033e-130	4.21008e-127	FALSE	FALSE	0.0824659	0.934438	2731.36	FALSE	FALSE	2.99091	0.00288307	8.42722	FALSE	FALSE	0.102945	0.918052	2683.47	FALSE
atp6v1g2	-8.05321	8.65244e-15	2.52911e-11	FALSE	FALSE	-4.94245	1.49037e-05	0.0435636	FALSE	FALSE	-10.8039	5.151e-19	1.50564e-15	TRUE	FALSE	-6.31619	1.64289e-09	4.80218e-06	FALSE	FALSE	-9.16053	1.59448e-15	4.66065e-12	FALSE	FALSE	-0.831425	0.406156	1187.19	FALSE	FALSE	2.01716	0.0442612	129.375	FALSE	FALSE	-0.233663	0.815726	2384.37	FALSE	FALSE	-0.328893	0.742337	2169.85	FALSE	FALSE	1.15323	0.249411	729.029	FALSE
atraid	-3.16488	0.00166263	4.85987	FALSE	FALSE	-0.0102867	0.991849	2899.18	FALSE	FALSE	-3.07978	0.0026258	7.67523	FALSE	FALSE	-0.285313	0.775688	2267.34	FALSE	FALSE	-2.41147	0.0175374	51.2618	FALSE	FALSE	-0.752576	0.452067	1321.39	FALSE	FALSE	4.71006	3.26152e-06	0.00953342	FALSE	FALSE	-25.3784	3.79484e-46	1.10923e-42	TRUE	FALSE	2.22713	0.0262567	76.7484	FALSE	FALSE	-2.28816	0.0225703	65.9729	FALSE
atrn	-1.82556	0.0686173	200.569	FALSE	FALSE	-1.51278	0.134697	393.719	FALSE	FALSE	-0.522202	0.60252	1761.17	FALSE	FALSE	-1.88783	0.0604142	176.591	FALSE	FALSE	0.526031	0.599506	1752.36	FALSE	FALSE	-2.40632	0.0164881	48.1948	FALSE	FALSE	3.52451	0.000465825	1.36161	FALSE	FALSE	2.07086	0.0408593	119.432	FALSE	FALSE	0.463786	0.642948	1879.34	FALSE	FALSE	0.74288	0.457928	1338.52	FALSE
atxn10	-2.18595	0.0293743	85.8612	FALSE	FALSE	-8.6373	1.62501e-09	4.7499e-06	TRUE	FALSE	-5.3924	3.92676e-07	0.00114779	FALSE	FALSE	-17.0314	1.99622e-41	5.83496e-38	FALSE	FALSE	-18.8487	6.32841e-35	1.84979e-31	TRUE	FALSE	14.0534	7.34739e-38	2.14764e-34	FALSE	FALSE	26.6997	1.06776e-96	3.12106e-93	FALSE	FALSE	1.11738	0.266698	779.559	FALSE	FALSE	0.0642035	0.948827	2773.42	FALSE	FALSE	-0.865702	0.387111	1131.52	FALSE
atxn2	0.0838957	0.93318	2727.68	FALSE	FALSE	-4.93416	3.03852e-05	0.088816	TRUE	FALSE	-0.0675389	0.946275	2765.96	FALSE	FALSE	-4.71281	4.5745e-06	0.0133713	FALSE	FALSE	-8.52384	1.97304e-13	5.76719e-10	TRUE	FALSE	2.76923	0.00584403	17.0821	FALSE	FALSE	3.86158	0.000128814	0.376523	FALSE	FALSE	-0.823089	0.412391	1205.42	FALSE	FALSE	-8.58737	5.97078e-17	1.74526e-13	FALSE	FALSE	-4.82961	1.87301e-06	0.00547481	FALSE
atxn2l	-4.2184	3.00514e-05	0.0878402	FALSE	FALSE	-10.4216	1.71459e-11	5.01175e-08	TRUE	FALSE	-5.59332	1.60556e-07	0.000469306	FALSE	FALSE	-11.7997	6.77005e-25	1.97888e-21	FALSE	FALSE	-22.5866	1.64698e-40	4.81414e-37	TRUE	FALSE	13.6673	2.68372e-36	7.84451e-33	FALSE	FALSE	18.1258	2.4543e-56	7.17393e-53	FALSE	FALSE	-1.10718	0.270779	791.487	FALSE	FALSE	-3.44773	0.000599525	1.75241	FALSE	FALSE	-3.53737	0.000444397	1.29897	FALSE
atxn3	-16.6302	3.12713e-48	9.14059e-45	FALSE	FALSE	-16.0348	2.79829e-16	8.1794e-13	TRUE	FALSE	-19.4843	1.12163e-37	3.27854e-34	TRUE	FALSE	-20.98	3.01179e-53	8.80347e-50	TRUE	FALSE	-23.2767	1.41219e-41	4.12782e-38	TRUE	FALSE	21.9214	9.76119e-75	2.8532e-71	FALSE	FALSE	12.1529	8.68634e-30	2.53902e-26	FALSE	FALSE	0.686297	0.494057	1444.13	FALSE	FALSE	4.28294	2.10383e-05	0.0614949	FALSE	FALSE	-0.11245	0.910515	2661.44	FALSE
axin1	-1.79536	0.0733039	214.267	FALSE	FALSE	-22.7441	1.13079e-34	3.3053e-31	TRUE	FALSE	-8.1795	2.54732e-13	7.44582e-10	FALSE	FALSE	-27.3369	9.99528e-71	2.92162e-67	TRUE	FALSE	-34.7654	8.51941e-85	2.49022e-81	TRUE	FALSE	54.5613	3.99291e-216	1.16713e-212	FALSE	TRUE	40.8639	1.52551e-160	4.45908e-157	FALSE	FALSE	-0.193526	0.846949	2475.63	FALSE	FALSE	3.26926	0.00113258	3.31053	FALSE	FALSE	0.211121	0.832887	2434.53	FALSE
axl	-1.50618	0.132769	388.084	FALSE	FALSE	0.817288	0.415777	1215.32	FALSE	FALSE	-1.31972	0.188966	552.348	FALSE	FALSE	0.0424953	0.966145	2824.04	FALSE	FALSE	0.419119	0.675486	1974.45	FALSE	FALSE	-0.703098	0.482332	1409.86	FALSE	FALSE	0.292603	0.769954	2250.57	FALSE	FALSE	-16.4019	8.79877e-31	2.57188e-27	TRUE	FALSE	1.09262	0.274944	803.66	FALSE	FALSE	-2.32671	0.020421	59.6906	FALSE
azi2	-21.2744	7.5479e-69	2.20625e-65	FALSE	FALSE	-10.1029	3.57393e-11	1.04466e-07	TRUE	FALSE	-24.7181	5.14154e-47	1.50287e-43	TRUE	FALSE	-40.712	1.0763e-100	3.14601e-97	TRUE	FALSE	-21.2096	2.92409e-38	8.54711e-35	TRUE	FALSE	43.2058	2.03278e-172	5.94182e-169	FALSE	TRUE	34.4263	2.19272e-134	6.40931e-131	FALSE	FALSE	-0.426055	0.670951	1961.19	FALSE	FALSE	1.12859	0.25946	758.402	FALSE	FALSE	0.968746	0.333176	973.872	FALSE
azu1	-34.5055	3.97611e-122	1.16222e-118	TRUE	FALSE	-23.5271	9.45459e-41	2.76358e-37	TRUE	FALSE	-41.2343	1.0571e-80	3.08991e-77	TRUE	FALSE	-2.57961	0.010614	31.0248	FALSE	FALSE	-27.4449	8.91594e-76	2.60613e-72	TRUE	FALSE	8.68092	6.88883e-17	2.01361e-13	FALSE	FALSE	1.40276	0.161351	471.63	FALSE	FALSE	-2.45061	0.0159379	46.5866	FALSE	FALSE	3.56353	0.000392391	1.14696	FALSE	FALSE	0.211909	0.832275	2432.74	FALSE
b2m	-1.89909	0.0582322	170.213	FALSE	FALSE	-1.22248	0.225495	659.123	FALSE	FALSE	-0.741402	0.459943	1344.41	FALSE	FALSE	-0.380741	0.703776	2057.14	FALSE	FALSE	-1.95857	0.0516886	151.086	FALSE	FALSE	-1.20238	0.229808	671.729	FALSE	FALSE	5.35551	1.32864e-07	0.000388363	FALSE	FALSE	-25.6528	1.40692e-46	4.11243e-43	TRUE	FALSE	-0.305539	0.760049	2221.62	FALSE	FALSE	-2.60117	0.00958636	28.0209	FALSE
b3gat3	-0.463696	0.643109	1879.81	FALSE	FALSE	0.737958	0.464946	1359.04	FALSE	FALSE	-0.664838	0.507539	1483.54	FALSE	FALSE	-0.94974	0.343367	1003.66	FALSE	FALSE	0.30422	0.761485	2225.82	FALSE	FALSE	0.453535	0.650371	1901.03	FALSE	FALSE	-0.332335	0.739788	2162.4	FALSE	FALSE	-2.04341	0.0436551	127.604	FALSE	FALSE	-2.08868	0.0371038	108.454	FALSE	FALSE	-3.51013	0.000492299	1.43899	FALSE
b3gnt7	-1.32624	0.18549	542.186	FALSE	FALSE	3.1915	0.00279188	8.16067	FALSE	FALSE	-1.44396	0.151452	442.695	FALSE	FALSE	-0.116744	0.907179	2651.68	FALSE	FALSE	2.31603	0.0222156	64.9363	FALSE	FALSE	-2.27525	0.0233344	68.2065	FALSE	FALSE	2.26664	0.0238752	69.7872	FALSE	FALSE	-5.17647	1.14618e-06	0.00335029	FALSE	FALSE	-0.573532	0.566478	1655.81	FALSE	FALSE	-2.07056	0.0389622	113.887	FALSE
b4galt1	-3.66254	0.000281356	0.822404	FALSE	FALSE	0.913667	0.36385	1063.53	FALSE	FALSE	-0.826381	0.410103	1198.73	FALSE	FALSE	0.0243976	0.980559	2866.17	FALSE	FALSE	-0.926726	0.35522	1038.31	FALSE	FALSE	-1.05435	0.292251	854.251	FALSE	FALSE	4.92984	1.14059e-06	0.00333393	FALSE	FALSE	-30.8994	1.73501e-52	5.07144e-49	TRUE	FALSE	3.94543	8.77657e-05	0.256539	FALSE	FALSE	-3.50621	0.000498936	1.45839	FALSE
b4gat1	-1.09132	0.275747	806.01	FALSE	FALSE	-1.42346	0.163967	479.276	FALSE	FALSE	-1.54905	0.1242	363.037	FALSE	FALSE	-0.539627	0.590027	1724.65	FALSE	FALSE	-1.02857	0.305986	894.397	FALSE	FALSE	1.26577	0.206202	602.728	FALSE	FALSE	2.71602	0.00684986	20.0221	FALSE	FALSE	-2.67182	0.00888871	25.9817	FALSE	FALSE	-4.64539	4.06892e-06	0.0118935	FALSE	FALSE	4.4755	9.60969e-06	0.0280891	FALSE
babam1	-4.03011	6.64135e-05	0.194127	FALSE	FALSE	-10.5844	4.07312e-16	1.19057e-12	TRUE	FALSE	-4.94578	2.62656e-06	0.00767744	FALSE	FALSE	-6.82384	9.26941e-11	2.70945e-07	FALSE	FALSE	-15.8896	5.98126e-36	1.74832e-32	TRUE	FALSE	3.98969	7.66535e-05	0.224058	FALSE	FALSE	3.74118	0.000206844	0.604605	FALSE	FALSE	-0.348898	0.727884	2127.6	FALSE	FALSE	-5.08002	4.9094e-07	0.00143502	FALSE	FALSE	-6.79692	3.47112e-11	1.01461e-07	FALSE
bach1	-11.8155	4.92145e-28	1.43854e-24	FALSE	FALSE	-18.7276	2.02252e-29	5.91183e-26	TRUE	FALSE	-15.2214	2.22843e-30	6.51371e-27	TRUE	FALSE	-12.9361	1.94173e-28	5.67568e-25	FALSE	FALSE	-31.3596	2.83849e-77	8.29691e-74	TRUE	FALSE	70.6077	5.52557e-268	1.61513e-264	FALSE	TRUE	30.2979	4.494e-114	1.3136e-110	FALSE	FALSE	-0.512613	0.609379	1781.22	FALSE	FALSE	2.48694	0.013123	38.3584	FALSE	FALSE	1.35219	0.176981	517.316	FALSE
bag3	-1.90813	0.0570574	166.779	FALSE	FALSE	-2.54039	0.0161117	47.0945	FALSE	FALSE	-0.847241	0.39869	1165.37	FALSE	FALSE	2.92778	0.00380251	11.1147	FALSE	FALSE	-1.8743	0.0635525	185.764	FALSE	FALSE	-2.2283	0.0263171	76.9248	FALSE	FALSE	3.43595	0.000642428	1.87782	FALSE	FALSE	-16.2785	5.00297e-29	1.46237e-25	TRUE	FALSE	2.58282	0.0100079	29.253	FALSE	FALSE	-1.74207	0.0821849	240.227	FALSE
bag4	-24.7578	3.39909e-83	9.93555e-80	TRUE	FALSE	-30.9313	3.14576e-42	9.19505e-39	TRUE	FALSE	-31.2259	9.32495e-58	2.72568e-54	TRUE	FALSE	-29.0639	1.42693e-75	4.17092e-72	TRUE	FALSE	-41.7846	1.66203e-93	4.85812e-90	TRUE	FALSE	28.1873	3.85124e-104	1.12572e-100	FALSE	FALSE	26.0811	5.05375e-93	1.47721e-89	FALSE	FALSE	-9.67055	4.09405e-16	1.19669e-12	FALSE	FALSE	0.482388	0.629686	1840.57	FALSE	FALSE	-1.83429	0.0672713	196.634	FALSE
bag6	-12.0328	9.42714e-29	2.75555e-25	FALSE	FALSE	-28.1718	6.2402e-46	1.82401e-42	TRUE	FALSE	-17.1482	7.6304e-37	2.23036e-33	TRUE	FALSE	-40.86	2.1493e-99	6.2824e-96	TRUE	FALSE	-49.5048	1.37495e-127	4.01899e-124	TRUE	FALSE	30.1581	4.6917e-114	1.37138e-110	FALSE	FALSE	24.528	2.95879e-87	8.64855e-84	FALSE	FALSE	-1.23147	0.220962	645.872	FALSE	FALSE	2.2261	0.0263363	76.9811	FALSE	FALSE	1.57248	0.11654	340.646	FALSE
baiap2	-20.9553	1.34662e-66	3.93618e-63	FALSE	FALSE	-11.4943	1.908e-13	5.57709e-10	TRUE	FALSE	-22.0043	2.15783e-41	6.30733e-38	TRUE	FALSE	-8.31965	1.22798e-14	3.58938e-11	FALSE	FALSE	-14.9579	6.36181e-28	1.85956e-24	TRUE	FALSE	-2.08439	0.0376555	110.067	FALSE	FALSE	11.8028	2.58347e-28	7.55149e-25	FALSE	FALSE	-3.86894	0.000198589	0.580476	FALSE	FALSE	3.24546	0.00123104	3.59833	FALSE	FALSE	-1.56667	0.117898	344.617	FALSE
bambi	-1.5231	0.128511	375.637	FALSE	FALSE	-0.288923	0.774338	2263.39	FALSE	FALSE	1.12038	0.26507	774.799	FALSE	FALSE	0.173331	0.862562	2521.27	FALSE	FALSE	-2.97366	0.00364009	10.64	FALSE	FALSE	-3.2148	0.00139413	4.07504	FALSE	FALSE	4.06994	5.52765e-05	0.161573	FALSE	FALSE	-22.6604	2.34112e-40	6.84311e-37	TRUE	FALSE	-5.63406	2.60481e-08	7.61387e-05	FALSE	FALSE	-3.02183	0.00265766	7.76835	FALSE
bank1	-1.52082	0.129048	377.208	FALSE	FALSE	-19.7372	7.5931e-31	2.21946e-27	TRUE	FALSE	-4.86519	3.3263e-06	0.00972278	FALSE	FALSE	-18.2963	3.07123e-45	8.9772e-42	FALSE	FALSE	-34.6451	8.76439e-85	2.56183e-81	TRUE	FALSE	69.8868	2.39598e-262	7.00346e-259	FALSE	TRUE	33.2273	7.83959e-127	2.29151e-123	FALSE	FALSE	0.87005	0.386411	1129.48	FALSE	FALSE	3.38969	0.000740177	2.16354	FALSE	FALSE	0.226574	0.820856	2399.36	FALSE
bap18	-36.4351	2.04261e-132	5.97056e-129	TRUE	FALSE	-10.2595	2.50533e-11	7.32308e-08	TRUE	FALSE	-32.5806	1.10098e-58	3.21818e-55	TRUE	FALSE	-3.34389	0.000979754	2.86382	FALSE	FALSE	-25.9603	1.78157e-45	5.20753e-42	TRUE	FALSE	8.77085	2.89494e-17	8.46192e-14	FALSE	FALSE	8.62077	9.68854e-17	2.83196e-13	FALSE	FALSE	-4.49462	1.8228e-05	0.0532804	FALSE	FALSE	3.39386	0.000727808	2.12738	FALSE	FALSE	0.704973	0.481178	1406.48	FALSE
batf	-7.6748	1.23598e-13	3.61277e-10	FALSE	FALSE	-6.37625	5.66995e-07	0.00165733	TRUE	FALSE	-7.66212	8.58352e-12	2.50896e-08	FALSE	FALSE	-1.19729	0.232584	679.844	FALSE	FALSE	-14.2837	2.00942e-25	5.87353e-22	TRUE	FALSE	2.55631	0.0108867	31.8218	FALSE	FALSE	-0.410508	0.681622	1992.38	FALSE	FALSE	-1.18109	0.240241	702.225	FALSE	FALSE	-1.03726	0.299981	876.846	FALSE	FALSE	0.202503	0.839615	2454.19	FALSE
bax	-10.4119	1.07445e-22	3.14063e-19	FALSE	FALSE	-15.9021	7.10592e-16	2.07706e-12	TRUE	FALSE	-18.2035	3.5224e-35	1.0296e-31	TRUE	FALSE	-15.5455	1.2319e-36	3.60083e-33	FALSE	FALSE	-25.2194	1.71301e-45	5.00712e-42	TRUE	FALSE	9.68972	2.04669e-20	5.98247e-17	FALSE	FALSE	31.7352	1.10143e-119	3.21949e-116	FALSE	FALSE	-3.64571	0.000437917	1.28003	FALSE	FALSE	1.00306	0.316195	924.237	FALSE	FALSE	2.2131	0.027386	80.0492	FALSE
bcam	-2.3682	0.018323	53.5581	FALSE	FALSE	-0.223427	0.824579	2410.24	FALSE	FALSE	-3.00104	0.00332114	9.70769	FALSE	FALSE	0.746874	0.455974	1332.81	FALSE	FALSE	-1.26989	0.206863	604.661	FALSE	FALSE	1.87625	0.0612211	178.949	FALSE	FALSE	1.66032	0.0975152	285.037	FALSE	FALSE	-7.93977	4.17542e-12	1.22047e-08	FALSE	FALSE	-1.14694	0.251804	736.023	FALSE	FALSE	-0.433742	0.664678	1942.85	FALSE
bcan	2.86784	0.00434103	12.6888	FALSE	FALSE	0.221893	0.825805	2413.83	FALSE	FALSE	1.4337	0.15448	451.544	FALSE	FALSE	3.24244	0.00138379	4.04482	FALSE	FALSE	-0.417404	0.677199	1979.45	FALSE	FALSE	-1.69078	0.0915175	267.506	FALSE	FALSE	-2.14726	0.032277	94.3456	FALSE	FALSE	-1.69743	0.0929445	271.677	FALSE	FALSE	-4.47262	9.06451e-06	0.0264956	FALSE	FALSE	3.43301	0.000651999	1.90579	FALSE
bcat1	-1.89277	0.0590608	172.635	FALSE	FALSE	-8.46595	1.52137e-10	4.44697e-07	TRUE	FALSE	-4.89144	3.15471e-06	0.00922122	FALSE	FALSE	-9.08921	8.07727e-17	2.36099e-13	FALSE	FALSE	-13.3051	1.14689e-25	3.35237e-22	TRUE	FALSE	2.05836	0.0400799	117.153	FALSE	FALSE	12.9859	3.33749e-33	9.75549e-30	FALSE	FALSE	-3.31532	0.00126708	3.70368	FALSE	FALSE	-3.14813	0.00171411	5.01035	FALSE	FALSE	-2.90302	0.00387227	11.3186	FALSE
bcat2	-0.104488	0.916832	2679.9	FALSE	FALSE	-1.5251	0.138032	403.467	FALSE	FALSE	-0.769749	0.443106	1295.2	FALSE	FALSE	0.0814798	0.935143	2733.42	FALSE	FALSE	-0.633367	0.527968	1543.25	FALSE	FALSE	-0.395121	0.692935	2025.45	FALSE	FALSE	0.0467219	0.962755	2814.13	FALSE	FALSE	0.99922	0.320063	935.543	FALSE	FALSE	-3.08693	0.00210485	6.15247	FALSE	FALSE	-1.68986	0.0917439	268.167	FALSE
bche	-2.86833	0.00433598	12.6741	FALSE	FALSE	-1.80547	0.07522	219.868	FALSE	FALSE	-2.87141	0.00484051	14.1488	FALSE	FALSE	-1.86714	0.0632956	185.013	FALSE	FALSE	-0.633198	0.527406	1541.61	FALSE	FALSE	1.49174	0.13642	398.754	FALSE	FALSE	4.66656	4.01956e-06	0.0117492	FALSE	FALSE	4.75256	6.44742e-06	0.0188458	FALSE	FALSE	1.89896	0.0579912	169.508	FALSE	FALSE	-1.88077	0.0606382	177.246	FALSE
bcl2	-15.2324	4.31497e-42	1.26127e-38	FALSE	FALSE	-9.56657	1.99142e-11	5.82093e-08	TRUE	FALSE	-12.9717	8.64219e-24	2.52611e-20	TRUE	FALSE	-2.89514	0.00419457	12.2607	FALSE	FALSE	-19.7547	5.37615e-38	1.57145e-34	TRUE	FALSE	3.83986	0.000139145	0.406721	FALSE	FALSE	5.80859	1.16103e-08	3.39369e-05	FALSE	FALSE	-8.58942	9.76994e-14	2.85575e-10	TRUE	FALSE	0.900017	0.368421	1076.89	FALSE	FALSE	2.75998	0.00600652	17.5571	FALSE
bcl2l1	5.73342	1.85494e-08	5.42199e-05	FALSE	FALSE	-12.6017	1.57646e-13	4.60799e-10	TRUE	FALSE	1.40145	0.163855	478.95	FALSE	FALSE	-13.1008	5.38891e-29	1.57518e-25	FALSE	FALSE	-16.9414	8.43605e-31	2.46586e-27	TRUE	FALSE	2.61885	0.00909479	26.5841	FALSE	FALSE	41.492	3.74303e-164	1.09409e-160	FALSE	TRUE	0.684175	0.495392	1448.03	FALSE	FALSE	0.665468	0.505972	1478.95	FALSE	FALSE	0.802736	0.422537	1235.08	FALSE
bcl2l11	4.12118	4.54314e-05	0.132796	FALSE	FALSE	-8.46495	2.02322e-12	5.91387e-09	FALSE	FALSE	-0.306919	0.759409	2219.75	FALSE	FALSE	1.6518	0.100101	292.597	FALSE	FALSE	-12.9256	6.6294e-28	1.93778e-24	FALSE	FALSE	-2.92356	0.00361925	10.5791	FALSE	FALSE	9.71213	1.9197e-20	5.61129e-17	FALSE	FALSE	-17.7207	2.3308e-32	6.81294e-29	TRUE	FALSE	2.293	0.0221541	64.7564	FALSE	FALSE	-2.22429	0.026615	77.7957	FALSE
bcl2l15	-31.6055	1.55625e-111	4.54892e-108	TRUE	FALSE	-11.8412	2.73685e-18	7.99982e-15	TRUE	FALSE	-52.1921	1.37527e-81	4.01991e-78	TRUE	FALSE	-0.789672	0.430609	1258.67	FALSE	FALSE	-12.7838	6.69667e-27	1.95744e-23	TRUE	FALSE	1.72799	0.0846478	247.425	FALSE	FALSE	1.45109	0.147445	430.982	FALSE	FALSE	-13.2649	5.50089e-24	1.60791e-20	TRUE	FALSE	-9.01829	1.94885e-18	5.6965e-15	FALSE	FALSE	-10.0659	1.27172e-21	3.71724e-18	FALSE
bcl7a	-0.501507	0.616282	1801.39	FALSE	FALSE	-1.71858	0.0947684	277.008	FALSE	FALSE	-1.2988	0.196865	575.436	FALSE	FALSE	-0.613454	0.540267	1579.2	FALSE	FALSE	-2.37783	0.0191741	56.0458	FALSE	FALSE	-1.0735	0.283603	828.971	FALSE	FALSE	2.22672	0.0264656	77.3591	FALSE	FALSE	-0.331439	0.740996	2165.93	FALSE	FALSE	-5.75695	1.29917e-08	3.79746e-05	FALSE	FALSE	-4.98727	8.72935e-07	0.00255159	FALSE
bcl7b	-2.09888	0.0364121	106.433	FALSE	FALSE	-3.17642	0.00310496	9.0758	FALSE	FALSE	-2.89566	0.0045735	13.3683	FALSE	FALSE	-0.8029	0.422953	1236.29	FALSE	FALSE	-7.46368	2.28595e-11	6.68183e-08	FALSE	FALSE	-0.154568	0.877226	2564.13	FALSE	FALSE	1.54097	0.123999	362.448	FALSE	FALSE	0.470398	0.63906	1867.97	FALSE	FALSE	-27.3024	2.31657e-111	6.77134e-108	TRUE	FALSE	-22.8512	1.02013e-77	2.98184e-74	TRUE
bcr	-4.1887	3.41238e-05	0.099744	FALSE	FALSE	-21.3153	6.87955e-33	2.01089e-29	TRUE	FALSE	-8.8365	6.97052e-15	2.03748e-11	FALSE	FALSE	1.89195	0.0598958	175.075	FALSE	FALSE	-31.9892	8.79448e-79	2.57063e-75	TRUE	FALSE	81.5846	4.63418e-300	1.35457e-296	FALSE	TRUE	37.3759	1.56038e-145	4.561e-142	FALSE	FALSE	-1.45208	0.149685	437.529	FALSE	FALSE	2.06023	0.0397565	116.208	FALSE	FALSE	0.677041	0.49872	1457.76	FALSE
bdnf	8.76865	4.38127e-17	1.28064e-13	FALSE	FALSE	-7.32548	6.50564e-09	1.9016e-05	FALSE	FALSE	1.57118	0.118855	347.414	FALSE	FALSE	-10.9862	1.67749e-22	4.90331e-19	FALSE	FALSE	-6.68831	6.65655e-10	1.94571e-06	FALSE	FALSE	-6.06746	2.58708e-09	7.56203e-06	FALSE	FALSE	11.7744	3.00717e-28	8.78995e-25	FALSE	FALSE	4.73386	7.08977e-06	0.0207234	FALSE	FALSE	-0.676963	0.498654	1457.57	FALSE	FALSE	1.70524	0.0888157	259.608	FALSE
becn1	-21.4389	5.00993e-69	1.4644e-65	FALSE	FALSE	-12.8935	1.19232e-15	3.48515e-12	TRUE	FALSE	-28.1081	1.88147e-53	5.49954e-50	TRUE	FALSE	-29.0071	3.74028e-74	1.09328e-70	TRUE	FALSE	-29.182	5.55223e-57	1.62292e-53	TRUE	FALSE	33.817	5.27884e-130	1.54301e-126	FALSE	TRUE	24.5354	2.39223e-86	6.9925e-83	FALSE	FALSE	-4.25438	4.67071e-05	0.136525	FALSE	FALSE	2.56979	0.0103902	30.3705	FALSE	FALSE	1.77372	0.0767756	224.415	FALSE
bex3	-0.00941225	0.992495	2901.06	FALSE	FALSE	0.64017	0.526334	1538.47	FALSE	FALSE	-0.134949	0.892912	2609.98	FALSE	FALSE	1.19693	0.232734	680.281	FALSE	FALSE	0.0190873	0.984807	2878.59	FALSE	FALSE	-0.768016	0.442867	1294.5	FALSE	FALSE	0.301299	0.763328	2231.21	FALSE	FALSE	0.404123	0.686973	2008.02	FALSE	FALSE	-18.2615	1.01411e-60	2.96423e-57	FALSE	FALSE	-15.6565	1.9052e-44	5.56889e-41	FALSE
bglap	1.40789	0.15989	467.359	FALSE	FALSE	2.70075	0.0100859	29.4811	FALSE	FALSE	4.52223	1.48179e-05	0.0433126	FALSE	FALSE	-1.47115	0.142749	417.256	FALSE	FALSE	6.59559	1.06252e-09	3.10574e-06	FALSE	FALSE	-6.27237	7.81668e-10	2.28482e-06	FALSE	FALSE	1.45498	0.146335	427.738	FALSE	FALSE	-8.7339	5.0231e-14	1.46825e-10	FALSE	FALSE	-6.45649	2.00803e-10	5.86946e-07	FALSE	FALSE	-0.379671	0.704362	2058.85	FALSE
bgn	-4.79634	2.27137e-06	0.00663923	FALSE	FALSE	4.71576	3.75231e-05	0.10968	FALSE	FALSE	0.480487	0.631867	1846.95	FALSE	FALSE	7.04159	2.78591e-11	8.14321e-08	FALSE	FALSE	5.13432	1.281e-06	0.00374437	FALSE	FALSE	4.98975	8.47319e-07	0.00247671	FALSE	FALSE	-9.674	2.79061e-20	8.15695e-17	FALSE	FALSE	-0.760241	0.448965	1312.33	FALSE	FALSE	-3.97519	7.80347e-05	0.228095	FALSE	FALSE	1.82795	0.0682177	199.4	FALSE
bhlhe40	-0.151437	0.879704	2571.38	FALSE	FALSE	-2.22542	0.0339747	99.308	FALSE	FALSE	-0.427311	0.66999	1958.38	FALSE	FALSE	1.68617	0.0933313	272.807	FALSE	FALSE	-2.67236	0.00882695	25.8012	FALSE	FALSE	-0.32623	0.744397	2175.87	FALSE	FALSE	-0.996057	0.319747	934.619	FALSE	FALSE	0.263627	0.792601	2316.77	FALSE	FALSE	-2.78736	0.00546113	15.9629	FALSE	FALSE	-1.34624	0.178901	522.928	FALSE
bhmt2	0.298913	0.765156	2236.55	FALSE	FALSE	-1.22281	0.228723	668.557	FALSE	FALSE	0.103059	0.918102	2683.61	FALSE	FALSE	0.729875	0.466304	1363.01	FALSE	FALSE	-0.0589592	0.953082	2785.86	FALSE	FALSE	0.445885	0.655884	1917.15	FALSE	FALSE	2.49383	0.012988	37.9639	FALSE	FALSE	-1.37853	0.171127	500.204	FALSE	FALSE	0.828482	0.407686	1191.67	FALSE	FALSE	-1.46987	0.142282	415.89	FALSE
bid	-28.6842	1.47672e-100	4.31644e-97	TRUE	FALSE	-39.2897	1.45803e-50	4.26182e-47	TRUE	FALSE	-52.4217	9.05839e-88	2.64777e-84	TRUE	FALSE	-18.9848	3.57037e-47	1.04362e-43	TRUE	FALSE	-37.0012	5.11213e-89	1.49427e-85	TRUE	FALSE	-14.5652	3.13025e-40	9.14971e-37	FALSE	FALSE	18.1055	4.1045e-56	1.19975e-52	FALSE	FALSE	-0.267398	0.789726	2308.37	FALSE	FALSE	2.31606	0.0208499	60.9443	FALSE	FALSE	2.22831	0.0263411	76.9951	FALSE
bin2	-10.0528	1.82411e-21	5.33186e-18	FALSE	FALSE	-8.94776	2.39534e-10	7.00157e-07	TRUE	FALSE	-12.6387	2.99839e-23	8.76431e-20	TRUE	FALSE	-42.9381	3.96975e-106	1.16036e-102	TRUE	FALSE	-15.2112	1.47323e-28	4.30625e-25	TRUE	FALSE	34.9192	3.34414e-136	9.77492e-133	FALSE	FALSE	35.6799	1.05533e-138	3.08472e-135	FALSE	FALSE	1.46501	0.146236	427.447	FALSE	FALSE	1.32678	0.185024	540.824	FALSE	FALSE	1.41608	0.157424	460.149	FALSE
birc2	-8.49128	3.78273e-16	1.10569e-12	FALSE	FALSE	-12.9004	7.19333e-15	2.10261e-11	TRUE	FALSE	-12.5974	7.53424e-23	2.20226e-19	FALSE	FALSE	-13.9799	1.23027e-31	3.59608e-28	FALSE	FALSE	-20.8201	2.63813e-39	7.71127e-36	TRUE	FALSE	17.496	1.82361e-53	5.3304e-50	FALSE	FALSE	31.0811	6.65624e-117	1.94562e-113	FALSE	FALSE	-0.895976	0.372491	1088.79	FALSE	FALSE	-1.47633	0.140327	410.177	FALSE	FALSE	-3.04698	0.0024478	7.15493	FALSE
blmh	-4.83366	1.87496e-06	0.00548052	FALSE	FALSE	-28.3988	2.40001e-48	7.01524e-45	TRUE	FALSE	-10.0269	1.7444e-18	5.09887e-15	FALSE	FALSE	-14.2606	9.9039e-33	2.89491e-29	FALSE	FALSE	-39.9231	1.53411e-110	4.48421e-107	TRUE	FALSE	-1.72329	0.0854629	249.808	FALSE	FALSE	11.1936	5.44853e-26	1.59261e-22	FALSE	FALSE	-0.146329	0.883939	2583.75	FALSE	FALSE	3.61088	0.00032707	0.956025	FALSE	FALSE	-2.31031	0.0213106	62.2909	FALSE
blnk	-12.2231	1.75384e-29	5.12648e-26	FALSE	FALSE	-14.3549	2.07806e-22	6.07417e-19	TRUE	FALSE	-8.18666	4.30169e-13	1.25739e-09	FALSE	FALSE	-2.38603	0.0179204	52.3813	FALSE	FALSE	-25.8174	9.03882e-62	2.64205e-58	TRUE	FALSE	5.09411	5.06249e-07	0.00147977	FALSE	FALSE	7.51858	2.96099e-13	8.65496e-10	FALSE	FALSE	-6.44281	3.8878e-09	1.1364e-05	FALSE	FALSE	-0.840453	0.40095	1171.98	FALSE	FALSE	-2.44139	0.0150174	43.8958	FALSE
bloc1s2	-1.20949	0.22716	663.988	FALSE	FALSE	-1.48713	0.147741	431.846	FALSE	FALSE	-2.76551	0.00666835	19.4916	FALSE	FALSE	-2.33965	0.0202931	59.3168	FALSE	FALSE	-3.33357	0.00121268	3.54466	FALSE	FALSE	-0.400181	0.689208	2014.55	FALSE	FALSE	0.14979	0.880997	2575.15	FALSE	FALSE	1.4319	0.155223	453.717	FALSE	FALSE	-24.5261	2.04976e-95	5.99144e-92	TRUE	FALSE	-21.345	3.00851e-70	8.79388e-67	TRUE
bloc1s3	-5.85565	9.44227e-09	2.75998e-05	FALSE	FALSE	-9.39614	1.9031e-10	5.56276e-07	TRUE	FALSE	-11.5659	8.1052e-21	2.36915e-17	FALSE	FALSE	-26.286	8.85235e-68	2.58754e-64	TRUE	FALSE	-20.445	5.56609e-37	1.62697e-33	TRUE	FALSE	18.3887	3.46987e-58	1.01424e-54	FALSE	FALSE	48.3145	1.92554e-196	5.62837e-193	FALSE	FALSE	0.32209	0.748033	2186.5	FALSE	FALSE	3.08357	0.0021259	6.214	FALSE	FALSE	1.54065	0.12408	362.687	FALSE
blvrb	-5.46772	7.81416e-08	0.000228408	FALSE	FALSE	-0.947758	0.350126	1023.42	FALSE	FALSE	-5.433	3.30083e-07	0.000964833	FALSE	FALSE	-0.958594	0.338862	990.493	FALSE	FALSE	-5.22133	8.77234e-07	0.00256415	FALSE	FALSE	8.90004	1.08685e-17	3.17686e-14	FALSE	FALSE	-4.35931	1.60314e-05	0.0468599	FALSE	FALSE	0.0966153	0.923236	2698.62	FALSE	FALSE	3.02339	0.00259291	7.57907	FALSE	FALSE	-3.42092	0.000679297	1.98559	FALSE
bmp10	-0.218821	0.826896	2417.02	FALSE	FALSE	0.485699	0.628713	1837.73	FALSE	FALSE	-2.29621	0.0234661	68.5915	FALSE	FALSE	-1.25705	0.210196	614.403	FALSE	FALSE	-0.0425908	0.966076	2823.84	FALSE	FALSE	-1.25796	0.209027	610.987	FALSE	FALSE	0.375704	0.707308	2067.46	FALSE	FALSE	-7.84353	4.5929e-12	1.34251e-08	FALSE	FALSE	-6.41683	2.61585e-10	7.64612e-07	FALSE	FALSE	6.53274	1.74996e-10	5.11513e-07	FALSE
bmp4	-3.65185	0.000293276	0.857246	FALSE	FALSE	4.08262	0.000276558	0.80838	FALSE	FALSE	-0.601986	0.548415	1603.02	FALSE	FALSE	-30.6621	4.82888e-78	1.41148e-74	TRUE	FALSE	5.32813	5.34906e-07	0.00156353	FALSE	FALSE	-7.93853	1.4173e-14	4.14278e-11	FALSE	FALSE	-3.54178	0.000436871	1.27697	FALSE	FALSE	-4.17629	6.64275e-05	0.194168	FALSE	FALSE	3.04902	0.00238563	6.97321	FALSE	FALSE	-4.21125	3.07396e-05	0.089852	FALSE
bmp6	3.23505	0.00131563	3.84559	FALSE	FALSE	-11.9003	4.71343e-20	1.37774e-16	FALSE	FALSE	-3.369	0.000963826	2.81726	FALSE	FALSE	-4.95954	1.50804e-06	0.00440799	FALSE	FALSE	-15.401	1.2689e-37	3.70898e-34	FALSE	FALSE	0.295683	0.7676	2243.69	FALSE	FALSE	8.42681	4.1611e-16	1.21629e-12	FALSE	FALSE	-4.17058	6.35078e-05	0.185633	FALSE	FALSE	0.598811	0.549501	1606.19	FALSE	FALSE	-3.70348	0.000239022	0.698662	FALSE
bmper	-1.72328	0.0855738	250.132	FALSE	FALSE	-2.98674	0.00389647	11.3894	FALSE	FALSE	-2.63977	0.00944035	27.5941	FALSE	FALSE	-0.522761	0.601717	1758.82	FALSE	FALSE	-4.79205	3.50175e-06	0.0102356	FALSE	FALSE	-3.78174	0.000175645	0.513409	FALSE	FALSE	3.18478	0.00154592	4.51872	FALSE	FALSE	-20.4797	7.98724e-38	2.33467e-34	TRUE	FALSE	2.13314	0.0332726	97.2557	FALSE	FALSE	-0.466831	0.640847	1873.2	FALSE
bnip2	-1.55651	0.120321	351.699	FALSE	FALSE	-11.841	8.03891e-15	2.34977e-11	TRUE	FALSE	-6.84902	3.41416e-10	9.9796e-07	FALSE	FALSE	-8.81266	4.97248e-16	1.45346e-12	FALSE	FALSE	-16.4854	4.32262e-33	1.2635e-29	TRUE	FALSE	-4.61727	4.97208e-06	0.0145334	FALSE	FALSE	18.6151	1.29951e-58	3.79847e-55	FALSE	FALSE	0.0490119	0.961005	2809.02	FALSE	FALSE	-8.57617	6.4975e-17	1.89922e-13	FALSE	FALSE	-6.62181	9.91591e-11	2.89842e-07	FALSE
bnip3l	-13.206	2.08377e-33	6.09085e-30	FALSE	FALSE	-21.7521	1.25379e-32	3.66481e-29	TRUE	FALSE	-14.9383	1.26035e-28	3.68401e-25	TRUE	FALSE	-32.1947	4.86569e-83	1.42224e-79	TRUE	FALSE	-36.6134	2.0351e-84	5.94861e-81	TRUE	FALSE	19.7824	4.10705e-64	1.20049e-60	FALSE	FALSE	17.3869	2.17685e-52	6.36293e-49	FALSE	FALSE	-12.3176	6.10182e-22	1.78356e-18	TRUE	FALSE	-0.522678	0.60137	1757.81	FALSE	FALSE	-3.91613	0.00010407	0.304195	FALSE
boc	-1.20966	0.227105	663.828	FALSE	FALSE	-3.07614	0.00278951	8.15375	FALSE	FALSE	-1.38527	0.168065	491.254	FALSE	FALSE	0.803543	0.422612	1235.29	FALSE	FALSE	-2.11405	0.0355464	103.902	FALSE	FALSE	2.91552	0.00371628	10.8627	FALSE	FALSE	-1.38438	0.166884	487.801	FALSE	FALSE	-5.94677	3.82035e-08	0.000111669	FALSE	FALSE	1.74677	0.081133	237.152	FALSE	FALSE	-2.71123	0.00695982	20.3435	FALSE
bola1	-5.22427	2.77871e-07	0.000812216	FALSE	FALSE	-10.1602	4.51968e-11	1.3211e-07	TRUE	FALSE	-7.10498	1.28901e-10	3.76779e-07	FALSE	FALSE	-2.72404	0.00702147	20.5238	FALSE	FALSE	-18.2457	3.45718e-33	1.01053e-29	TRUE	FALSE	12.6619	8.60841e-32	2.51624e-28	FALSE	FALSE	12.0985	1.77038e-29	5.17482e-26	FALSE	FALSE	-12.1936	1.32194e-21	3.86403e-18	FALSE	FALSE	1.6642	0.0965311	282.16	FALSE	FALSE	-0.888628	0.374675	1095.18	FALSE
bola2_bola2b	-8.48495	3.83913e-16	1.12218e-12	FALSE	FALSE	-13.9042	1.01567e-16	2.96881e-13	TRUE	FALSE	-10.8642	2.26271e-19	6.6139e-16	FALSE	FALSE	-4.48898	1.19799e-05	0.0350173	FALSE	FALSE	-29.5205	1.01426e-57	2.96468e-54	TRUE	FALSE	21.0215	5.89983e-70	1.72452e-66	FALSE	FALSE	10.021	1.64153e-21	4.7982e-18	FALSE	FALSE	-1.19233	0.235907	689.555	FALSE	FALSE	3.03642	0.00248695	7.26936	FALSE	FALSE	0.368552	0.712632	2083.02	FALSE
bpifa2	0.722694	0.470285	1374.64	FALSE	FALSE	0.137552	0.891319	2605.32	FALSE	FALSE	0.531325	0.596222	1742.76	FALSE	FALSE	-0.956962	0.339747	993.082	FALSE	FALSE	-0.482954	0.630017	1841.54	FALSE	FALSE	0.293211	0.769492	2249.22	FALSE	FALSE	-1.46003	0.144982	423.782	FALSE	FALSE	2.17877	0.0317591	92.8318	FALSE	FALSE	-2.14959	0.0319653	93.4345	FALSE	FALSE	2.05854	0.0401316	117.305	FALSE
bpifb1	1.41115	0.158933	464.562	FALSE	FALSE	0.874683	0.384117	1122.78	FALSE	FALSE	-0.958756	0.339206	991.5	FALSE	FALSE	0.738132	0.461267	1348.28	FALSE	FALSE	0.503294	0.615219	1798.29	FALSE	FALSE	1.99132	0.047018	137.434	FALSE	FALSE	0.300293	0.764086	2233.42	FALSE	FALSE	-0.461016	0.645728	1887.46	FALSE	FALSE	-1.8648	0.0626439	183.108	FALSE	FALSE	8.99883	6.08141e-18	1.7776e-14	FALSE
bpifb2	-0.403765	0.686586	2006.89	FALSE	FALSE	-0.08472	0.932896	2726.85	FALSE	FALSE	-1.15688	0.249624	729.65	FALSE	FALSE	-0.886804	0.376208	1099.66	FALSE	FALSE	0.604218	0.546796	1598.28	FALSE	FALSE	0.277652	0.781397	2284.02	FALSE	FALSE	6.70914	5.59579e-11	1.63565e-07	FALSE	FALSE	-3.75061	0.000292531	0.855067	FALSE	FALSE	-3.63411	0.000299576	0.875661	FALSE	FALSE	5.59236	3.82284e-08	0.000111742	FALSE
brap	-3.09991	0.00206464	6.03493	FALSE	FALSE	-10.6594	1.07915e-12	3.15437e-09	TRUE	FALSE	-5.84848	5.46786e-08	0.000159826	FALSE	FALSE	-21.1194	1.29414e-53	3.78278e-50	FALSE	FALSE	-22.9452	7.21108e-44	2.1078e-40	TRUE	FALSE	50.9972	1.28897e-199	3.76767e-196	FALSE	TRUE	33.084	3.52813e-125	1.03127e-121	FALSE	FALSE	0.246655	0.805668	2354.97	FALSE	FALSE	1.81785	0.0695179	203.201	FALSE	FALSE	1.73541	0.0833281	243.568	FALSE
brd1	-1.1121	0.266734	779.665	FALSE	FALSE	-0.713723	0.480115	1403.38	FALSE	FALSE	-1.3226	0.188749	551.713	FALSE	FALSE	-0.342052	0.732667	2141.59	FALSE	FALSE	-0.429964	0.66807	1952.77	FALSE	FALSE	-0.776396	0.437897	1279.97	FALSE	FALSE	0.524672	0.60006	1753.97	FALSE	FALSE	-1.11119	0.269119	786.635	FALSE	FALSE	-18.9083	3.04392e-64	8.89737e-61	FALSE	FALSE	-18.108	1.5636e-55	4.57039e-52	FALSE
brd2	-6.29881	7.68567e-10	2.24652e-06	FALSE	FALSE	-5.00509	2.48895e-05	0.072752	FALSE	FALSE	-7.60628	1.04305e-11	3.04884e-08	FALSE	FALSE	-3.4529	0.000677889	1.98147	FALSE	FALSE	-8.20795	9.44804e-13	2.76166e-09	FALSE	FALSE	0.928891	0.353431	1033.08	FALSE	FALSE	3.55559	0.000416032	1.21606	FALSE	FALSE	0.466994	0.641504	1875.12	FALSE	FALSE	-21.8574	2.21048e-80	6.46124e-77	FALSE	FALSE	-17.869	2.97394e-54	8.69283e-51	FALSE
brd3	-12.7289	1.64396e-31	4.80531e-28	FALSE	FALSE	-9.33719	1.69092e-11	4.94256e-08	TRUE	FALSE	-14.0156	3.03438e-26	8.86949e-23	TRUE	FALSE	-3.30503	0.00112232	3.28056	FALSE	FALSE	-11.8646	5.64925e-22	1.65128e-18	TRUE	FALSE	0.262683	0.792909	2317.67	FALSE	FALSE	1.90452	0.0574744	167.998	FALSE	FALSE	0.197872	0.843548	2465.69	FALSE	FALSE	-10.1189	1.57904e-22	4.61553e-19	FALSE	FALSE	-9.41921	2.21282e-19	6.46807e-16	FALSE
brdt	-1.44173	0.150135	438.845	FALSE	FALSE	-6.18662	2.83007e-07	0.00082723	FALSE	FALSE	-4.73976	6.41244e-06	0.0187436	FALSE	FALSE	-7.66744	7.01372e-13	2.05011e-09	FALSE	FALSE	-8.74496	1.58225e-14	4.62492e-11	FALSE	FALSE	2.40614	0.0165015	48.234	FALSE	FALSE	17.497	5.35257e-53	1.56456e-49	FALSE	FALSE	0.471421	0.638372	1865.96	FALSE	FALSE	0.295432	0.767753	2244.14	FALSE	FALSE	0.33403	0.738509	2158.66	FALSE
brk1	-0.592455	0.553869	1618.96	FALSE	FALSE	-7.5541	2.48925e-08	7.27607e-05	TRUE	FALSE	-3.10298	0.00242787	7.09666	FALSE	FALSE	-12.1189	6.10451e-26	1.78435e-22	FALSE	FALSE	-12.1779	1.47746e-21	4.31861e-18	TRUE	FALSE	-3.4151	0.000691591	2.02152	FALSE	FALSE	18.0526	1.00438e-55	2.93579e-52	FALSE	FALSE	-8.38843	5.08851e-13	1.48737e-09	FALSE	FALSE	-0.217264	0.828068	2420.44	FALSE	FALSE	3.19627	0.00148863	4.35128	FALSE
brme1	-1.29321	0.196663	574.846	FALSE	FALSE	-2.17492	0.0379079	110.805	FALSE	FALSE	-1.62003	0.10811	316.005	FALSE	FALSE	-1.29331	0.197408	577.025	FALSE	FALSE	-0.741647	0.460077	1344.81	FALSE	FALSE	1.04371	0.297163	868.606	FALSE	FALSE	0.0120953	0.990355	2894.81	FALSE	FALSE	0.749465	0.455312	1330.88	FALSE	FALSE	0.0914876	0.927132	2710.01	FALSE	FALSE	-0.289816	0.772089	2256.82	FALSE
brsk2	-1.00906	0.313518	916.413	FALSE	FALSE	-5.4458	6.60698e-06	0.0193122	FALSE	FALSE	-2.53671	0.0125776	36.7643	FALSE	FALSE	-17.4266	2.24456e-42	6.56084e-39	TRUE	FALSE	-9.2758	4.82276e-15	1.40969e-11	FALSE	FALSE	5.31544	1.61791e-07	0.000472916	FALSE	FALSE	16.669	1.03545e-49	3.02663e-46	FALSE	FALSE	-2.24601	0.0268274	78.4166	FALSE	FALSE	-0.621366	0.534563	1562.53	FALSE	FALSE	1.36798	0.171981	502.7	FALSE
bsg	-1.36759	0.172157	503.215	FALSE	FALSE	-0.535931	0.593632	1735.19	FALSE	FALSE	0.143886	0.885814	2589.23	FALSE	FALSE	2.67079	0.00816071	23.8537	FALSE	FALSE	-1.00406	0.316618	925.475	FALSE	FALSE	-3.8862	0.000115852	0.338636	FALSE	FALSE	4.56867	6.24985e-06	0.0182683	FALSE	FALSE	-26.7499	3.64606e-47	1.06574e-43	TRUE	FALSE	3.52819	0.000446115	1.30399	FALSE	FALSE	-3.48048	0.000547837	1.60133	FALSE
bsnd	-0.965423	0.334902	978.917	FALSE	FALSE	-1.51356	0.139344	407.302	FALSE	FALSE	0.14458	0.885319	2587.79	FALSE	FALSE	0.151905	0.879414	2570.53	FALSE	FALSE	-1.03989	0.300722	879.011	FALSE	FALSE	-3.30556	0.00102097	2.98431	FALSE	FALSE	2.63562	0.00869064	25.4027	FALSE	FALSE	0.832288	0.407202	1190.25	FALSE	FALSE	1.96646	0.0496489	145.124	FALSE	FALSE	-0.769044	0.442267	1292.75	FALSE
bst1	-0.954262	0.340486	995.239	FALSE	FALSE	-2.30017	0.0278667	81.4543	FALSE	FALSE	-1.73432	0.0855645	250.105	FALSE	FALSE	0.777331	0.437827	1279.77	FALSE	FALSE	-1.51458	0.132805	388.19	FALSE	FALSE	-0.193976	0.846276	2473.66	FALSE	FALSE	1.24615	0.213323	623.543	FALSE	FALSE	-0.651812	0.516104	1508.57	FALSE	FALSE	-1.21755	0.223812	654.202	FALSE	FALSE	1.56184	0.119009	347.863	FALSE
bst2	-2.77874	0.00569687	16.6519	FALSE	FALSE	-1.85204	0.0729755	213.307	FALSE	FALSE	-1.01737	0.311139	909.46	FALSE	FALSE	-1.38858	0.166414	486.429	FALSE	FALSE	-0.950515	0.343983	1005.46	FALSE	FALSE	1.18475	0.236691	691.848	FALSE	FALSE	4.80353	2.09106e-06	0.00611218	FALSE	FALSE	-7.01156	3.51384e-10	1.0271e-06	FALSE	FALSE	-0.407843	0.683516	1997.92	FALSE	FALSE	2.03351	0.0425665	124.422	FALSE
btc	2.79794	0.00538553	15.7419	FALSE	FALSE	-9.57171	2.59356e-11	7.58099e-08	TRUE	FALSE	-1.61234	0.109847	321.083	FALSE	FALSE	-7.31193	5.8182e-12	1.70066e-08	FALSE	FALSE	-11.932	2.43149e-21	7.10724e-18	TRUE	FALSE	18.0358	5.67548e-56	1.65894e-52	FALSE	FALSE	20.4139	9.02544e-67	2.63814e-63	FALSE	FALSE	-1.46461	0.146272	427.554	FALSE	FALSE	-1.61749	0.106245	310.554	FALSE	FALSE	-1.08806	0.277149	810.107	FALSE
btd	-2.05296	0.0406885	118.932	FALSE	FALSE	-1.51505	0.13412	392.033	FALSE	FALSE	-0.997763	0.320461	936.708	FALSE	FALSE	-3.37133	0.000888733	2.59777	FALSE	FALSE	-0.429739	0.667892	1952.25	FALSE	FALSE	0.659299	0.510018	1490.78	FALSE	FALSE	1.0425	0.297716	870.225	FALSE	FALSE	3.33938	0.00116827	3.41484	FALSE	FALSE	2.45519	0.0143274	41.879	FALSE	FALSE	-0.278319	0.780891	2282.54	FALSE
btla	-9.00087	8.45598e-18	2.47168e-14	FALSE	FALSE	-3.75435	0.000649126	1.8974	FALSE	FALSE	-8.00819	1.73506e-12	5.07157e-09	FALSE	FALSE	-2.0213	0.0445675	130.271	FALSE	FALSE	-6.54871	2.03942e-09	5.96122e-06	FALSE	FALSE	-1.63958	0.10177	297.474	FALSE	FALSE	0.453265	0.650581	1901.65	FALSE	FALSE	-0.413427	0.680166	1988.12	FALSE	FALSE	-0.32949	0.741888	2168.54	FALSE	FALSE	-0.23892	0.811275	2371.36	FALSE
btn1a1	-0.367804	0.713202	2084.69	FALSE	FALSE	-1.34628	0.186857	546.182	FALSE	FALSE	0.495134	0.621508	1816.67	FALSE	FALSE	0.396404	0.692216	2023.35	FALSE	FALSE	-1.55319	0.123311	360.437	FALSE	FALSE	-0.596209	0.551319	1611.51	FALSE	FALSE	-1.46007	0.144946	423.678	FALSE	FALSE	-2.71175	0.00783475	22.901	FALSE	FALSE	-1.46284	0.143962	420.802	FALSE	FALSE	-1.84524	0.0656457	191.882	FALSE
btn2a1	-3.88846	0.000117066	0.342185	FALSE	FALSE	-2.38961	0.0193993	56.704	FALSE	FALSE	-4.39378	2.29162e-05	0.0669839	FALSE	FALSE	-0.0971548	0.922697	2697.04	FALSE	FALSE	-4.01238	8.57208e-05	0.250562	FALSE	FALSE	-0.381995	0.702635	2053.8	FALSE	FALSE	5.43428	8.81898e-08	0.000257779	FALSE	FALSE	-32.1531	6.04352e-54	1.76652e-50	TRUE	FALSE	0.853955	0.393425	1149.98	FALSE	FALSE	-0.870141	0.384677	1124.41	FALSE
btn3a2	-1.50428	0.133263	389.528	FALSE	FALSE	-9.41433	3.45784e-14	1.01073e-10	FALSE	FALSE	-1.44934	0.149715	437.618	FALSE	FALSE	-7.10632	1.89511e-11	5.5394e-08	FALSE	FALSE	-12.3552	3.6899e-26	1.07856e-22	FALSE	FALSE	12.1887	4.57573e-30	1.33748e-26	FALSE	FALSE	12.1057	1.35858e-29	3.97114e-26	FALSE	FALSE	-20.5016	4.31064e-37	1.26e-33	TRUE	FALSE	-2.68224	0.00749081	21.8956	FALSE	FALSE	-1.47526	0.140832	411.651	FALSE
btnl10	2.62043	0.00910212	26.6055	FALSE	FALSE	-1.04489	0.30342	886.895	FALSE	FALSE	1.58619	0.115705	338.205	FALSE	FALSE	0.36978	0.711932	2080.98	FALSE	FALSE	-1.47818	0.142291	415.917	FALSE	FALSE	1.33471	0.182618	533.794	FALSE	FALSE	-0.335862	0.737135	2154.65	FALSE	FALSE	-1.62072	0.108182	316.217	FALSE	FALSE	-0.813274	0.416352	1217	FALSE	FALSE	-1.93426	0.0537015	156.97	FALSE
c19orf12	-1.71854	0.0864446	252.678	FALSE	FALSE	-1.21906	0.232629	679.973	FALSE	FALSE	-2.07082	0.0406854	118.923	FALSE	FALSE	-1.36119	0.174918	511.285	FALSE	FALSE	-0.224898	0.822511	2404.2	FALSE	FALSE	2.14262	0.0326455	95.4228	FALSE	FALSE	7.40612	6.09312e-13	1.78102e-09	FALSE	FALSE	0.162274	0.871441	2547.22	FALSE	FALSE	-2.52377	0.0118419	34.614	FALSE	FALSE	-6.71674	5.62853e-11	1.64522e-07	FALSE
c1galt1c1	-0.689002	0.491208	1435.8	FALSE	FALSE	-1.225	0.227907	666.172	FALSE	FALSE	0.344514	0.731114	2137.05	FALSE	FALSE	-0.996863	0.320004	935.372	FALSE	FALSE	0.455213	0.649773	1899.29	FALSE	FALSE	-0.840972	0.400789	1171.51	FALSE	FALSE	4.13889	4.14905e-05	0.121277	FALSE	FALSE	-1.97549	0.0509727	148.993	FALSE	FALSE	-4.15601	3.64682e-05	0.106597	FALSE	FALSE	-4.29147	2.16486e-05	0.0632789	FALSE
c1qa	2.05911	0.0400934	117.193	FALSE	FALSE	4.68463	1.26213e-05	0.0368921	FALSE	FALSE	3.80295	0.000220036	0.643164	FALSE	FALSE	3.67319	0.000303773	0.887927	FALSE	FALSE	5.27532	3.5654e-07	0.00104217	FALSE	FALSE	4.96263	9.62881e-07	0.0028145	FALSE	FALSE	-1.37878	0.168609	492.845	FALSE	FALSE	-8.72917	6.29694e-14	1.8406e-10	FALSE	FALSE	-5.00024	7.27929e-07	0.00212774	FALSE	FALSE	-1.28785	0.198446	580.059	FALSE
c1qbp	2.08598	0.0375682	109.812	FALSE	FALSE	-5.52347	5.26609e-06	0.0153928	TRUE	FALSE	0.203627	0.839015	2452.44	FALSE	FALSE	-2.36145	0.0191347	55.9307	FALSE	FALSE	-7.76494	8.00349e-12	2.33942e-08	FALSE	FALSE	5.5931	3.71622e-08	0.000108625	FALSE	FALSE	8.79931	2.49795e-17	7.30152e-14	FALSE	FALSE	-1.59951	0.11275	329.569	FALSE	FALSE	-0.434892	0.663776	1940.22	FALSE	FALSE	0.355608	0.722295	2111.27	FALSE
c1ql2	1.26547	0.206414	603.349	FALSE	FALSE	0.583337	0.561563	1641.45	FALSE	FALSE	1.22599	0.222716	650.999	FALSE	FALSE	4.13864	5.0554e-05	0.147769	FALSE	FALSE	3.14101	0.00197315	5.76752	FALSE	FALSE	0.804655	0.421427	1231.83	FALSE	FALSE	-1.57013	0.117083	342.235	FALSE	FALSE	2.36977	0.0196717	57.5003	FALSE	FALSE	-6.93181	9.69797e-12	2.83472e-08	FALSE	FALSE	4.02619	6.65634e-05	0.194565	FALSE
c1qtnf1	2.57353	0.0104049	30.4135	FALSE	FALSE	-0.674137	0.501839	1466.87	FALSE	FALSE	0.289013	0.772976	2259.41	FALSE	FALSE	3.63813	0.000345914	1.01111	FALSE	FALSE	0.614512	0.539433	1576.76	FALSE	FALSE	17.8734	2.76207e-55	8.07354e-52	FALSE	FALSE	4.64443	4.42218e-06	0.012926	FALSE	FALSE	-5.08917	1.57366e-06	0.00459981	FALSE	FALSE	-0.631638	0.527833	1542.86	FALSE	FALSE	-0.190521	0.848986	2481.59	FALSE
c1qtnf5	0.808116	0.419481	1226.14	FALSE	FALSE	-3.6463	0.000510975	1.49358	FALSE	FALSE	-0.63807	0.52469	1533.67	FALSE	FALSE	0.617187	0.53781	1572.02	FALSE	FALSE	-5.64329	6.58441e-08	0.000192462	FALSE	FALSE	2.24539	0.0252048	73.6737	FALSE	FALSE	1.6935	0.091034	266.092	FALSE	FALSE	-4.59971	1.22633e-05	0.0358456	FALSE	FALSE	-0.192629	0.847307	2476.68	FALSE	FALSE	0.200242	0.841382	2459.36	FALSE
c1qtnf6	-2.36758	0.0183484	53.6324	FALSE	FALSE	-0.714557	0.480387	1404.17	FALSE	FALSE	-0.808548	0.420496	1229.11	FALSE	FALSE	0.764333	0.445541	1302.32	FALSE	FALSE	-1.1082	0.270492	790.647	FALSE	FALSE	3.47092	0.000565154	1.65195	FALSE	FALSE	2.78951	0.00549026	16.048	FALSE	FALSE	-2.49708	0.0140949	41.1994	FALSE	FALSE	-0.0608832	0.95147	2781.15	FALSE	FALSE	-2.51165	0.0123543	36.1116	FALSE
c1qtnf9	-0.567686	0.570552	1667.72	FALSE	FALSE	1.88324	0.0638742	186.704	FALSE	FALSE	1.8434	0.0678335	198.277	FALSE	FALSE	2.14142	0.0334463	97.7635	FALSE	FALSE	1.1719	0.242829	709.79	FALSE	FALSE	5.05723	6.08534e-07	0.00177875	FALSE	FALSE	-1.6771	0.0941977	275.34	FALSE	FALSE	-7.3877	4.32072e-11	1.26295e-07	FALSE	FALSE	1.81325	0.0702386	205.307	FALSE	FALSE	-3.03372	0.0025548	7.46768	FALSE
c1r	-2.54436	0.0113033	33.0395	FALSE	FALSE	1.3178	0.191723	560.407	FALSE	FALSE	-1.31916	0.189709	554.518	FALSE	FALSE	-0.65971	0.510153	1491.18	FALSE	FALSE	1.74998	0.0817947	239.086	FALSE	FALSE	0.591457	0.554491	1620.78	FALSE	FALSE	2.78961	0.00549314	16.0564	FALSE	FALSE	-2.54225	0.0124975	36.5302	FALSE	FALSE	0.317982	0.750595	2193.99	FALSE	FALSE	-0.415418	0.678028	1981.88	FALSE
c1rl	-1.32121	0.187142	547.018	FALSE	FALSE	-0.904676	0.368637	1077.53	FALSE	FALSE	0.0510469	0.959376	2804.25	FALSE	FALSE	-2.37577	0.0184065	53.8023	FALSE	FALSE	0.572028	0.568007	1660.29	FALSE	FALSE	1.17162	0.241923	707.142	FALSE	FALSE	4.60005	5.44628e-06	0.0159195	FALSE	FALSE	-4.16659	6.43072e-05	0.18797	FALSE	FALSE	-5.63813	2.50891e-08	7.33355e-05	FALSE	FALSE	3.0893	0.00212643	6.21555	FALSE
c1s	-1.69612	0.0905988	264.82	FALSE	FALSE	-0.0942004	0.925211	2704.39	FALSE	FALSE	-1.83773	0.0686556	200.68	FALSE	FALSE	-1.41716	0.157905	461.556	FALSE	FALSE	1.31843	0.189011	552.478	FALSE	FALSE	-0.356632	0.721522	2109.01	FALSE	FALSE	4.48122	9.33577e-06	0.0272885	FALSE	FALSE	-1.93444	0.0557917	163.079	FALSE	FALSE	-0.28714	0.774092	2262.67	FALSE	FALSE	0.0484223	0.9614	2810.17	FALSE
c2	-0.982163	0.326579	954.591	FALSE	FALSE	-2.11323	0.0371514	108.594	FALSE	FALSE	0.895004	0.37224	1088.06	FALSE	FALSE	-4.69146	4.91337e-06	0.0143618	FALSE	FALSE	1.51385	0.131322	383.855	FALSE	FALSE	-1.57606	0.11567	338.105	FALSE	FALSE	4.17772	3.50708e-05	0.102512	FALSE	FALSE	-4.8535	4.2103e-06	0.0123067	FALSE	FALSE	-1.73159	0.083794	244.93	FALSE	FALSE	3.58371	0.000375322	1.09707	FALSE
c2cd2l	-10.6624	1.36499e-23	3.98987e-20	FALSE	FALSE	-4.96736	2.76926e-05	0.0809454	FALSE	FALSE	-9.06146	5.13293e-15	1.50036e-11	TRUE	FALSE	-14.6169	9.20105e-34	2.68947e-30	TRUE	FALSE	-9.0044	1.35041e-14	3.94724e-11	FALSE	FALSE	4.41077	1.27214e-05	0.0371846	FALSE	FALSE	5.52375	5.5415e-08	0.000161978	FALSE	FALSE	-5.85802	6.91981e-08	0.000202266	FALSE	FALSE	-1.18971	0.23458	685.678	FALSE	FALSE	-0.773228	0.439789	1285.5	FALSE
c2orf69	-7.48573	4.4237e-13	1.29305e-09	FALSE	FALSE	-10.5449	1.91203e-11	5.58885e-08	TRUE	FALSE	-12.9195	1.26205e-23	3.68897e-20	TRUE	FALSE	-10.5923	3.48821e-21	1.0196e-17	FALSE	FALSE	-18.2018	8.30559e-33	2.42773e-29	TRUE	FALSE	8.98451	6.17206e-18	1.80409e-14	FALSE	FALSE	9.84218	6.90642e-21	2.01875e-17	FALSE	FALSE	1.43776	0.153477	448.613	FALSE	FALSE	-6.91634	1.07145e-11	3.13186e-08	FALSE	FALSE	-5.27121	2.11969e-07	0.000619587	FALSE
c3	-6.31691	6.9918e-10	2.0437e-06	FALSE	FALSE	-1.90705	0.0607232	177.494	FALSE	FALSE	-5.18679	9.68932e-07	0.00283219	FALSE	FALSE	-34.6586	1.18975e-85	3.47764e-82	TRUE	FALSE	0.739426	0.460635	1346.44	FALSE	FALSE	-23.402	2.45419e-80	7.1736e-77	TRUE	FALSE	5.31449	1.69022e-07	0.000494052	FALSE	FALSE	0.889847	0.375647	1098.02	FALSE	FALSE	0.46398	0.642816	1878.95	FALSE	FALSE	-0.0945699	0.924699	2702.9	FALSE
c4bpb	-1.46428	0.143853	420.484	FALSE	FALSE	0.212267	0.833001	2434.86	FALSE	FALSE	-0.888879	0.37598	1098.99	FALSE	FALSE	-0.800182	0.424506	1240.83	FALSE	FALSE	0.155936	0.87636	2561.6	FALSE	FALSE	3.65805	0.000282177	0.824804	FALSE	FALSE	4.3806	1.45992e-05	0.0426734	FALSE	FALSE	-6.84741	7.04738e-10	2.05995e-06	FALSE	FALSE	-5.27661	1.76709e-07	0.000516522	FALSE	FALSE	6.13996	1.78069e-09	5.20495e-06	FALSE
c5	-1.70201	0.0894849	261.564	FALSE	FALSE	0.176102	0.860706	2515.84	FALSE	FALSE	-1.06867	0.287429	840.155	FALSE	FALSE	-5.58242	7.26137e-08	0.00021225	FALSE	FALSE	1.17837	0.240179	702.043	FALSE	FALSE	-0.677195	0.498606	1457.42	FALSE	FALSE	4.4183	1.23593e-05	0.0361264	FALSE	FALSE	-3.26136	0.00150166	4.38934	FALSE	FALSE	-0.821474	0.411662	1203.29	FALSE	FALSE	0.55467	0.579389	1693.55	FALSE
c7	-0.583224	0.560062	1637.06	FALSE	FALSE	0.393214	0.695321	2032.42	FALSE	FALSE	-0.081169	0.935447	2734.31	FALSE	FALSE	-0.396394	0.69223	2023.39	FALSE	FALSE	-0.136027	0.891952	2607.18	FALSE	FALSE	2.0182	0.0441322	128.998	FALSE	FALSE	0.30553	0.760102	2221.78	FALSE	FALSE	-10.1646	3.03495e-17	8.87117e-14	FALSE	FALSE	-4.06578	5.35062e-05	0.156399	FALSE	FALSE	1.42545	0.15472	452.246	FALSE
c7orf50	-23.307	8.12698e-78	2.37552e-74	TRUE	FALSE	-6.8266	1.42043e-07	0.000415192	TRUE	FALSE	-16.7657	3.37064e-32	9.85237e-29	TRUE	FALSE	-4.74667	3.83673e-06	0.0112148	FALSE	FALSE	-18.9648	2.10991e-34	6.16727e-31	TRUE	FALSE	3.42825	0.000657822	1.92281	FALSE	FALSE	8.11061	4.07472e-15	1.19104e-11	FALSE	FALSE	-1.04094	0.300334	877.877	FALSE	FALSE	1.08735	0.277248	810.397	FALSE	FALSE	-0.740893	0.459128	1342.03	FALSE
c8b	0.283105	0.777234	2271.86	FALSE	FALSE	-0.0126631	0.989931	2893.57	FALSE	FALSE	0.569067	0.570406	1667.3	FALSE	FALSE	-1.12225	0.263028	768.831	FALSE	FALSE	1.35254	0.177876	519.932	FALSE	FALSE	0.761664	0.446631	1305.5	FALSE	FALSE	2.964	0.00319093	9.32708	FALSE	FALSE	-0.996573	0.321297	939.152	FALSE	FALSE	-2.40734	0.016332	47.7385	FALSE	FALSE	3.46606	0.000577189	1.68712	FALSE
c9	0.118226	0.905945	2648.08	FALSE	FALSE	2.09625	0.0395644	115.647	FALSE	FALSE	-1.0823	0.281313	822.279	FALSE	FALSE	0.907701	0.365063	1067.08	FALSE	FALSE	1.44642	0.149774	437.789	FALSE	FALSE	0.737497	0.461177	1348.02	FALSE	FALSE	0.0773806	0.938354	2742.81	FALSE	FALSE	-4.52921	1.56572e-05	0.0457661	FALSE	FALSE	-6.06938	2.10779e-09	6.16107e-06	FALSE	FALSE	2.30244	0.0217521	63.5814	FALSE
c9orf40	-5.36568	1.32591e-07	0.000387564	FALSE	FALSE	-1.86967	0.0696662	203.634	FALSE	FALSE	-5.00224	2.20104e-06	0.00643364	FALSE	FALSE	0.153944	0.877803	2565.82	FALSE	FALSE	-5.14719	1.16148e-06	0.00339501	FALSE	FALSE	11.3506	1.10494e-26	3.22973e-23	FALSE	FALSE	-3.82035	0.000151123	0.441731	FALSE	FALSE	1.2263	0.222864	651.43	FALSE	FALSE	1.88116	0.0603658	176.449	FALSE	FALSE	-0.609221	0.542672	1586.23	FALSE
ca1	-4.59531	5.75403e-06	0.016819	FALSE	FALSE	-0.584904	0.560037	1636.99	FALSE	FALSE	-6.91332	1.37912e-10	4.03117e-07	FALSE	FALSE	-0.762299	0.446747	1305.84	FALSE	FALSE	-5.28793	2.79374e-07	0.00081661	FALSE	FALSE	8.537	1.8669e-16	5.45695e-13	FALSE	FALSE	-4.33648	1.77668e-05	0.0519323	FALSE	FALSE	-0.860357	0.391598	1144.64	FALSE	FALSE	3.90365	0.000104339	0.304982	FALSE	FALSE	-4.5856	5.89637e-06	0.0172351	FALSE
ca11	0.839755	0.401532	1173.68	FALSE	FALSE	1.17885	0.246371	720.143	FALSE	FALSE	1.07865	0.28317	827.707	FALSE	FALSE	1.1635	0.245963	718.95	FALSE	FALSE	0.0393809	0.96866	2831.39	FALSE	FALSE	0.611014	0.54148	1582.75	FALSE	FALSE	-0.32794	0.743106	2172.1	FALSE	FALSE	-0.400335	0.689796	2016.27	FALSE	FALSE	-1.95082	0.0514934	150.515	FALSE	FALSE	0.647322	0.517755	1513.4	FALSE
ca12	-1.23438	0.217744	636.465	FALSE	FALSE	0.193343	0.847775	2478.05	FALSE	FALSE	0.193163	0.84718	2476.31	FALSE	FALSE	0.938465	0.349094	1020.4	FALSE	FALSE	-0.422328	0.673628	1969.02	FALSE	FALSE	-0.47885	0.632263	1848.1	FALSE	FALSE	0.360348	0.718747	2100.9	FALSE	FALSE	-20.0458	1.68358e-36	4.9211e-33	TRUE	FALSE	-0.979571	0.327642	957.698	FALSE	FALSE	1.71632	0.0867855	253.674	FALSE
ca13	2.9765	0.00308507	9.01766	FALSE	FALSE	-38.3985	8.59462e-60	2.51221e-56	TRUE	FALSE	-5.79033	4.07266e-08	0.000119044	FALSE	FALSE	-20.6935	1.14218e-52	3.33861e-49	FALSE	FALSE	-42.6629	1.45856e-114	4.26336e-111	TRUE	FALSE	-6.10219	2.11529e-09	6.183e-06	FALSE	FALSE	36.462	1.75071e-141	5.11731e-138	FALSE	FALSE	0.785935	0.433681	1267.65	FALSE	FALSE	1.2647	0.206413	603.346	FALSE	FALSE	1.82647	0.0684417	200.055	FALSE
ca14	0.938039	0.348753	1019.4	FALSE	FALSE	-1.22115	0.229541	670.947	FALSE	FALSE	-0.481992	0.630747	1843.67	FALSE	FALSE	-0.0214057	0.982942	2873.14	FALSE	FALSE	-3.39528	0.000950648	2.77875	FALSE	FALSE	0.639399	0.522864	1528.33	FALSE	FALSE	-2.92999	0.00355174	10.3817	FALSE	FALSE	-14.5453	3.04916e-26	8.91271e-23	TRUE	FALSE	6.10459	1.71561e-09	5.01472e-06	FALSE	FALSE	-7.23974	1.89418e-12	5.53669e-09	FALSE
ca2	-4.6628	4.1919e-06	0.0122529	FALSE	FALSE	-6.05598	8.10299e-07	0.0023685	FALSE	FALSE	-5.52991	2.14298e-07	0.000626392	FALSE	FALSE	-5.90127	1.4294e-08	4.17814e-05	FALSE	FALSE	-13.0938	5.32503e-24	1.55651e-20	FALSE	FALSE	8.551	1.57747e-16	4.61095e-13	FALSE	FALSE	0.0457204	0.963553	2816.46	FALSE	FALSE	0.831354	0.40787	1192.2	FALSE	FALSE	3.81497	0.000148558	0.434234	FALSE	FALSE	-3.31798	0.00097841	2.85989	FALSE
ca3	-4.11802	4.59599e-05	0.134341	FALSE	FALSE	-1.75237	0.082923	242.384	FALSE	FALSE	-5.55451	1.20992e-07	0.000353658	FALSE	FALSE	-0.55902	0.576743	1685.82	FALSE	FALSE	-6.60977	2.3195e-10	6.77991e-07	FALSE	FALSE	8.35556	6.65228e-16	1.94446e-12	FALSE	FALSE	-2.86483	0.0043564	12.7338	FALSE	FALSE	-12.0955	1.18462e-21	3.46263e-18	FALSE	FALSE	3.78145	0.000169435	0.495259	FALSE	FALSE	-2.55747	0.0108606	31.7456	FALSE
ca4	-6.32186	6.54159e-10	1.91211e-06	FALSE	FALSE	-3.59909	0.000508691	1.4869	FALSE	FALSE	-10.1051	1.05396e-18	3.08072e-15	FALSE	FALSE	0.616647	0.538137	1572.97	FALSE	FALSE	-5.3398	2.086e-07	0.000609737	FALSE	FALSE	-0.478113	0.632783	1849.62	FALSE	FALSE	0.609987	0.542159	1584.73	FALSE	FALSE	-16.9247	6.16288e-32	1.80141e-28	TRUE	FALSE	3.85155	0.00012825	0.374876	FALSE	FALSE	-0.306872	0.759079	2218.79	FALSE
ca5a	-2.0434	0.0416527	121.751	FALSE	FALSE	-1.61272	0.11037	322.611	FALSE	FALSE	-0.177832	0.859099	2511.15	FALSE	FALSE	-1.14269	0.254528	743.984	FALSE	FALSE	-0.546588	0.585171	1710.46	FALSE	FALSE	0.996517	0.319497	933.891	FALSE	FALSE	6.97079	1.04034e-11	3.04092e-08	FALSE	FALSE	-11.7968	8.39405e-21	2.45358e-17	FALSE	FALSE	3.53194	0.000440649	1.28802	FALSE	FALSE	-5.36623	1.2885e-07	0.000376627	FALSE
ca6	-0.643379	0.520325	1520.91	FALSE	FALSE	-1.60261	0.118531	346.468	FALSE	FALSE	-1.3829	0.169455	495.316	FALSE	FALSE	-0.018899	0.98494	2878.98	FALSE	FALSE	0.631456	0.529084	1546.51	FALSE	FALSE	-0.0805319	0.935847	2735.48	FALSE	FALSE	-1.77392	0.0767215	224.257	FALSE	FALSE	4.31106	4.02329e-05	0.117601	FALSE	FALSE	8.7701	1.39454e-17	4.07625e-14	FALSE	FALSE	-8.14077	3.66248e-15	1.07054e-11	FALSE
ca7	-0.528391	0.597509	1746.52	FALSE	FALSE	0.0279962	0.977824	2858.18	FALSE	FALSE	-1.03727	0.301922	882.519	FALSE	FALSE	-0.764801	0.445281	1301.56	FALSE	FALSE	0.364487	0.716202	2093.46	FALSE	FALSE	0.810215	0.418215	1222.44	FALSE	FALSE	0.170206	0.864922	2528.17	FALSE	FALSE	-0.522426	0.602514	1761.15	FALSE	FALSE	1.03218	0.302355	883.782	FALSE	FALSE	-1.5809	0.114596	334.964	FALSE
ca8	-0.746377	0.455866	1332.5	FALSE	FALSE	-0.284062	0.777212	2271.79	FALSE	FALSE	1.62006	0.107949	315.535	FALSE	FALSE	0.211935	0.832364	2433	FALSE	FALSE	-1.24027	0.216514	632.872	FALSE	FALSE	-1.70206	0.0894086	261.341	FALSE	FALSE	0.672568	0.501567	1466.08	FALSE	FALSE	2.29065	0.0240288	70.236	FALSE	FALSE	-1.82129	0.0690043	201.699	FALSE	FALSE	-5.40611	1.04782e-07	0.000306278	FALSE
ca9	0.798118	0.425244	1242.99	FALSE	FALSE	-0.626518	0.534712	1562.96	FALSE	FALSE	-0.395114	0.693507	2027.12	FALSE	FALSE	0.585156	0.559069	1634.16	FALSE	FALSE	-1.58694	0.115353	337.177	FALSE	FALSE	0.103521	0.917592	2682.12	FALSE	FALSE	-0.647697	0.517491	1512.63	FALSE	FALSE	-9.90231	1.91796e-16	5.60619e-13	FALSE	FALSE	-4.35976	1.50227e-05	0.0439115	FALSE	FALSE	-0.974892	0.330129	964.968	FALSE
cabp2	0.764352	0.445099	1301.02	FALSE	FALSE	-5.20069	1.44359e-05	0.0421962	FALSE	FALSE	-0.340703	0.733992	2145.46	FALSE	FALSE	-5.26536	3.54287e-07	0.00103558	FALSE	FALSE	-8.07133	2.06088e-12	6.02394e-09	FALSE	FALSE	1.79339	0.0735479	214.98	FALSE	FALSE	8.70898	5.36494e-17	1.56817e-13	FALSE	FALSE	-1.0586	0.292224	854.171	FALSE	FALSE	-32.5441	2.6756e-140	7.82077e-137	TRUE	FALSE	-25.9427	8.13948e-91	2.37917e-87	TRUE
cacna1c	-0.963391	0.335915	981.881	FALSE	FALSE	0.133804	0.894477	2614.56	FALSE	FALSE	0.96471	0.336802	984.472	FALSE	FALSE	-0.053895	0.957073	2797.52	FALSE	FALSE	-0.161053	0.872383	2549.98	FALSE	FALSE	0.848633	0.396523	1159.04	FALSE	FALSE	1.11218	0.266642	779.394	FALSE	FALSE	0.843659	0.40084	1171.66	FALSE	FALSE	-2.1173	0.0345948	101.121	FALSE	FALSE	-2.78596	0.00556085	16.2544	FALSE
cacna1h	0.363503	0.716415	2094.08	FALSE	FALSE	1.28186	0.207424	606.299	FALSE	FALSE	1.34407	0.181675	531.036	FALSE	FALSE	1.02746	0.305418	892.737	FALSE	FALSE	2.15108	0.0334487	97.7704	FALSE	FALSE	0.853898	0.393595	1150.48	FALSE	FALSE	0.291356	0.77091	2253.37	FALSE	FALSE	-1.207	0.230278	673.102	FALSE	FALSE	-0.671892	0.501878	1466.99	FALSE	FALSE	-1.15585	0.248343	725.907	FALSE
cacnb1	0.737969	0.460949	1347.35	FALSE	FALSE	-1.50911	0.142071	415.273	FALSE	FALSE	0.562855	0.574682	1679.8	FALSE	FALSE	-2.1037	0.0366643	107.17	FALSE	FALSE	-0.934731	0.352228	1029.56	FALSE	FALSE	-1.48102	0.139281	407.119	FALSE	FALSE	1.77768	0.0761158	222.486	FALSE	FALSE	0.0132417	0.989461	2892.19	FALSE	FALSE	-27.7371	1.13897e-113	3.32921e-110	TRUE	FALSE	-21.677	8.58196e-72	2.50851e-68	TRUE
cacnb3	1.51112	0.131493	384.355	FALSE	FALSE	-8.53562	1.58167e-09	4.62322e-06	TRUE	FALSE	-2.09406	0.0385188	112.59	FALSE	FALSE	-24.2732	1.33948e-62	3.9153e-59	TRUE	FALSE	-17.0695	4.90523e-31	1.4338e-27	TRUE	FALSE	3.82407	0.000148149	0.433039	FALSE	FALSE	37.2972	4.86689e-146	1.42259e-142	FALSE	FALSE	-1.00247	0.318451	930.831	FALSE	FALSE	-0.614058	0.539377	1576.6	FALSE	FALSE	-0.0471297	0.96243	2813.18	FALSE
cacybp	-10.8098	3.30866e-24	9.67121e-21	FALSE	FALSE	-29.1253	1.1732e-40	3.42925e-37	TRUE	FALSE	-18.468	2.54224e-36	7.43097e-33	TRUE	FALSE	-24.916	1.23966e-63	3.62354e-60	TRUE	FALSE	-38.4207	1.49321e-87	4.36467e-84	TRUE	FALSE	11.3268	1.58204e-26	4.62431e-23	FALSE	FALSE	42.6919	1.60399e-166	4.68845e-163	FALSE	TRUE	0.0989891	0.921342	2693.08	FALSE	FALSE	1.39531	0.163383	477.57	FALSE	FALSE	2.16555	0.0308703	90.2338	FALSE
cadps	-1.63466	0.102895	300.763	FALSE	FALSE	-0.597906	0.554533	1620.9	FALSE	FALSE	0.129247	0.897404	2623.11	FALSE	FALSE	-1.30779	0.19242	562.444	FALSE	FALSE	0.0281346	0.977613	2857.56	FALSE	FALSE	1.11784	0.264197	772.247	FALSE	FALSE	1.18185	0.237867	695.286	FALSE	FALSE	-1.60342	0.111862	326.973	FALSE	FALSE	-12.1858	4.87532e-31	1.42506e-27	FALSE	FALSE	-10.8234	2.1076e-24	6.16051e-21	FALSE
calb1	-0.583299	0.560002	1636.88	FALSE	FALSE	0.169575	0.86629	2532.17	FALSE	FALSE	-0.100633	0.920021	2689.22	FALSE	FALSE	2.11784	0.0353789	103.412	FALSE	FALSE	-0.56571	0.572771	1674.21	FALSE	FALSE	-2.20759	0.0277431	81.093	FALSE	FALSE	1.47516	0.140833	411.654	FALSE	FALSE	-19.6839	7.0523e-36	2.06139e-32	TRUE	FALSE	-2.33053	0.0200673	58.6567	FALSE	FALSE	3.76961	0.000184991	0.540728	FALSE
calb2	0.0607217	0.95161	2781.56	FALSE	FALSE	-1.47294	0.151513	442.874	FALSE	FALSE	0.199789	0.842009	2461.19	FALSE	FALSE	-4.2604	3.08783e-05	0.0902574	FALSE	FALSE	-2.71088	0.00788082	23.0356	FALSE	FALSE	-0.583937	0.559538	1635.53	FALSE	FALSE	7.2864	1.36894e-12	4.00142e-09	FALSE	FALSE	-13.0952	7.67857e-23	2.24445e-19	TRUE	FALSE	-2.82276	0.00490199	14.3285	FALSE	FALSE	5.64919	2.84208e-08	8.30741e-05	FALSE
calca	-1.82873	0.0681498	199.202	FALSE	FALSE	-0.848274	0.402577	1176.73	FALSE	FALSE	-0.00164193	0.998693	2919.18	FALSE	FALSE	0.9175	0.359962	1052.17	FALSE	FALSE	-1.61379	0.109451	319.926	FALSE	FALSE	0.812767	0.416747	1218.15	FALSE	FALSE	4.63269	4.66316e-06	0.0136304	FALSE	FALSE	-13.4397	1.52189e-23	4.44849e-20	TRUE	FALSE	16.9082	6.92526e-54	2.02425e-50	FALSE	FALSE	-12.6568	1.25645e-31	3.6726e-28	FALSE
calcb	1.14415	0.253199	740.101	FALSE	FALSE	1.28303	0.209266	611.683	FALSE	FALSE	1.6362	0.104612	305.782	FALSE	FALSE	2.69254	0.00767035	22.4204	FALSE	FALSE	0.562153	0.575302	1681.61	FALSE	FALSE	0.353321	0.724001	2116.25	FALSE	FALSE	1.79745	0.0728962	213.076	FALSE	FALSE	-21.2389	1.82642e-39	5.33862e-36	TRUE	FALSE	-7.3111	7.28231e-13	2.12862e-09	FALSE	FALSE	-4.58064	5.96027e-06	0.0174219	FALSE
calcoco1	-6.43036	3.39013e-10	9.90935e-07	FALSE	FALSE	-8.94359	6.81923e-11	1.99326e-07	TRUE	FALSE	-9.37145	9.00584e-16	2.63241e-12	FALSE	FALSE	-56.4254	6.88117e-130	2.01137e-126	TRUE	FALSE	-18.7454	2.8633e-36	8.36943e-33	TRUE	FALSE	79.2704	3.2511e-289	9.50298e-286	FALSE	TRUE	30.7027	2.23772e-116	6.54084e-113	FALSE	FALSE	0.951184	0.343863	1005.11	FALSE	FALSE	2.58171	0.0100375	29.3397	FALSE	FALSE	1.53809	0.124712	364.535	FALSE
calcoco2	-21.876	4.94009e-71	1.44399e-67	FALSE	FALSE	-12.7876	1.53414e-15	4.48429e-12	TRUE	FALSE	-24.2473	3.88863e-47	1.13665e-43	TRUE	FALSE	-30.0057	1.29558e-76	3.78699e-73	TRUE	FALSE	-28.2153	1.66723e-55	4.87332e-52	TRUE	FALSE	45.5815	1.55596e-179	4.54807e-176	FALSE	TRUE	43.4929	3.44261e-171	1.00627e-167	FALSE	FALSE	-2.25092	0.0265453	77.5918	FALSE	FALSE	-1.61041	0.107777	315.031	FALSE	FALSE	1.17026	0.242504	708.84	FALSE
caly	-1.10097	0.271553	793.75	FALSE	FALSE	-1.19545	0.239106	698.907	FALSE	FALSE	0.149668	0.881298	2576.03	FALSE	FALSE	-0.810987	0.418319	1222.75	FALSE	FALSE	0.423243	0.672869	1966.8	FALSE	FALSE	1.31347	0.189655	554.361	FALSE	FALSE	-0.490428	0.624066	1824.14	FALSE	FALSE	-1.37868	0.171068	500.033	FALSE	FALSE	-0.653111	0.513906	1502.15	FALSE	FALSE	0.63518	0.525624	1536.4	FALSE
camkk1	-12.5424	9.54487e-31	2.78997e-27	FALSE	FALSE	-11.6394	1.36509e-13	3.99015e-10	TRUE	FALSE	-13.5462	6.68521e-25	1.95409e-21	TRUE	FALSE	-11.6774	1.77917e-24	5.20051e-21	FALSE	FALSE	-21.841	4.23865e-41	1.23896e-37	TRUE	FALSE	17.2535	2.72874e-52	7.97609e-49	FALSE	FALSE	20.3771	1.13686e-66	3.32304e-63	FALSE	FALSE	-6.56071	2.65641e-09	7.76467e-06	FALSE	FALSE	-2.86549	0.00429525	12.555	FALSE	FALSE	-3.2901	0.0010809	3.15946	FALSE
camlg	-6.11089	2.31441e-09	6.76502e-06	FALSE	FALSE	-7.11195	7.89172e-08	0.000230675	TRUE	FALSE	-9.32081	1.67287e-15	4.88979e-12	FALSE	FALSE	-31.8746	5.1141e-81	1.49485e-77	TRUE	FALSE	-15.0956	4.68493e-27	1.36941e-23	TRUE	FALSE	6.85197	2.27162e-11	6.63996e-08	FALSE	FALSE	6.33395	5.65432e-10	1.65276e-06	FALSE	FALSE	-0.330503	0.74168	2167.93	FALSE	FALSE	-1.15557	0.248261	725.667	FALSE	FALSE	1.63861	0.101999	298.143	FALSE
camsap1	-16.0692	8.26065e-46	2.41459e-42	FALSE	FALSE	-10.9853	4.81403e-12	1.40714e-08	TRUE	FALSE	-20.8879	2.24258e-40	6.55505e-37	TRUE	FALSE	-63.1291	5.1934e-138	1.51803e-134	TRUE	FALSE	-22.7434	8.64998e-41	2.52839e-37	TRUE	FALSE	33.503	5.68086e-130	1.66052e-126	FALSE	FALSE	31.0348	5.23446e-118	1.53003e-114	FALSE	FALSE	0.778562	0.43801	1280.3	FALSE	FALSE	1.13355	0.257373	752.3	FALSE	FALSE	1.62155	0.105578	308.606	FALSE
cant1	-1.73858	0.0828467	242.161	FALSE	FALSE	-12.1695	3.33328e-21	9.74317e-18	FALSE	FALSE	-5.18076	6.87834e-07	0.00201054	FALSE	FALSE	-4.4643	1.31675e-05	0.0384885	FALSE	FALSE	-14.9461	2.33384e-36	6.8218e-33	FALSE	FALSE	9.97299	1.96119e-21	5.73255e-18	FALSE	FALSE	10.519	2.05167e-23	5.99704e-20	FALSE	FALSE	-24.3863	3.33661e-45	9.7529e-42	TRUE	FALSE	0.470219	0.638348	1865.89	FALSE	FALSE	0.216991	0.828314	2421.16	FALSE
capg	-36.8434	6.18821e-134	1.80881e-130	TRUE	FALSE	-17.598	1.37161e-19	4.00922e-16	TRUE	FALSE	-48.3308	3.4663e-76	1.0132e-72	TRUE	FALSE	-5.43504	1.52547e-07	0.000445895	FALSE	FALSE	-18.6384	9.86881e-36	2.88465e-32	TRUE	FALSE	-3.96017	8.61925e-05	0.251941	FALSE	FALSE	5.13658	4.08932e-07	0.00119531	FALSE	FALSE	-21.4573	8.67828e-39	2.53666e-35	TRUE	FALSE	2.76218	0.00589798	17.2398	FALSE	FALSE	0.32274	0.747039	2183.6	FALSE
capn3	-2.37595	0.0179434	52.4484	FALSE	FALSE	-0.985639	0.331058	967.682	FALSE	FALSE	-1.80933	0.0731654	213.863	FALSE	FALSE	-0.301772	0.763129	2230.63	FALSE	FALSE	-0.291697	0.771078	2253.86	FALSE	FALSE	0.373698	0.708792	2071.8	FALSE	FALSE	1.84561	0.0655768	191.681	FALSE	FALSE	0.0151544	0.987938	2887.74	FALSE	FALSE	-0.161522	0.871729	2548.06	FALSE	FALSE	-3.50257	0.00050525	1.47685	FALSE
caps	-3.33377	0.000931363	2.72237	FALSE	FALSE	-2.8188	0.00845023	24.7	TRUE	FALSE	-4.62924	9.98372e-06	0.0291824	FALSE	FALSE	-2.28972	0.0230466	67.3652	FALSE	FALSE	-4.49994	1.88165e-05	0.0550007	FALSE	FALSE	-0.138595	0.889828	2600.97	FALSE	FALSE	2.75974	0.00600772	17.5606	FALSE	FALSE	-10.9264	5.88108e-19	1.71904e-15	TRUE	FALSE	-0.381231	0.703148	2055.3	FALSE	FALSE	0.975208	0.329964	964.484	FALSE
carhsp1	-5.24541	2.49462e-07	0.000729176	FALSE	FALSE	-2.98611	0.00568585	16.6197	FALSE	FALSE	-5.67838	1.09891e-07	0.000321211	FALSE	FALSE	-1.79457	0.0741662	216.788	FALSE	FALSE	-8.12136	1.15746e-12	3.38327e-09	FALSE	FALSE	9.83597	6.34256e-21	1.85393e-17	FALSE	FALSE	-0.741332	0.458869	1341.27	FALSE	FALSE	-0.334247	0.738941	2159.93	FALSE	FALSE	4.10944	4.45591e-05	0.130246	FALSE	FALSE	-3.48215	0.00054554	1.59461	FALSE
casc3	-5.87233	8.98128e-09	2.62523e-05	FALSE	FALSE	-9.82677	9.74803e-11	2.84935e-07	TRUE	FALSE	-7.44218	2.61474e-11	7.64289e-08	FALSE	FALSE	-12.2925	2.46133e-26	7.19448e-23	FALSE	FALSE	-24.2623	1.49168e-42	4.36019e-39	TRUE	FALSE	5.38218	1.15552e-07	0.00033776	FALSE	FALSE	22.204	1.93367e-75	5.65213e-72	FALSE	FALSE	-0.638638	0.524453	1532.98	FALSE	FALSE	-3.58915	0.000355301	1.03854	FALSE	FALSE	-3.15083	0.00173702	5.07732	FALSE
casp1	-32.5483	1.2492e-115	3.65141e-112	TRUE	FALSE	-13.1165	1.00148e-13	2.92732e-10	TRUE	FALSE	-46.2663	1.62533e-74	4.75084e-71	TRUE	FALSE	-1.098	0.27347	799.352	FALSE	FALSE	-17.0769	1.45795e-31	4.26159e-28	TRUE	FALSE	-1.55349	0.120968	353.59	FALSE	FALSE	3.64958	0.00029234	0.854511	FALSE	FALSE	-1.77662	0.0788877	230.589	FALSE	FALSE	2.15873	0.0312218	91.2613	FALSE	FALSE	-2.0065	0.0453911	132.678	FALSE
casp10	-24.1186	8.2825e-81	2.42098e-77	TRUE	FALSE	-16.9504	1.32597e-16	3.87582e-13	TRUE	FALSE	-34.5761	1.82138e-61	5.32388e-58	TRUE	FALSE	-24.1547	1.77692e-62	5.19393e-59	TRUE	FALSE	-24.3964	3.27182e-44	9.56352e-41	TRUE	FALSE	14.3272	4.88605e-39	1.42819e-35	FALSE	FALSE	19.363	8.41105e-62	2.45855e-58	FALSE	FALSE	1.48865	0.139938	409.038	FALSE	FALSE	2.47889	0.0134229	39.2351	FALSE	FALSE	-1.25169	0.211325	617.704	FALSE
casp2	-4.21014	3.12455e-05	0.0913306	FALSE	FALSE	-24.8358	4.05178e-37	1.18433e-33	TRUE	FALSE	-9.50674	1.7004e-16	4.97026e-13	FALSE	FALSE	-29.7015	9.53337e-77	2.78661e-73	TRUE	FALSE	-35.9812	3.45937e-87	1.01117e-83	TRUE	FALSE	26.2177	2.32986e-96	6.81017e-93	FALSE	FALSE	36.1092	4.76739e-140	1.39351e-136	FALSE	FALSE	1.89902	0.0605138	176.882	FALSE	FALSE	2.58651	0.00990119	28.9412	FALSE	FALSE	0.766546	0.443745	1297.07	FALSE
casp3	-2.53176	0.0117038	34.2101	FALSE	FALSE	-35.2638	1.13877e-56	3.32863e-53	TRUE	FALSE	-12.3593	9.23783e-25	2.70022e-21	FALSE	FALSE	-11.0134	1.42598e-22	4.16815e-19	FALSE	FALSE	-49.9411	7.21683e-133	2.10948e-129	TRUE	FALSE	25.7251	1.57793e-93	4.6123e-90	FALSE	FALSE	44.147	9.23095e-176	2.69821e-172	FALSE	TRUE	0.939059	0.349821	1022.53	FALSE	FALSE	1.59332	0.111542	326.037	FALSE	FALSE	1.44044	0.150417	439.668	FALSE
casp4	-0.272542	0.78534	2295.55	FALSE	FALSE	1.41852	0.164858	481.881	FALSE	FALSE	0.755279	0.451718	1320.37	FALSE	FALSE	0.182532	0.855349	2500.18	FALSE	FALSE	2.04689	0.0430812	125.926	FALSE	FALSE	-0.026056	0.979223	2862.27	FALSE	FALSE	1.11967	0.263425	769.993	FALSE	FALSE	2.68295	0.00851863	24.8999	FALSE	FALSE	-0.929879	0.352762	1031.12	FALSE	FALSE	-1.07589	0.282545	825.878	FALSE
casp7	2.28025	0.0230804	67.4641	FALSE	FALSE	-11.5812	1.32521e-12	3.8736e-09	TRUE	FALSE	-1.94974	0.0537123	157.001	FALSE	FALSE	-1.06181	0.289559	846.381	FALSE	FALSE	-21.8304	2.60737e-39	7.62134e-36	TRUE	FALSE	28.4057	2.99389e-106	8.75114e-103	FALSE	FALSE	36.5994	5.87273e-143	1.7166e-139	FALSE	FALSE	-0.284024	0.776958	2271.05	FALSE	FALSE	0.940742	0.347163	1014.76	FALSE	FALSE	0.577513	0.563873	1648.2	FALSE
casp8	-26.6782	1.12409e-92	3.28571e-89	TRUE	FALSE	-27.6003	8.36223e-27	2.44428e-23	TRUE	FALSE	-34.0142	5.97122e-61	1.74539e-57	TRUE	FALSE	-20.3239	1.91579e-51	5.59986e-48	TRUE	FALSE	-32.7718	4.5813e-59	1.33911e-55	TRUE	FALSE	0.989548	0.322881	943.78	FALSE	FALSE	23.9389	2.29323e-84	6.70312e-81	FALSE	FALSE	1.07465	0.285185	833.594	FALSE	FALSE	3.85767	0.000125225	0.366033	FALSE	FALSE	-0.390544	0.696314	2035.33	FALSE
casp9	2.52045	0.0120951	35.354	FALSE	FALSE	-16.6675	6.34997e-26	1.8561e-22	TRUE	FALSE	-2.64542	0.00930402	27.1956	FALSE	FALSE	-12.2279	2.48246e-26	7.25623e-23	FALSE	FALSE	-23.5568	1.85849e-56	5.43237e-53	TRUE	FALSE	2.64123	0.00853576	24.95	FALSE	FALSE	13.8421	1.21644e-36	3.55566e-33	FALSE	FALSE	1.51713	0.132308	386.737	FALSE	FALSE	-0.661255	0.508675	1486.86	FALSE	FALSE	-3.17818	0.00158547	4.63431	FALSE
casq2	-0.613375	0.539968	1578.33	FALSE	FALSE	-0.399386	0.691786	2022.09	FALSE	FALSE	-0.88771	0.376627	1100.88	FALSE	FALSE	1.54562	0.123732	361.668	FALSE	FALSE	0.148807	0.881955	2577.95	FALSE	FALSE	-1.77816	0.0760222	222.213	FALSE	FALSE	0.595887	0.551545	1612.17	FALSE	FALSE	-0.795953	0.427953	1250.91	FALSE	FALSE	-1.00032	0.317503	928.061	FALSE	FALSE	-3.3132	0.000995163	2.90886	FALSE
cat	-10.1502	8.96465e-22	2.62037e-18	FALSE	FALSE	-7.79844	3.55557e-11	1.03929e-07	FALSE	FALSE	-11.3645	1.38089e-20	4.03634e-17	TRUE	FALSE	-5.65323	5.06661e-08	0.000148097	FALSE	FALSE	-10.8468	2.06611e-21	6.03924e-18	FALSE	FALSE	9.22061	8.84977e-19	2.58679e-15	FALSE	FALSE	-1.15808	0.247439	723.264	FALSE	FALSE	1.95904	0.0527674	154.239	FALSE	FALSE	3.99398	7.20439e-05	0.210584	FALSE	FALSE	-3.49857	0.000513108	1.49981	FALSE
cblif	-0.241675	0.80915	2365.14	FALSE	FALSE	-2.55376	0.0122214	35.7232	FALSE	FALSE	0.689	0.491864	1437.72	FALSE	FALSE	-0.0102657	0.991819	2899.09	FALSE	FALSE	0.467317	0.640688	1872.73	FALSE	FALSE	-0.054065	0.956906	2797.04	FALSE	FALSE	2.65255	0.00825573	24.1315	FALSE	FALSE	-6.49941	2.75352e-09	8.04853e-06	FALSE	FALSE	0.751209	0.452786	1323.49	FALSE	FALSE	0.942383	0.346506	1012.84	FALSE
cbln1	2.64884	0.00838347	24.5049	FALSE	FALSE	-1.79569	0.0829484	242.458	FALSE	FALSE	4.18775	5.69341e-05	0.166418	FALSE	FALSE	-1.24355	0.215128	628.818	FALSE	FALSE	0.867465	0.387807	1133.56	FALSE	FALSE	-1.18525	0.236527	691.37	FALSE	FALSE	-1.07795	0.281622	823.181	FALSE	FALSE	1.81857	0.0719129	210.201	FALSE	FALSE	-5.28063	1.72903e-07	0.000505395	FALSE	FALSE	-3.04945	0.0024256	7.09003	FALSE
cbln4	-1.01765	0.30942	904.435	FALSE	FALSE	-0.205617	0.838186	2450.02	FALSE	FALSE	-1.97949	0.0502007	146.737	FALSE	FALSE	13.0927	4.86188e-29	1.42113e-25	FALSE	FALSE	-0.269307	0.78819	2303.88	FALSE	FALSE	-2.80593	0.00521796	15.2521	FALSE	FALSE	0.860553	0.389915	1139.72	FALSE	FALSE	4.8071	5.51121e-06	0.0161093	FALSE	FALSE	-1.23142	0.218583	638.918	FALSE	FALSE	-0.814184	0.415958	1215.85	FALSE
cbs	-1.43182	0.152948	447.066	FALSE	FALSE	1.98506	0.0541814	158.372	FALSE	FALSE	-0.921412	0.358751	1048.63	FALSE	FALSE	-5.6677	4.92625e-08	0.000143994	FALSE	FALSE	1.33991	0.18275	534.178	FALSE	FALSE	-6.80287	3.09743e-11	9.05378e-08	FALSE	FALSE	6.74399	4.57985e-11	1.33869e-07	FALSE	FALSE	0.0374347	0.970212	2835.93	FALSE	FALSE	2.0517	0.040585	118.63	FALSE	FALSE	-5.01964	7.43768e-07	0.00217403	FALSE
cbx2	-8.37683	8.62535e-16	2.52119e-12	FALSE	FALSE	-5.07435	9.88329e-06	0.0288889	FALSE	FALSE	-8.85303	1.61392e-14	4.71748e-11	TRUE	FALSE	-1.15055	0.251268	734.457	FALSE	FALSE	-9.6921	9.14413e-17	2.67283e-13	FALSE	FALSE	-0.783099	0.433963	1268.47	FALSE	FALSE	-0.690913	0.489969	1432.18	FALSE	FALSE	-1.40646	0.162695	475.556	FALSE	FALSE	-2.10219	0.0359	104.936	FALSE	FALSE	-1.64565	0.100518	293.815	FALSE
cc2d1a	-13.4147	2.28424e-34	6.67682e-31	FALSE	FALSE	-11.3184	9.91738e-13	2.89885e-09	TRUE	FALSE	-16.4352	1.98198e-31	5.79334e-28	TRUE	FALSE	-38.9187	9.7773e-97	2.85791e-93	TRUE	FALSE	-24.9032	6.69504e-47	1.95696e-43	TRUE	FALSE	29.2013	1.85897e-110	5.43377e-107	FALSE	FALSE	28.2206	1.34174e-104	3.9219e-101	FALSE	FALSE	-2.41009	0.0179029	52.3303	FALSE	FALSE	4.1267	4.1397e-05	0.121004	FALSE	FALSE	1.11456	0.265633	776.446	FALSE
ccar2	-16.7679	7.75486e-49	2.26675e-45	FALSE	FALSE	-5.79685	2.45713e-06	0.00718219	TRUE	FALSE	-14.2301	8.35541e-27	2.44229e-23	TRUE	FALSE	-1.32254	0.187451	547.918	FALSE	FALSE	-12.71	2.19083e-22	6.40379e-19	TRUE	FALSE	0.505584	0.613379	1792.91	FALSE	FALSE	1.46916	0.142448	416.377	FALSE	FALSE	-2.10963	0.0373046	109.041	FALSE	FALSE	-8.67179	2.82279e-17	8.251e-14	FALSE	FALSE	-9.64612	3.40703e-20	9.95875e-17	FALSE
ccdc134	2.42095	0.015896	46.464	FALSE	FALSE	-8.86511	1.7794e-10	5.20118e-07	TRUE	FALSE	-1.4714	0.144073	421.125	FALSE	FALSE	-9.35436	1.42111e-17	4.15389e-14	FALSE	FALSE	-15.4	6.08867e-29	1.77972e-25	TRUE	FALSE	0.213266	0.831207	2429.62	FALSE	FALSE	14.1161	5.73303e-38	1.67576e-34	FALSE	FALSE	-2.101	0.0380736	111.289	FALSE	FALSE	-2.27936	0.0229473	67.0751	FALSE	FALSE	-0.150806	0.880194	2572.81	FALSE
ccdc28a	-1.03675	0.300468	878.267	FALSE	FALSE	-3.6265	0.00108953	3.18471	FALSE	FALSE	-2.22482	0.028183	82.379	FALSE	FALSE	-0.850551	0.396016	1157.56	FALSE	FALSE	-2.71852	0.0077887	22.7664	FALSE	FALSE	0.281641	0.778342	2275.09	FALSE	FALSE	1.74772	0.0811727	237.268	FALSE	FALSE	1.08211	0.281695	823.395	FALSE	FALSE	0.478799	0.632235	1848.02	FALSE	FALSE	0.23945	0.810867	2370.16	FALSE
ccdc50	-8.47388	3.85007e-16	1.12538e-12	FALSE	FALSE	-5.87695	1.95977e-06	0.0057284	TRUE	FALSE	-6.71876	8.07608e-10	2.36064e-06	FALSE	FALSE	-2.1134	0.0357637	104.537	FALSE	FALSE	-14.3549	9.1948e-26	2.68764e-22	TRUE	FALSE	4.17989	3.4557e-05	0.10101	FALSE	FALSE	4.23093	2.79271e-05	0.081631	FALSE	FALSE	-2.59379	0.0108689	31.7699	FALSE	FALSE	-4.15771	3.61901e-05	0.105784	FALSE	FALSE	-1.88317	0.0602973	176.249	FALSE
ccdc80	-0.466535	0.641076	1873.86	FALSE	FALSE	-1.16473	0.246999	721.979	FALSE	FALSE	-2.01173	0.0460008	134.46	FALSE	FALSE	0.588191	0.557043	1628.24	FALSE	FALSE	-0.944822	0.345677	1010.42	FALSE	FALSE	-1.00453	0.315625	922.571	FALSE	FALSE	5.97783	4.44137e-09	1.29821e-05	FALSE	FALSE	-19.9415	1.53439e-37	4.48502e-34	TRUE	FALSE	1.12742	0.259962	759.869	FALSE	FALSE	0.396628	0.69183	2022.22	FALSE
ccer2	-0.239352	0.810951	2370.41	FALSE	FALSE	0.519497	0.606343	1772.34	FALSE	FALSE	0.164397	0.869706	2542.15	FALSE	FALSE	1.23181	0.219447	641.445	FALSE	FALSE	0.623424	0.534162	1561.35	FALSE	FALSE	0.157276	0.875094	2557.9	FALSE	FALSE	1.71345	0.0873001	255.178	FALSE	FALSE	-16.1967	7.40115e-30	2.16336e-26	TRUE	FALSE	-5.31227	1.47512e-07	0.000431178	FALSE	FALSE	2.63182	0.00878152	25.6684	FALSE
ccl11	2.33455	0.0200285	58.5433	FALSE	FALSE	-1.30962	0.194415	568.276	FALSE	FALSE	-1.30317	0.19483	569.487	FALSE	FALSE	-3.84601	0.000158878	0.464401	FALSE	FALSE	-1.5781	0.116191	339.626	FALSE	FALSE	2.11665	0.0347923	101.698	FALSE	FALSE	3.64266	0.00029934	0.874972	FALSE	FALSE	-8.85761	3.26566e-14	9.54554e-11	FALSE	FALSE	-0.38897	0.697419	2038.55	FALSE	FALSE	-2.53781	0.011485	33.5705	FALSE
ccl13	0.398753	0.690274	2017.67	FALSE	FALSE	-10.9643	4.12226e-17	1.20494e-13	FALSE	FALSE	-4.83423	3.71533e-06	0.0108599	FALSE	FALSE	-7.90947	1.42457e-13	4.164e-10	FALSE	FALSE	-14.9981	4.73895e-34	1.38519e-30	FALSE	FALSE	1.21257	0.225876	660.237	FALSE	FALSE	11.2922	2.37128e-26	6.93124e-23	FALSE	FALSE	-1.0847	0.280678	820.421	FALSE	FALSE	-0.631272	0.528071	1543.55	FALSE	FALSE	-0.237207	0.812602	2375.24	FALSE
ccl14	1.66182	0.0972911	284.382	FALSE	FALSE	0.748537	0.455957	1332.76	FALSE	FALSE	0.418927	0.67588	1975.6	FALSE	FALSE	-1.12891	0.260229	760.65	FALSE	FALSE	1.48093	0.139883	408.879	FALSE	FALSE	-1.13313	0.257728	753.339	FALSE	FALSE	5.4062	1.02402e-07	0.000299322	FALSE	FALSE	-28.8789	5.99769e-52	1.75313e-48	TRUE	FALSE	-2.64906	0.00825671	24.1344	FALSE	FALSE	1.76491	0.0782601	228.754	FALSE
ccl15	-0.781248	0.435088	1271.76	FALSE	FALSE	-0.871766	0.385525	1126.89	FALSE	FALSE	1.51865	0.130902	382.626	FALSE	FALSE	-0.765763	0.444677	1299.79	FALSE	FALSE	-0.990856	0.322711	943.284	FALSE	FALSE	1.14515	0.252703	738.652	FALSE	FALSE	3.46876	0.000570047	1.66625	FALSE	FALSE	-25.819	1.24181e-47	3.62982e-44	TRUE	FALSE	1.78499	0.0747019	218.354	FALSE	FALSE	0.0357014	0.971536	2839.8	FALSE
ccl16	-2.418	0.016023	46.8352	FALSE	FALSE	-0.169775	0.865546	2529.99	FALSE	FALSE	0.195444	0.845305	2470.83	FALSE	FALSE	-1.82994	0.0686792	200.749	FALSE	FALSE	0.63334	0.527089	1540.68	FALSE	FALSE	-1.16639	0.244023	713.278	FALSE	FALSE	6.2378	9.75574e-10	2.8516e-06	FALSE	FALSE	-21.8664	3.27973e-41	9.58664e-38	TRUE	FALSE	6.17551	1.12281e-09	3.28198e-06	FALSE	FALSE	-6.2266	1.06293e-09	3.10693e-06	FALSE
ccl17	2.54711	0.0112134	32.7768	FALSE	FALSE	-12.4723	6.71296e-20	1.9622e-16	TRUE	FALSE	-3.20955	0.0016757	4.89806	FALSE	FALSE	-8.6819	1.15885e-15	3.38731e-12	FALSE	FALSE	-17.3757	1.86874e-41	5.46232e-38	TRUE	FALSE	-5.68765	2.25226e-08	6.58336e-05	FALSE	FALSE	13.9334	4.04109e-37	1.18121e-33	FALSE	FALSE	-4.85759	4.48233e-06	0.0131018	FALSE	FALSE	0.648719	0.516738	1510.42	FALSE	FALSE	0.375055	0.707793	2068.88	FALSE
ccl18	-2.04718	0.0412605	120.605	FALSE	FALSE	-1.10577	0.271932	794.857	FALSE	FALSE	-1.10011	0.273126	798.348	FALSE	FALSE	-1.98082	0.0489167	142.984	FALSE	FALSE	0.71899	0.4729	1382.29	FALSE	FALSE	-2.14513	0.0324617	94.8856	FALSE	FALSE	4.50215	8.51153e-06	0.0248792	FALSE	FALSE	-7.87739	3.50354e-12	1.02408e-08	FALSE	FALSE	1.56088	0.119019	347.892	FALSE	FALSE	-3.25755	0.00120968	3.53588	FALSE
ccl19	-1.74732	0.0812972	237.632	FALSE	FALSE	0.012586	0.990034	2893.87	FALSE	FALSE	-1.15349	0.251132	734.06	FALSE	FALSE	-2.21657	0.0277098	80.9957	FALSE	FALSE	1.11604	0.26689	780.119	FALSE	FALSE	-2.5389	0.01143	33.4099	FALSE	FALSE	2.38566	0.0174389	50.9738	FALSE	FALSE	-4.29702	4.2091e-05	0.123032	FALSE	FALSE	-1.7754	0.076272	222.943	FALSE	FALSE	1.43441	0.152123	444.655	FALSE
ccl2	-4.41749	1.2718e-05	0.0371747	FALSE	FALSE	1.65922	0.106823	312.242	FALSE	FALSE	-3.2157	0.00170604	4.98677	FALSE	FALSE	-3.82324	0.000174929	0.511318	FALSE	FALSE	0.681421	0.497042	1452.85	FALSE	FALSE	8.85179	1.58957e-17	4.64631e-14	FALSE	FALSE	3.55906	0.000409665	1.19745	FALSE	FALSE	-7.00563	3.75244e-10	1.09684e-06	FALSE	FALSE	0.810012	0.418219	1222.46	FALSE	FALSE	-1.28996	0.197731	577.967	FALSE
ccl20	-0.108536	0.913621	2670.51	FALSE	FALSE	0.357752	0.721555	2109.1	FALSE	FALSE	-1.03332	0.303376	886.769	FALSE	FALSE	-0.355348	0.722683	2112.4	FALSE	FALSE	-0.362936	0.717052	2095.94	FALSE	FALSE	-0.0882832	0.929688	2717.48	FALSE	FALSE	3.13574	0.00181998	5.31982	FALSE	FALSE	-6.67395	1.43935e-09	4.20721e-06	FALSE	FALSE	-2.49332	0.0128897	37.6765	FALSE	FALSE	0.227965	0.819775	2396.2	FALSE
ccl21	1.51453	0.130636	381.848	FALSE	FALSE	4.40559	3.49487e-05	0.102155	FALSE	FALSE	4.2117	4.70386e-05	0.137494	FALSE	FALSE	4.87332	2.17075e-06	0.00634512	FALSE	FALSE	9.25402	3.95617e-17	1.15639e-13	FALSE	FALSE	-2.65867	0.00810465	23.6899	FALSE	FALSE	-1.11704	0.26454	773.251	FALSE	FALSE	-10.3539	1.97504e-17	5.77306e-14	FALSE	FALSE	-0.329496	0.741881	2168.52	FALSE	FALSE	-3.67304	0.000267862	0.78296	FALSE
ccl22	1.68607	0.0925177	270.429	FALSE	FALSE	-4.81156	7.65404e-06	0.0223727	FALSE	FALSE	-0.211469	0.832855	2434.44	FALSE	FALSE	-2.80458	0.0055191	16.1323	FALSE	FALSE	-4.19924	4.06813e-05	0.118911	FALSE	FALSE	-0.322529	0.747195	2184.05	FALSE	FALSE	8.16438	3.11077e-15	9.09277e-12	FALSE	FALSE	-7.2378	1.05638e-10	3.08778e-07	FALSE	FALSE	-1.23901	0.215773	630.705	FALSE	FALSE	2.38268	0.0175977	51.4379	FALSE
ccl23	-3.5719	0.000395012	1.15462	FALSE	FALSE	-1.98381	0.0509735	148.995	FALSE	FALSE	-4.38308	2.39455e-05	0.0699927	FALSE	FALSE	-6.74595	1.46874e-10	4.29314e-07	FALSE	FALSE	-3.02576	0.00281517	8.22875	FALSE	FALSE	-8.52922	1.90914e-16	5.58041e-13	FALSE	FALSE	5.09034	5.1668e-07	0.00151026	FALSE	FALSE	-19.019	9.89569e-35	2.89251e-31	TRUE	FALSE	1.85193	0.0644613	188.421	FALSE	FALSE	-2.57582	0.0103098	30.1354	FALSE
ccl24	0.140165	0.888596	2597.37	FALSE	FALSE	-0.810623	0.420171	1228.16	FALSE	FALSE	-1.8104	0.0725474	212.056	FALSE	FALSE	-3.03935	0.00267389	7.81577	FALSE	FALSE	-2.26203	0.0247998	72.4897	FALSE	FALSE	-2.4284	0.0155364	45.413	FALSE	FALSE	2.6096	0.00935461	27.3435	FALSE	FALSE	-3.10911	0.00245426	7.17379	FALSE	FALSE	2.31146	0.0211022	61.6818	FALSE	FALSE	-3.19079	0.00151615	4.4317	FALSE
ccl25	-0.116525	0.907291	2652.01	FALSE	FALSE	-1.08913	0.279667	817.468	FALSE	FALSE	0.67075	0.503573	1471.94	FALSE	FALSE	-1.21276	0.226577	662.285	FALSE	FALSE	-1.21574	0.22558	659.372	FALSE	FALSE	-0.327365	0.743531	2173.34	FALSE	FALSE	2.03005	0.0429049	125.411	FALSE	FALSE	-16.5918	1.98495e-30	5.80201e-27	TRUE	FALSE	-1.73621	0.0829735	242.532	FALSE	FALSE	-0.477302	0.633374	1851.35	FALSE
ccl26	2.45382	0.0145406	42.5022	FALSE	FALSE	-1.04331	0.300279	877.714	FALSE	FALSE	-1.50279	0.135386	395.732	FALSE	FALSE	-3.67169	0.000306572	0.896109	FALSE	FALSE	-1.36485	0.173889	508.278	FALSE	FALSE	0.720526	0.471543	1378.32	FALSE	FALSE	6.39491	3.87778e-10	1.13347e-06	FALSE	FALSE	-0.387542	0.699202	2043.77	FALSE	FALSE	1.68478	0.0924889	270.345	FALSE	FALSE	-4.03762	6.32934e-05	0.185006	FALSE
ccl27	-2.95732	0.00327892	9.58429	FALSE	FALSE	-2.55383	0.0122227	35.727	FALSE	FALSE	-2.88592	0.00446767	13.059	FALSE	FALSE	-4.75102	3.77101e-06	0.0110227	FALSE	FALSE	-3.67327	0.000293973	0.859283	FALSE	FALSE	-6.45073	2.69545e-10	7.87881e-07	FALSE	FALSE	5.51758	5.65727e-08	0.000165362	FALSE	FALSE	-17.6622	2.57184e-33	7.51749e-30	TRUE	FALSE	0.691741	0.489335	1430.33	FALSE	FALSE	-0.156404	0.875785	2559.92	FALSE
ccl28	6.88714	2.09324e-11	6.11854e-08	FALSE	FALSE	-3.14737	0.00239467	6.99962	FALSE	FALSE	2.17924	0.0311747	91.1236	FALSE	FALSE	-4.89644	1.96665e-06	0.00574852	FALSE	FALSE	-3.71304	0.000268474	0.784749	FALSE	FALSE	-1.84781	0.0652281	190.662	FALSE	FALSE	8.92756	9.63238e-18	2.81554e-14	FALSE	FALSE	-2.10947	0.0375224	109.678	FALSE	FALSE	-4.11565	4.34097e-05	0.126886	FALSE	FALSE	1.68235	0.0931854	272.381	FALSE
ccl3	-3.96232	8.72191e-05	0.254941	FALSE	FALSE	-2.75477	0.00743018	21.7184	FALSE	FALSE	-2.15239	0.0332536	97.2002	FALSE	FALSE	-0.806394	0.420936	1230.4	FALSE	FALSE	-4.04091	7.71018e-05	0.225369	FALSE	FALSE	0.483056	0.629268	1839.35	FALSE	FALSE	4.0364	6.3414e-05	0.185359	FALSE	FALSE	-16.9231	8.30938e-31	2.42883e-27	TRUE	FALSE	1.42161	0.155593	454.799	FALSE	FALSE	-1.46545	0.14348	419.392	FALSE
ccl4	-0.498434	0.618436	1807.69	FALSE	FALSE	-6.61323	5.07097e-09	1.48224e-05	FALSE	FALSE	-1.61729	0.108241	316.39	FALSE	FALSE	-2.04253	0.0423443	123.773	FALSE	FALSE	-8.3889	9.84358e-15	2.87728e-11	FALSE	FALSE	-1.23348	0.217995	637.2	FALSE	FALSE	6.90716	1.60427e-11	4.68928e-08	FALSE	FALSE	-3.28185	0.00142785	4.1736	FALSE	FALSE	2.07876	0.0380058	111.091	FALSE	FALSE	-1.11536	0.265284	775.424	FALSE
ccl5	6.44012	3.23543e-10	9.45716e-07	FALSE	FALSE	-20.1156	2.29802e-36	6.71711e-33	TRUE	FALSE	-3.12565	0.00213605	6.24368	FALSE	FALSE	-10.8691	3.94675e-22	1.15364e-18	FALSE	FALSE	-23.1456	1.91293e-64	5.59148e-61	TRUE	FALSE	-12.7101	3.50822e-32	1.02545e-28	FALSE	FALSE	15.8751	8.14619e-46	2.38113e-42	FALSE	FALSE	0.547556	0.585153	1710.4	FALSE	FALSE	-1.07368	0.283344	828.213	FALSE	FALSE	2.7582	0.00604662	17.6743	FALSE
ccl7	1.59467	0.111542	326.036	FALSE	FALSE	-5.91619	1.00843e-07	0.000294764	FALSE	FALSE	-1.09759	0.274468	802.271	FALSE	FALSE	-1.51812	0.130509	381.479	FALSE	FALSE	-7.48717	2.48845e-12	7.27375e-09	FALSE	FALSE	-1.62443	0.104917	306.671	FALSE	FALSE	5.7833	1.33823e-08	3.91166e-05	FALSE	FALSE	-7.92331	3.81749e-12	1.11585e-08	FALSE	FALSE	-1.4388	0.150669	440.404	FALSE	FALSE	2.3031	0.0217198	63.487	FALSE
ccl8	1.54301	0.123563	361.175	FALSE	FALSE	-3.77334	0.000549066	1.60492	FALSE	FALSE	-0.457476	0.64821	1894.72	FALSE	FALSE	-4.88929	2.00092e-06	0.0058487	FALSE	FALSE	-7.27627	5.11311e-11	1.49456e-07	FALSE	FALSE	-2.28452	0.0227685	66.5524	FALSE	FALSE	8.69596	5.55453e-17	1.62359e-13	FALSE	FALSE	-4.3934	2.81838e-05	0.0823812	FALSE	FALSE	0.845593	0.398074	1163.57	FALSE	FALSE	1.41479	0.157805	461.263	FALSE
ccn1	-0.999857	0.317945	929.355	FALSE	FALSE	-2.31818	0.0262205	76.6425	FALSE	FALSE	-0.734286	0.464299	1357.15	FALSE	FALSE	-7.57494	1.13331e-12	3.31267e-09	FALSE	FALSE	-2.63062	0.00977302	28.5665	FALSE	FALSE	-11.8978	7.7019e-29	2.25127e-25	FALSE	FALSE	7.50423	3.09654e-13	9.05119e-10	FALSE	FALSE	-3.89166	0.000180937	0.528879	FALSE	FALSE	-1.28496	0.199244	582.389	FALSE	FALSE	1.84313	0.0659578	192.795	FALSE
ccn2	7.48433	4.19601e-13	1.22649e-09	FALSE	FALSE	-14.7478	2.2708e-23	6.63755e-20	TRUE	FALSE	0.0540329	0.956992	2797.29	FALSE	FALSE	-10.097	8.69745e-20	2.54226e-16	FALSE	FALSE	-13.7814	4.30549e-30	1.25849e-26	FALSE	FALSE	-6.41766	3.34536e-10	9.77849e-07	FALSE	FALSE	14.6754	2.34292e-40	6.84836e-37	FALSE	FALSE	-5.50526	3.02277e-07	0.000883557	FALSE	FALSE	0.265173	0.790956	2311.96	FALSE	FALSE	0.86282	0.388689	1136.14	FALSE
ccn3	-1.09899	0.272397	796.215	FALSE	FALSE	1.63995	0.104301	304.873	FALSE	FALSE	0.323247	0.746953	2183.34	FALSE	FALSE	0.0139285	0.9889	2890.56	FALSE	FALSE	2.06744	0.0397184	116.097	FALSE	FALSE	0.726223	0.468048	1368.1	FALSE	FALSE	4.1528	3.88957e-05	0.113692	FALSE	FALSE	-23.3939	1.74232e-43	5.09279e-40	TRUE	FALSE	-0.971563	0.331606	969.285	FALSE	FALSE	0.0893929	0.928808	2714.91	FALSE
ccn4	1.09249	0.275228	804.493	FALSE	FALSE	-2.61573	0.0126969	37.1129	FALSE	FALSE	-0.591953	0.555069	1622.47	FALSE	FALSE	-4.54368	9.31056e-06	0.0272148	FALSE	FALSE	-5.18024	9.95504e-07	0.00290986	FALSE	FALSE	-2.92735	0.00357812	10.4588	FALSE	FALSE	10.2252	2.42055e-22	7.07527e-19	FALSE	FALSE	-22.2052	3.74258e-40	1.09396e-36	TRUE	FALSE	-0.57885	0.562879	1645.29	FALSE	FALSE	1.8729	0.0617146	180.392	FALSE
ccn5	1.39952	0.162386	474.654	FALSE	FALSE	-0.474941	0.637953	1864.74	FALSE	FALSE	1.25764	0.21115	617.191	FALSE	FALSE	0.146788	0.88344	2582.3	FALSE	FALSE	1.00204	0.318578	931.203	FALSE	FALSE	10.3568	7.74908e-23	2.26506e-19	FALSE	FALSE	2.66393	0.00798668	23.3451	FALSE	FALSE	-16.7679	4.69002e-30	1.37089e-26	TRUE	FALSE	6.80724	2.17265e-11	6.35066e-08	FALSE	FALSE	-6.9873	9.81727e-12	2.86959e-08	FALSE
ccnd2	-7.9171	2.224e-14	6.50074e-11	FALSE	FALSE	-5.80591	1.38713e-06	0.00405458	FALSE	FALSE	-4.34758	3.11882e-05	0.091163	FALSE	FALSE	1.08163	0.28071	820.517	FALSE	FALSE	-11.9332	1.83869e-21	5.37449e-18	FALSE	FALSE	2.03723	0.0421765	123.282	FALSE	FALSE	1.43399	0.152238	444.991	FALSE	FALSE	-1.97066	0.0514852	150.491	FALSE	FALSE	-0.874928	0.38192	1116.35	FALSE	FALSE	1.28844	0.198243	579.463	FALSE
ccne1	-1.7789	0.0759923	222.125	FALSE	FALSE	-4.03601	0.000137999	0.403372	TRUE	FALSE	-2.21071	0.0290432	84.8934	FALSE	FALSE	0.686709	0.493023	1441.11	FALSE	FALSE	-7.56904	1.94859e-12	5.69573e-09	TRUE	FALSE	1.46427	0.143786	420.287	FALSE	FALSE	-0.322012	0.747593	2185.21	FALSE	FALSE	-1.9846	0.0498668	145.761	FALSE	FALSE	-9.3234	1.66411e-19	4.86419e-16	FALSE	FALSE	-8.98656	7.57655e-18	2.21463e-14	FALSE
ccs	-2.81144	0.00516417	15.0949	FALSE	FALSE	-7.45481	1.73189e-08	5.06232e-05	TRUE	FALSE	-4.30301	3.66049e-05	0.106996	FALSE	FALSE	-5.2467	3.85622e-07	0.00112717	FALSE	FALSE	-14.2573	1.07139e-26	3.13167e-23	TRUE	FALSE	17.2593	1.58239e-52	4.62532e-49	FALSE	FALSE	6.73779	4.66151e-11	1.36256e-07	FALSE	FALSE	4.28575	4.42145e-05	0.129239	FALSE	FALSE	4.70717	3.04929e-06	0.00891306	FALSE	FALSE	-2.96334	0.00320396	9.36516	FALSE
cct5	-7.58021	2.34814e-13	6.86362e-10	FALSE	FALSE	-10.3273	3.56308e-12	1.04149e-08	TRUE	FALSE	-9.53822	5.90684e-16	1.72657e-12	FALSE	FALSE	-37.1481	1.35813e-92	3.96981e-89	TRUE	FALSE	-21.7776	4.85477e-41	1.41905e-37	TRUE	FALSE	15.3294	1.46693e-43	4.28784e-40	FALSE	FALSE	20.4183	6.2106e-67	1.81536e-63	FALSE	FALSE	1.01284	0.313663	916.836	FALSE	FALSE	-0.124999	0.900562	2632.34	FALSE	FALSE	-1.27827	0.201819	589.917	FALSE
cd101	-13.4939	8.61479e-35	2.5181e-31	FALSE	FALSE	-3.17181	0.0030899	9.03178	FALSE	FALSE	-11.5742	1.18925e-20	3.47619e-17	TRUE	FALSE	-0.0368221	0.970662	2837.25	FALSE	FALSE	-2.48893	0.0143016	41.8037	FALSE	FALSE	-0.0345975	0.972415	2842.37	FALSE	FALSE	4.50656	8.31927e-06	0.0243172	FALSE	FALSE	-2.76666	0.00670862	19.6093	FALSE	FALSE	-2.23722	0.0255855	74.7866	FALSE	FALSE	-3.20349	0.00145002	4.23841	FALSE
cd109	0.44749	0.654749	1913.83	FALSE	FALSE	-1.40853	0.168314	491.982	FALSE	FALSE	-0.19281	0.847459	2477.12	FALSE	FALSE	-2.97906	0.00323185	9.44669	FALSE	FALSE	-1.35491	0.178285	521.127	FALSE	FALSE	-2.5331	0.0116204	33.9664	FALSE	FALSE	0.464258	0.642677	1878.54	FALSE	FALSE	-3.68891	0.000376295	1.09991	FALSE	FALSE	-1.35737	0.17511	511.846	FALSE	FALSE	0.639473	0.522832	1528.24	FALSE
cd14	-1.0674	0.286424	837.217	FALSE	FALSE	0.545466	0.586704	1714.94	FALSE	FALSE	-0.907795	0.365535	1068.46	FALSE	FALSE	1.92102	0.0561272	164.06	FALSE	FALSE	1.0996	0.272567	796.715	FALSE	FALSE	-0.982587	0.326329	953.861	FALSE	FALSE	4.33494	1.7867e-05	0.0522253	FALSE	FALSE	-18.3147	4.25471e-34	1.24365e-30	TRUE	FALSE	-5.32403	1.38381e-07	0.000404488	FALSE	FALSE	6.75828	4.39515e-11	1.2847e-07	FALSE
cd160	-0.990388	0.322544	942.797	FALSE	FALSE	0.602337	0.548811	1604.18	FALSE	FALSE	-1.32034	0.189047	552.586	FALSE	FALSE	3.8735	0.0001432	0.418575	FALSE	FALSE	0.210777	0.833286	2435.69	FALSE	FALSE	-2.54221	0.0113224	33.0953	FALSE	FALSE	0.698633	0.485122	1418.01	FALSE	FALSE	-21.5492	3.32294e-39	9.71294e-36	TRUE	FALSE	-4.28035	2.13084e-05	0.0622846	FALSE	FALSE	-3.55814	0.000412278	1.20509	FALSE
cd163	-2.36117	0.0186697	54.5716	FALSE	FALSE	-1.0884	0.279132	815.902	FALSE	FALSE	-1.02204	0.308429	901.538	FALSE	FALSE	0.77284	0.440491	1287.56	FALSE	FALSE	-1.08343	0.279654	817.43	FALSE	FALSE	-0.781001	0.435184	1272.04	FALSE	FALSE	3.22981	0.00132473	3.87218	FALSE	FALSE	-7.06851	1.76621e-10	5.16262e-07	FALSE	FALSE	-2.95633	0.00321914	9.40956	FALSE	FALSE	-1.45219	0.147141	430.094	FALSE
cd164	-1.9444	0.0525157	153.503	FALSE	FALSE	-8.23701	1.63e-09	4.7645e-06	TRUE	FALSE	-3.70965	0.000325793	0.952292	FALSE	FALSE	-8.08789	4.80021e-14	1.4031e-10	FALSE	FALSE	-14.9734	4.92899e-28	1.44074e-24	TRUE	FALSE	-5.81442	1.10052e-08	3.21681e-05	FALSE	FALSE	10.6172	8.92703e-24	2.60937e-20	FALSE	FALSE	-16.1242	6.34257e-29	1.85393e-25	TRUE	FALSE	0.413585	0.679308	1985.62	FALSE	FALSE	-0.903255	0.366866	1072.35	FALSE
cd164l2	0.658803	0.510393	1491.88	FALSE	FALSE	-0.297112	0.768496	2246.31	FALSE	FALSE	1.25939	0.210614	615.624	FALSE	FALSE	-1.39744	0.1638	478.787	FALSE	FALSE	-0.618459	0.537746	1571.83	FALSE	FALSE	0.421166	0.673824	1969.59	FALSE	FALSE	0.871697	0.383824	1121.92	FALSE	FALSE	-3.66438	0.000391154	1.14334	FALSE	FALSE	-1.13629	0.256234	748.971	FALSE	FALSE	-1.45277	0.146993	429.659	FALSE
cd177	-2.2957	0.0221837	64.8429	FALSE	FALSE	-0.162388	0.87199	2548.83	FALSE	FALSE	-4.30594	3.61598e-05	0.105695	FALSE	FALSE	0.470299	0.638629	1866.71	FALSE	FALSE	0.264611	0.791816	2314.48	FALSE	FALSE	-0.770089	0.441622	1290.86	FALSE	FALSE	-0.844111	0.399035	1166.38	FALSE	FALSE	-3.46682	0.000794962	2.32367	FALSE	FALSE	-0.239677	0.810652	2369.54	FALSE	FALSE	0.753265	0.451675	1320.25	FALSE
cd1c	-1.68757	0.0922246	269.573	FALSE	FALSE	-0.444541	0.659104	1926.56	FALSE	FALSE	-1.7317	0.0860919	251.647	FALSE	FALSE	-0.302471	0.762591	2229.05	FALSE	FALSE	-1.70963	0.0900682	263.269	FALSE	FALSE	0.831285	0.406225	1187.4	FALSE	FALSE	0.740425	0.45941	1342.85	FALSE	FALSE	5.95036	4.33077e-08	0.000126589	FALSE	FALSE	-1.84434	0.0655619	191.637	FALSE	FALSE	4.26094	2.47009e-05	0.0722007	FALSE
cd2	-0.933035	0.351342	1026.97	FALSE	FALSE	-0.103858	0.917813	2682.77	FALSE	FALSE	-0.602834	0.547848	1601.36	FALSE	FALSE	-1.70463	0.0897836	262.437	FALSE	FALSE	-0.672865	0.502318	1468.28	FALSE	FALSE	-1.78303	0.0752282	219.892	FALSE	FALSE	0.860455	0.389988	1139.93	FALSE	FALSE	-6.62642	1.79818e-09	5.25608e-06	FALSE	FALSE	-4.39518	1.28167e-05	0.0374631	FALSE	FALSE	-3.33258	0.000929737	2.71762	FALSE
cd200	-1.51807	0.129756	379.276	FALSE	FALSE	0.296214	0.767915	2244.62	FALSE	FALSE	1.03561	0.302358	883.791	FALSE	FALSE	1.11896	0.264453	772.996	FALSE	FALSE	-2.07896	0.0389609	113.883	FALSE	FALSE	-2.0679	0.0391703	114.495	FALSE	FALSE	0.307696	0.75845	2216.95	FALSE	FALSE	-15.878	8.80933e-29	2.57497e-25	TRUE	FALSE	-4.96228	8.81086e-07	0.00257542	FALSE	FALSE	3.46639	0.000577223	1.68722	FALSE
cd200r1	-1.5705	0.117051	342.14	FALSE	FALSE	1.52878	0.130684	381.989	FALSE	FALSE	0.46953	0.639498	1869.25	FALSE	FALSE	0.967291	0.334538	977.856	FALSE	FALSE	1.36532	0.173769	507.926	FALSE	FALSE	-2.76071	0.0059828	17.4877	FALSE	FALSE	-0.501306	0.616394	1801.72	FALSE	FALSE	-0.776673	0.439237	1283.89	FALSE	FALSE	-2.43218	0.0152671	44.6256	FALSE	FALSE	-0.201424	0.840457	2456.66	FALSE
cd207	-0.4679	0.640099	1871.01	FALSE	FALSE	0.526828	0.60194	1759.47	FALSE	FALSE	-0.177462	0.85947	2512.23	FALSE	FALSE	-0.460343	0.645768	1887.58	FALSE	FALSE	0.375181	0.708377	2070.58	FALSE	FALSE	-4.90259	1.30599e-06	0.00381741	FALSE	FALSE	1.81436	0.0702671	205.391	FALSE	FALSE	-15.6405	6.17769e-28	1.80574e-24	TRUE	FALSE	2.35737	0.0186887	54.6269	FALSE	FALSE	0.851736	0.394815	1154.05	FALSE
cd209	-1.10871	0.268181	783.893	FALSE	FALSE	1.43806	0.153687	449.228	FALSE	FALSE	-1.07276	0.285068	833.255	FALSE	FALSE	-1.84855	0.0659285	192.709	FALSE	FALSE	-0.883591	0.377764	1104.2	FALSE	FALSE	0.678762	0.497614	1454.52	FALSE	FALSE	2.17954	0.029779	87.044	FALSE	FALSE	-7.29105	5.87122e-11	1.71616e-07	FALSE	FALSE	-1.84171	0.0659457	192.759	FALSE	FALSE	3.08102	0.00218794	6.39535	FALSE
cd22	-3.04874	0.00244137	7.13612	FALSE	FALSE	1.29635	0.198922	581.45	FALSE	FALSE	-1.49738	0.136725	399.647	FALSE	FALSE	-0.461283	0.645072	1885.55	FALSE	FALSE	-1.21959	0.224126	655.119	FALSE	FALSE	-0.0740239	0.941022	2750.61	FALSE	FALSE	3.88697	0.00011578	0.338426	FALSE	FALSE	2.20053	0.0300886	87.9488	FALSE	FALSE	-10.4679	6.57595e-24	1.92215e-20	FALSE	FALSE	1.08254	0.279578	817.207	FALSE
cd226	5.00521	8.27776e-07	0.00241959	FALSE	FALSE	-16.9136	2.6563e-26	7.76436e-23	TRUE	FALSE	-1.18528	0.238358	696.722	FALSE	FALSE	-16.1308	1.25102e-38	3.65674e-35	FALSE	FALSE	-17.3952	3.54953e-40	1.03753e-36	TRUE	FALSE	3.29499	0.00105811	3.09286	FALSE	FALSE	19.292	3.76745e-61	1.10122e-57	FALSE	FALSE	-0.030358	0.975841	2852.38	FALSE	FALSE	-2.85047	0.00449826	13.1484	FALSE	FALSE	-0.348314	0.727769	2127.27	FALSE
cd244	-1.89211	0.0591512	172.899	FALSE	FALSE	-7.4158	1.72957e-10	5.05554e-07	FALSE	FALSE	-3.2406	0.00151575	4.43054	FALSE	FALSE	-8.57254	2.18019e-15	6.37269e-12	FALSE	FALSE	-10.2963	4.62479e-20	1.35183e-16	FALSE	FALSE	5.70186	2.04945e-08	5.99055e-05	FALSE	FALSE	8.00261	9.29826e-15	2.71788e-11	FALSE	FALSE	-5.89697	5.12256e-08	0.000149732	FALSE	FALSE	-2.02002	0.0437643	127.923	FALSE	FALSE	0.306244	0.759557	2220.18	FALSE
cd248	-1.255	0.210164	614.31	FALSE	FALSE	-0.922117	0.361986	1058.09	FALSE	FALSE	-0.929274	0.354668	1036.69	FALSE	FALSE	1.58917	0.113528	331.844	FALSE	FALSE	-0.0834608	0.933618	2728.96	FALSE	FALSE	1.00948	0.313245	915.614	FALSE	FALSE	0.870317	0.384567	1124.09	FALSE	FALSE	-11.2946	1.08143e-19	3.16103e-16	FALSE	FALSE	0.639798	0.522514	1527.31	FALSE	FALSE	-0.25644	0.797724	2331.75	FALSE
cd27	-3.15916	0.00169536	4.95555	FALSE	FALSE	-0.948587	0.34866	1019.13	FALSE	FALSE	-2.20845	0.0292583	85.522	FALSE	FALSE	0.298636	0.765512	2237.59	FALSE	FALSE	-3.39357	0.000951615	2.78157	FALSE	FALSE	-0.412427	0.68021	1988.25	FALSE	FALSE	2.68286	0.00755585	22.0858	FALSE	FALSE	-30.688	1.62745e-51	4.75704e-48	TRUE	FALSE	-0.908276	0.364051	1064.12	FALSE	FALSE	-2.18036	0.0297364	86.9195	FALSE
cd274	-0.728226	0.466883	1364.7	FALSE	FALSE	-2.75643	0.00956385	27.9551	FALSE	FALSE	-1.06049	0.291233	851.273	FALSE	FALSE	-7.71215	5.26046e-13	1.53763e-09	FALSE	FALSE	-5.54422	2.06821e-07	0.000604537	FALSE	FALSE	8.95647	6.95884e-18	2.03407e-14	FALSE	FALSE	10.7826	2.10487e-24	6.15255e-21	FALSE	FALSE	-18.0798	3.06019e-32	8.94493e-29	TRUE	FALSE	2.1454	0.0322784	94.3498	FALSE	FALSE	-4.97398	9.34642e-07	0.00273196	FALSE
cd276	-2.54777	0.0111929	32.7167	FALSE	FALSE	1.77571	0.079884	233.501	FALSE	FALSE	-2.28739	0.0237892	69.536	FALSE	FALSE	2.35713	0.0193571	56.5807	FALSE	FALSE	0.757999	0.449369	1313.51	FALSE	FALSE	3.73117	0.000213766	0.624838	FALSE	FALSE	0.253471	0.800017	2338.45	FALSE	FALSE	-13.1011	2.76849e-23	8.09231e-20	TRUE	FALSE	-1.84062	0.0661093	193.237	FALSE	FALSE	3.22339	0.00135759	3.96823	FALSE
cd28	-2.27035	0.0237093	69.3024	FALSE	FALSE	1.29226	0.204718	598.391	FALSE	FALSE	-0.85826	0.392678	1147.8	FALSE	FALSE	-0.833274	0.405664	1185.76	FALSE	FALSE	-1.70765	0.0906236	264.893	FALSE	FALSE	-0.00874033	0.99303	2902.63	FALSE	FALSE	2.15483	0.0316884	92.6252	FALSE	FALSE	-11.4406	1.16699e-19	3.41112e-16	FALSE	FALSE	-5.30122	1.56369e-07	0.000457068	FALSE	FALSE	0.145255	0.884575	2585.61	FALSE
cd2ap	-1.17072	0.242378	708.47	FALSE	FALSE	-20.2819	1.54494e-36	4.51587e-33	TRUE	FALSE	-8.4033	2.84936e-14	8.32868e-11	FALSE	FALSE	-17.861	7.01446e-44	2.05033e-40	FALSE	FALSE	-32.4178	1.42955e-90	4.17857e-87	TRUE	FALSE	38.1081	4.55063e-149	1.33015e-145	FALSE	TRUE	15.9348	3.70315e-46	1.08243e-42	FALSE	FALSE	-0.448447	0.654749	1913.83	FALSE	FALSE	2.87646	0.00414688	12.1213	FALSE	FALSE	1.18605	0.236229	690.497	FALSE
cd300a	-3.52584	0.000468746	1.37014	FALSE	FALSE	-1.65342	0.102769	300.394	FALSE	FALSE	-4.00061	0.0001118	0.326791	FALSE	FALSE	0.537033	0.59184	1729.95	FALSE	FALSE	-1.91934	0.0565665	165.344	FALSE	FALSE	-1.33954	0.181037	529.171	FALSE	FALSE	2.66692	0.00792185	23.1556	FALSE	FALSE	-25.409	9.5982e-46	2.80556e-42	TRUE	FALSE	-5.19705	2.68639e-07	0.000785232	FALSE	FALSE	-6.71278	5.79821e-11	1.69482e-07	FALSE
cd300c	-3.00513	0.00281072	8.21572	FALSE	FALSE	-1.92897	0.0623487	182.245	FALSE	FALSE	-3.2617	0.00146243	4.27468	FALSE	FALSE	0.592994	0.553816	1618.81	FALSE	FALSE	-2.40146	0.0180478	52.7538	FALSE	FALSE	0.331787	0.740192	2163.58	FALSE	FALSE	5.14604	3.89495e-07	0.00113849	FALSE	FALSE	-28.0799	1.27093e-47	3.71492e-44	TRUE	FALSE	-1.92535	0.0545954	159.582	FALSE	FALSE	-1.63779	0.102142	298.562	FALSE
cd300e	-1.75226	0.0804483	235.15	FALSE	FALSE	0.505874	0.615859	1800.16	FALSE	FALSE	-2.60353	0.0104706	30.6057	FALSE	FALSE	-0.105218	0.916303	2678.35	FALSE	FALSE	-0.987361	0.325643	951.855	FALSE	FALSE	-1.51145	0.13132	383.849	FALSE	FALSE	5.97305	4.53153e-09	1.32457e-05	FALSE	FALSE	-28.4541	5.7687e-49	1.68619e-45	TRUE	FALSE	-3.11878	0.00189166	5.52933	FALSE	FALSE	2.02328	0.0436222	127.508	FALSE
cd300lf	-3.50442	0.000505837	1.47856	FALSE	FALSE	-2.74635	0.00914723	26.7374	FALSE	FALSE	-3.10296	0.00242333	7.0834	FALSE	FALSE	-0.894284	0.37219	1087.91	FALSE	FALSE	-2.94255	0.00396098	11.578	FALSE	FALSE	-0.67798	0.498105	1455.96	FALSE	FALSE	3.73291	0.000212003	0.619685	FALSE	FALSE	-19.5348	1.23324e-35	3.60477e-32	TRUE	FALSE	1.01741	0.309312	904.118	FALSE	FALSE	-1.24454	0.213932	625.324	FALSE
cd300lg	1.62905	0.104042	304.114	FALSE	FALSE	1.75674	0.0882236	257.878	FALSE	FALSE	0.154612	0.877406	2564.66	FALSE	FALSE	0.970778	0.332777	972.706	FALSE	FALSE	0.116136	0.907762	2653.39	FALSE	FALSE	-1.90822	0.0569536	166.475	FALSE	FALSE	-0.0979356	0.922025	2695.08	FALSE	FALSE	-21.0287	2.29449e-37	6.70679e-34	TRUE	FALSE	-3.8543	0.000126956	0.371092	FALSE	FALSE	7.81828	3.65099e-14	1.06718e-10	FALSE
cd302	-2.62124	0.00907489	26.5259	FALSE	FALSE	1.48123	0.147229	430.35	FALSE	FALSE	-1.5356	0.127443	372.517	FALSE	FALSE	4.76439	3.54921e-06	0.0103743	FALSE	FALSE	1.49712	0.137293	401.309	FALSE	FALSE	-6.58756	1.17475e-10	3.43378e-07	FALSE	FALSE	3.37279	0.000804565	2.35174	FALSE	FALSE	-32.5065	2.14372e-54	6.26609e-51	TRUE	FALSE	-0.747861	0.4548	1329.38	FALSE	FALSE	-1.9571	0.0509438	148.909	FALSE
cd33	-0.663865	0.507134	1482.35	FALSE	FALSE	-1.54735	0.129841	379.525	FALSE	FALSE	-0.0340828	0.972872	2843.7	FALSE	FALSE	0.704746	0.481746	1408.14	FALSE	FALSE	-0.354985	0.723259	2114.09	FALSE	FALSE	-1.30856	0.191307	559.192	FALSE	FALSE	0.230244	0.818002	2391.02	FALSE	FALSE	-4.58408	1.36826e-05	0.0399943	FALSE	FALSE	-1.16563	0.244168	713.703	FALSE	FALSE	3.14757	0.00175329	5.12486	FALSE
cd34	-0.124743	0.900785	2633	FALSE	FALSE	-0.184407	0.854821	2498.64	FALSE	FALSE	0.789838	0.431266	1260.59	FALSE	FALSE	-0.222005	0.824523	2410.08	FALSE	FALSE	-2.05022	0.0427789	125.043	FALSE	FALSE	0.501047	0.616563	1802.21	FALSE	FALSE	-0.894747	0.371373	1085.52	FALSE	FALSE	-8.81151	6.017e-14	1.75877e-10	FALSE	FALSE	-0.722635	0.470151	1374.25	FALSE	FALSE	2.25686	0.0244812	71.5585	FALSE
cd36	3.44085	0.000638786	1.86717	FALSE	FALSE	-5.91903	1.12419e-07	0.000328602	FALSE	FALSE	-0.363003	0.717271	2096.58	FALSE	FALSE	-12.2177	2.86776e-26	8.38245e-23	FALSE	FALSE	-9.11206	1.71818e-16	5.02224e-13	FALSE	FALSE	-1.55579	0.12043	352.017	FALSE	FALSE	16.2604	3.01463e-47	8.81178e-44	FALSE	FALSE	-6.20187	1.18055e-08	3.45073e-05	FALSE	FALSE	-4.15366	3.69147e-05	0.107902	FALSE	FALSE	-0.797469	0.425602	1244.04	FALSE
cd38	-3.17952	0.0015831	4.62741	FALSE	FALSE	-0.743718	0.461862	1350.02	FALSE	FALSE	-1.74693	0.0833758	243.708	FALSE	FALSE	7.06845	2.32589e-11	6.79858e-08	FALSE	FALSE	-1.65225	0.101402	296.398	FALSE	FALSE	-1.75146	0.080504	235.313	FALSE	FALSE	4.0589	5.76423e-05	0.168488	FALSE	FALSE	-21.5021	6.18899e-39	1.80904e-35	TRUE	FALSE	11.0224	3.74171e-26	1.0937e-22	FALSE	FALSE	-15.8731	1.62358e-45	4.74573e-42	FALSE
cd3d	1.07958	0.280954	821.228	FALSE	FALSE	-0.664525	0.511585	1495.36	FALSE	FALSE	2.19974	0.0299176	87.4493	FALSE	FALSE	-1.57141	0.117678	343.973	FALSE	FALSE	-1.41225	0.161075	470.821	FALSE	FALSE	-0.210398	0.833449	2436.17	FALSE	FALSE	0.895388	0.371047	1084.57	FALSE	FALSE	-0.789252	0.431806	1262.17	FALSE	FALSE	-1.66472	0.0964268	281.856	FALSE	FALSE	-0.50196	0.615938	1800.39	FALSE
cd3e	-1.1418	0.254184	742.98	FALSE	FALSE	-0.541454	0.591617	1729.3	FALSE	FALSE	0.214433	0.830611	2427.88	FALSE	FALSE	0.20185	0.840237	2456.01	FALSE	FALSE	-0.794121	0.428849	1253.53	FALSE	FALSE	-0.977555	0.32879	961.054	FALSE	FALSE	1.12027	0.263165	769.231	FALSE	FALSE	-1.19277	0.235733	689.048	FALSE	FALSE	-1.42271	0.155284	453.896	FALSE	FALSE	0.116088	0.907633	2653.01	FALSE
cd3g	1.35953	0.174716	510.694	FALSE	FALSE	0.315058	0.753661	2202.95	FALSE	FALSE	-0.118643	0.905766	2647.55	FALSE	FALSE	0.663499	0.507736	1484.11	FALSE	FALSE	-1.32821	0.185815	543.136	FALSE	FALSE	-0.861298	0.389515	1138.55	FALSE	FALSE	0.0768333	0.93879	2744.08	FALSE	FALSE	0.0347228	0.972368	2842.23	FALSE	FALSE	-0.968747	0.333019	973.416	FALSE	FALSE	-0.468829	0.639421	1869.03	FALSE
cd4	-7.7501	6.97081e-14	2.03757e-10	FALSE	FALSE	-0.543236	0.588635	1720.58	FALSE	FALSE	-4.66865	7.60625e-06	0.0222331	FALSE	FALSE	-4.03362	7.72152e-05	0.2257	FALSE	FALSE	-0.904631	0.366796	1072.14	FALSE	FALSE	-5.9516	5.02631e-09	1.46919e-05	FALSE	FALSE	5.13202	4.19977e-07	0.00122759	FALSE	FALSE	-20.9453	7.58012e-38	2.21567e-34	TRUE	FALSE	-2.72416	0.00661204	19.327	FALSE	FALSE	-3.81682	0.000153842	0.449679	FALSE
cd40	-0.372755	0.709517	2073.92	FALSE	FALSE	-15.7284	2.44495e-25	7.1466e-22	TRUE	FALSE	-5.96698	2.16799e-08	6.33702e-05	FALSE	FALSE	-24.5435	1.83686e-63	5.36913e-60	TRUE	FALSE	-21.7774	4.70812e-54	1.37618e-50	TRUE	FALSE	18.6826	4.67276e-59	1.36585e-55	FALSE	FALSE	31.8816	2.51335e-121	7.34652e-118	FALSE	FALSE	-17.1941	1.79467e-31	5.24581e-28	TRUE	FALSE	-0.0973721	0.922459	2696.35	FALSE	FALSE	0.38641	0.699372	2044.27	FALSE
cd40lg	10.7952	3.4513e-24	1.00882e-20	FALSE	FALSE	-20.0583	1.50116e-31	4.38789e-28	TRUE	FALSE	0.393768	0.6944	2029.73	FALSE	FALSE	-14.9024	7.46645e-35	2.18244e-31	FALSE	FALSE	-21.121	5.54561e-52	1.62098e-48	TRUE	FALSE	-5.71313	1.91543e-08	5.5988e-05	FALSE	FALSE	20.2693	1.67056e-66	4.88306e-63	FALSE	FALSE	2.73729	0.00733843	21.4502	FALSE	FALSE	0.640853	0.52183	1525.31	FALSE	FALSE	1.91088	0.0566389	165.555	FALSE
cd46	-2.76986	0.00585822	17.1236	FALSE	FALSE	-19.455	3.68286e-35	1.0765e-31	TRUE	FALSE	-6.69507	4.44912e-10	1.30048e-06	FALSE	FALSE	-11.0758	9.86626e-23	2.88391e-19	FALSE	FALSE	-23.3185	1.85378e-64	5.41859e-61	TRUE	FALSE	10.5329	1.74824e-23	5.11012e-20	FALSE	FALSE	17.1669	9.79356e-52	2.86266e-48	FALSE	FALSE	-25.1111	8.35515e-46	2.44221e-42	TRUE	FALSE	-0.734643	0.46281	1352.79	FALSE	FALSE	1.13478	0.257072	751.423	FALSE
cd48	-5.55714	4.86422e-08	0.000142181	FALSE	FALSE	-1.83127	0.0710733	207.747	FALSE	FALSE	-4.50104	1.48771e-05	0.0434858	FALSE	FALSE	-0.574907	0.565974	1654.34	FALSE	FALSE	-4.41036	1.70916e-05	0.0499588	FALSE	FALSE	4.01961	6.78024e-05	0.198186	FALSE	FALSE	2.31071	0.0212816	62.2062	FALSE	FALSE	-12.0349	4.82779e-21	1.41116e-17	TRUE	FALSE	-3.47409	0.000544637	1.59197	FALSE	FALSE	-0.347239	0.728571	2129.61	FALSE
cd5	-11.4949	8.32933e-27	2.43466e-23	FALSE	FALSE	-1.94958	0.0586239	171.358	FALSE	FALSE	-8.58763	5.74236e-14	1.67849e-10	FALSE	FALSE	-0.0933007	0.925753	2705.98	FALSE	FALSE	-3.80102	0.000235758	0.68912	FALSE	FALSE	-1.22939	0.219517	641.649	FALSE	FALSE	5.41493	9.69752e-08	0.000283459	FALSE	FALSE	-18.4298	1.1321e-33	3.30913e-30	TRUE	FALSE	-4.72009	2.8582e-06	0.00835452	FALSE	FALSE	2.35163	0.0191102	55.8592	FALSE
cd55	-4.46551	1.03521e-05	0.0302592	FALSE	FALSE	-4.98313	2.74734e-06	0.00803047	FALSE	FALSE	-6.71718	4.49089e-10	1.31269e-06	FALSE	FALSE	-3.94728	0.000109099	0.318898	FALSE	FALSE	-7.73323	2.72641e-13	7.96929e-10	FALSE	FALSE	0.882645	0.377895	1104.59	FALSE	FALSE	3.30411	0.00102717	3.00243	FALSE	FALSE	-24.1107	3.27005e-44	9.55836e-41	TRUE	FALSE	1.8639	0.0627793	183.504	FALSE	FALSE	-2.09372	0.0368677	107.764	FALSE
cd58	-2.02743	0.0432407	126.393	FALSE	FALSE	-1.99117	0.0501357	146.547	FALSE	FALSE	-2.83214	0.00536825	15.6914	FALSE	FALSE	0.2863	0.774936	2265.14	FALSE	FALSE	-3.29682	0.00116227	3.39732	FALSE	FALSE	-0.956932	0.339092	991.166	FALSE	FALSE	0.457557	0.647486	1892.6	FALSE	FALSE	-10.0031	1.13668e-16	3.32251e-13	FALSE	FALSE	2.7254	0.00658669	19.2529	FALSE	FALSE	-3.14378	0.00177629	5.19211	FALSE
cd59	-7.37627	9.07723e-13	2.65327e-09	FALSE	FALSE	-3.28214	0.00143906	4.20638	FALSE	FALSE	-7.29813	1.7448e-11	5.10006e-08	FALSE	FALSE	0.0940819	0.925139	2704.18	FALSE	FALSE	-5.21504	3.92427e-07	0.00114706	FALSE	FALSE	-0.238284	0.811763	2372.78	FALSE	FALSE	3.65583	0.000285981	0.835923	FALSE	FALSE	-28.4081	2.6926e-50	7.87048e-47	TRUE	FALSE	5.92062	5.2e-09	1.51996e-05	FALSE	FALSE	-5.41603	1.00838e-07	0.000294751	FALSE
cd5l	-0.075854	0.939571	2746.37	FALSE	FALSE	-0.161859	0.871869	2548.47	FALSE	FALSE	-1.33323	0.185063	540.94	FALSE	FALSE	1.8468	0.0661712	193.418	FALSE	FALSE	1.29386	0.197353	576.862	FALSE	FALSE	-0.686335	0.492828	1440.54	FALSE	FALSE	-3.0053	0.00279523	8.17045	FALSE	FALSE	-6.75791	8.48819e-10	2.4811e-06	FALSE	FALSE	-1.43952	0.15046	439.793	FALSE	FALSE	1.47913	0.13979	408.607	FALSE
cd6	-12.4317	1.74852e-30	5.11093e-27	FALSE	FALSE	-4.95103	4.58205e-06	0.0133933	FALSE	FALSE	-7.59728	5.33354e-12	1.55899e-08	FALSE	FALSE	0.258515	0.796262	2327.47	FALSE	FALSE	-6.09584	5.8901e-09	1.72168e-05	FALSE	FALSE	-0.519396	0.603719	1764.67	FALSE	FALSE	5.05292	6.2121e-07	0.0018158	FALSE	FALSE	1.3363	0.184505	539.308	FALSE	FALSE	-2.64283	0.00840854	24.5782	FALSE	FALSE	4.74042	2.84199e-06	0.00830715	FALSE
cd63	-1.78892	0.074349	217.322	FALSE	FALSE	-9.45233	8.57513e-11	2.50651e-07	TRUE	FALSE	-7.36287	3.41711e-11	9.9882e-08	FALSE	FALSE	-23.612	1.79945e-60	5.25979e-57	TRUE	FALSE	-12.6628	3.41963e-23	9.99558e-20	FALSE	FALSE	-1.36359	0.173324	506.625	FALSE	FALSE	20.6084	6.03061e-68	1.76275e-64	FALSE	FALSE	0.529553	0.597678	1747.01	FALSE	FALSE	1.71556	0.0867035	253.434	FALSE	FALSE	-1.0359	0.30081	879.268	FALSE
cd69	-1.08112	0.280264	819.211	FALSE	FALSE	-28.2774	1.34974e-48	3.94529e-45	TRUE	FALSE	-9.23876	2.07428e-16	6.06311e-13	FALSE	FALSE	-23.4552	1.27992e-60	3.74119e-57	FALSE	FALSE	-35.7692	1.0412e-99	3.04342e-96	TRUE	FALSE	37.0885	7.87398e-145	2.30156e-141	FALSE	TRUE	34.1306	1.58868e-131	4.64372e-128	FALSE	FALSE	-0.172951	0.863021	2522.61	FALSE	FALSE	0.706801	0.479932	1402.84	FALSE	FALSE	1.53407	0.125716	367.468	FALSE
cd7	-7.89434	2.73098e-14	7.98267e-11	FALSE	FALSE	-5.27825	1.41913e-06	0.00414812	FALSE	FALSE	-7.69614	5.38961e-12	1.57538e-08	FALSE	FALSE	1.55481	0.121498	355.139	FALSE	FALSE	-7.08407	3.16596e-11	9.25411e-08	FALSE	FALSE	-1.57874	0.115067	336.341	FALSE	FALSE	2.75828	0.00604714	17.6758	FALSE	FALSE	-21.3834	1.50845e-39	4.4092e-36	TRUE	FALSE	-8.30385	5.61951e-16	1.64258e-12	FALSE	FALSE	-1.75733	0.0795482	232.519	FALSE
cd70	-2.99142	0.00294138	8.59765	FALSE	FALSE	3.1252	0.0025574	7.47528	FALSE	FALSE	-0.558933	0.577194	1687.14	FALSE	FALSE	-1.16604	0.244941	715.964	FALSE	FALSE	1.58786	0.113973	333.142	FALSE	FALSE	-1.4112	0.158814	464.213	FALSE	FALSE	0.307796	0.758374	2216.73	FALSE	FALSE	-10.4462	1.39764e-17	4.08531e-14	FALSE	FALSE	-7.02112	5.34424e-12	1.56212e-08	FALSE	FALSE	4.25614	2.52523e-05	0.0738125	FALSE
cd72	-2.80286	0.00530186	15.4973	FALSE	FALSE	0.1484	0.882458	2579.42	FALSE	FALSE	-0.854922	0.394363	1152.72	FALSE	FALSE	-0.456549	0.648489	1895.53	FALSE	FALSE	-2.73388	0.00690413	20.1808	FALSE	FALSE	0.36232	0.717274	2096.59	FALSE	FALSE	4.17549	3.55077e-05	0.103789	FALSE	FALSE	-11.9763	4.07425e-21	1.1909e-17	TRUE	FALSE	-5.42117	8.25327e-08	0.000241243	FALSE	FALSE	-3.03218	0.00256844	7.50756	FALSE
cd74	-2.78561	0.00558107	16.3135	FALSE	FALSE	-1.36844	0.180407	527.331	FALSE	FALSE	-0.458799	0.647255	1891.93	FALSE	FALSE	-2.32034	0.0212699	62.172	FALSE	FALSE	-3.90802	0.00016329	0.477296	FALSE	FALSE	-0.535575	0.592496	1731.87	FALSE	FALSE	4.38608	1.42067e-05	0.0415263	FALSE	FALSE	-33.6144	2.11502e-54	6.18219e-51	TRUE	FALSE	0.549091	0.58312	1704.46	FALSE	FALSE	-2.73318	0.00651213	19.035	FALSE
cd79b	-1.49005	0.136952	400.31	FALSE	FALSE	-0.242332	0.809199	2365.29	FALSE	FALSE	-0.0587406	0.953249	2786.35	FALSE	FALSE	2.6518	0.00861559	25.1834	FALSE	FALSE	-2.22525	0.0272345	79.6066	FALSE	FALSE	-1.30843	0.191342	559.293	FALSE	FALSE	3.02717	0.0026015	7.60419	FALSE	FALSE	-29.0385	2.36122e-50	6.90185e-47	TRUE	FALSE	-3.39428	0.000727202	2.12561	FALSE	FALSE	-3.66286	0.000278277	0.813405	FALSE
cd80	-2.87875	0.00419405	12.2592	FALSE	FALSE	0.192452	0.848337	2479.69	FALSE	FALSE	-1.35882	0.176765	516.684	FALSE	FALSE	0.30816	0.758269	2216.42	FALSE	FALSE	-1.58161	0.11628	339.886	FALSE	FALSE	1.05011	0.294186	859.906	FALSE	FALSE	3.9018	0.000109347	0.319621	FALSE	FALSE	-8.09605	1.2399e-12	3.62423e-09	FALSE	FALSE	-4.50255	7.87382e-06	0.0230152	FALSE	FALSE	-0.910696	0.362927	1060.83	FALSE
cd82	0.833419	0.405082	1184.05	FALSE	FALSE	-0.746955	0.460067	1344.78	FALSE	FALSE	0.0212699	0.983069	2873.51	FALSE	FALSE	1.03996	0.299595	875.717	FALSE	FALSE	-1.72882	0.0866811	253.369	FALSE	FALSE	-1.65548	0.0984821	287.863	FALSE	FALSE	0.320689	0.748589	2188.12	FALSE	FALSE	-1.09136	0.277693	811.697	FALSE	FALSE	-2.00273	0.045601	133.292	FALSE	FALSE	-1.35435	0.176287	515.287	FALSE
cd83	-2.74948	0.00622809	18.2047	FALSE	FALSE	0.219837	0.826617	2416.2	FALSE	FALSE	-1.05343	0.29415	859.8	FALSE	FALSE	0.990181	0.323243	944.838	FALSE	FALSE	-0.176672	0.859953	2513.64	FALSE	FALSE	-1.33122	0.18373	537.043	FALSE	FALSE	4.5384	7.20653e-06	0.0210647	FALSE	FALSE	-23.9896	1.19462e-42	3.49188e-39	TRUE	FALSE	-3.83927	0.000134905	0.394327	FALSE	FALSE	2.0563	0.0403201	117.856	FALSE
cd84	4.90009	1.36939e-06	0.00400271	FALSE	FALSE	-22.2142	4.65994e-34	1.3621e-30	TRUE	FALSE	-2.67074	0.00856217	25.0272	FALSE	FALSE	-6.58777	3.63349e-10	1.06207e-06	FALSE	FALSE	-25.8491	2.02051e-64	5.90595e-61	TRUE	FALSE	8.03419	6.85087e-15	2.00251e-11	FALSE	FALSE	22.0026	1.33819e-74	3.91153e-71	FALSE	FALSE	-1.2043	0.231386	676.34	FALSE	FALSE	-0.626264	0.531352	1553.14	FALSE	FALSE	0.77164	0.440726	1288.24	FALSE
cd86	-2.30515	0.0216368	63.2445	FALSE	FALSE	-0.228751	0.820354	2397.9	FALSE	FALSE	-0.712798	0.477502	1395.74	FALSE	FALSE	-0.77444	0.439551	1284.81	FALSE	FALSE	-0.0533269	0.957568	2798.97	FALSE	FALSE	-0.0481595	0.961609	2810.78	FALSE	FALSE	1.15659	0.248029	724.989	FALSE	FALSE	2.8759	0.0048949	14.3078	FALSE	FALSE	-4.66478	3.6993e-06	0.0108131	FALSE	FALSE	0.242407	0.80857	2363.45	FALSE
cd8a	-9.7444	2.15848e-20	6.30924e-17	FALSE	FALSE	-0.77085	0.446273	1304.46	FALSE	FALSE	-6.16487	1.11291e-08	3.25305e-05	FALSE	FALSE	0.912986	0.362284	1058.95	FALSE	FALSE	-2.70345	0.00797952	23.3241	FALSE	FALSE	0.0648759	0.948299	2771.88	FALSE	FALSE	2.66152	0.00804129	23.5047	FALSE	FALSE	-3.64987	0.000430631	1.25873	FALSE	FALSE	-0.0276679	0.977935	2858.5	FALSE	FALSE	0.0686811	0.945273	2763.03	FALSE
cd93	-0.652661	0.514336	1503.4	FALSE	FALSE	-0.835075	0.405803	1186.16	FALSE	FALSE	-0.497528	0.619576	1811.02	FALSE	FALSE	2.35328	0.0195377	57.1086	FALSE	FALSE	-1.1752	0.241079	704.674	FALSE	FALSE	-0.698798	0.485032	1417.75	FALSE	FALSE	1.19092	0.234293	684.839	FALSE	FALSE	-24.2468	1.65896e-43	4.84914e-40	TRUE	FALSE	0.163106	0.870485	2544.43	FALSE	FALSE	-0.712477	0.476553	1392.97	FALSE
cd99	-2.83852	0.00474918	13.8818	FALSE	FALSE	-5.48568	4.37173e-06	0.0127786	FALSE	FALSE	-4.78575	5.2617e-06	0.01538	FALSE	FALSE	-4.35786	2.05626e-05	0.0601044	FALSE	FALSE	-8.29249	3.47932e-13	1.017e-09	FALSE	FALSE	-0.970646	0.332208	971.045	FALSE	FALSE	8.59256	1.24285e-16	3.63286e-13	FALSE	FALSE	-27.2152	1.88987e-46	5.52409e-43	TRUE	FALSE	11.7686	2.90257e-29	8.48421e-26	FALSE	FALSE	-12.5805	1.89935e-31	5.55181e-28	FALSE
cd99l2	-1.18678	0.235974	689.751	FALSE	FALSE	-7.04337	4.55307e-08	0.000133086	FALSE	FALSE	-2.52098	0.0131149	38.3349	FALSE	FALSE	-6.17728	3.33322e-09	9.743e-06	FALSE	FALSE	-6.20425	1.04535e-08	3.05555e-05	FALSE	FALSE	4.78322	2.28999e-06	0.00669364	FALSE	FALSE	12.5223	2.77502e-31	8.11138e-28	FALSE	FALSE	-23.5394	2.8349e-41	8.28642e-38	TRUE	FALSE	-0.163531	0.870148	2543.44	FALSE	FALSE	3.61135	0.000337992	0.987951	FALSE
cda	-35.7384	1.13269e-129	3.31087e-126	TRUE	FALSE	-6.34818	1.37977e-07	0.000403307	TRUE	FALSE	-37.4297	9.10505e-68	2.66141e-64	TRUE	FALSE	0.736693	0.462138	1350.83	FALSE	FALSE	-8.8613	6.94624e-15	2.03039e-11	FALSE	FALSE	10.5517	1.317e-23	3.84959e-20	FALSE	FALSE	3.19989	0.00146708	4.28827	FALSE	FALSE	-4.49865	1.80844e-05	0.0528608	FALSE	FALSE	4.39159	1.30018e-05	0.0380043	FALSE	FALSE	-5.5173	5.71484e-08	0.000167045	FALSE
cdan1	-1.24899	0.21235	620.699	FALSE	FALSE	0.413433	0.682226	1994.15	FALSE	FALSE	-1.09184	0.27726	810.432	FALSE	FALSE	-0.621194	0.535154	1564.26	FALSE	FALSE	1.74191	0.0846676	247.483	FALSE	FALSE	2.31314	0.0211316	61.7676	FALSE	FALSE	1.61463	0.107052	312.913	FALSE	FALSE	0.00732834	0.994167	2905.95	FALSE	FALSE	-1.10208	0.270813	791.586	FALSE	FALSE	-5.53277	5.27801e-08	0.000154276	FALSE
cdc123	-3.63029	0.000318895	0.93213	FALSE	FALSE	-1.08698	0.284676	832.108	FALSE	FALSE	-5.59494	1.79118e-07	0.000523561	FALSE	FALSE	0.805169	0.421667	1232.53	FALSE	FALSE	-2.03385	0.0444235	129.85	FALSE	FALSE	-0.269306	0.787814	2302.78	FALSE	FALSE	-0.91344	0.361511	1056.7	FALSE	FALSE	0.342498	0.732686	2141.64	FALSE	FALSE	-5.4835	5.89376e-08	0.000172275	FALSE	FALSE	-3.96645	8.46679e-05	0.247484	FALSE
cdc25a	0.780793	0.435372	1272.59	FALSE	FALSE	1.60307	0.118127	345.285	FALSE	FALSE	2.16898	0.0323435	94.54	FALSE	FALSE	0.0296004	0.976415	2854.06	FALSE	FALSE	0.159296	0.873735	2553.93	FALSE	FALSE	-0.86053	0.389943	1139.8	FALSE	FALSE	0.303571	0.761597	2226.15	FALSE	FALSE	1.90886	0.0591018	172.754	FALSE	FALSE	-6.40303	2.85974e-10	8.35903e-07	FALSE	FALSE	-5.25115	2.31773e-07	0.000677473	FALSE
cdc26	-5.36028	1.36197e-07	0.000398105	FALSE	FALSE	-11.6753	8.34558e-14	2.43941e-10	TRUE	FALSE	-8.26104	3.89541e-13	1.13863e-09	FALSE	FALSE	-49.8356	5.92783e-118	1.7327e-114	TRUE	FALSE	-24.2532	4.56928e-46	1.3356e-42	TRUE	FALSE	-10.2825	1.353e-22	3.95483e-19	FALSE	FALSE	37.0449	6.21836e-145	1.81763e-141	FALSE	FALSE	-3.88592	0.000179879	0.525787	FALSE	FALSE	1.84353	0.0656743	191.966	FALSE	FALSE	2.24778	0.0250526	73.2287	FALSE
cdc27	-4.3714	1.56654e-05	0.0457899	FALSE	FALSE	-8.74307	2.50406e-10	7.31936e-07	TRUE	FALSE	-5.32139	5.73402e-07	0.00167605	FALSE	FALSE	-32.6037	5.29577e-83	1.54795e-79	TRUE	FALSE	-20.3754	1.66286e-38	4.86055e-35	TRUE	FALSE	16.7729	3.6601e-50	1.06985e-46	FALSE	FALSE	24.0988	2.23216e-84	6.52459e-81	FALSE	FALSE	-1.18501	0.238922	698.369	FALSE	FALSE	-0.969683	0.332556	972.061	FALSE	FALSE	-0.43247	0.665609	1945.57	FALSE
cdc37	-3.6492	0.000295422	0.863517	FALSE	FALSE	-17.9993	1.6087e-20	4.70223e-17	TRUE	FALSE	-7.8348	2.97978e-12	8.70989e-09	FALSE	FALSE	-21.2237	2.45561e-54	7.17774e-51	TRUE	FALSE	-27.5234	4.27878e-52	1.25069e-48	TRUE	FALSE	18.9199	2.57886e-60	7.53801e-57	FALSE	FALSE	42.4083	2.27611e-167	6.65307e-164	FALSE	TRUE	0.228672	0.819607	2395.71	FALSE	FALSE	1.55345	0.120776	353.028	FALSE	FALSE	2.10931	0.0354542	103.633	FALSE
cdc42bpb	-1.9759	0.0488084	142.667	FALSE	FALSE	-8.93564	1.13577e-10	3.31985e-07	TRUE	FALSE	-4.51074	1.64491e-05	0.0480808	FALSE	FALSE	-59.4197	2.5898e-133	7.56998e-130	TRUE	FALSE	-15.9124	2.40168e-30	7.02011e-27	TRUE	FALSE	49.7542	1.4243e-199	4.16323e-196	FALSE	TRUE	40.1491	6.79864e-159	1.98724e-155	FALSE	FALSE	-1.18441	0.23896	698.481	FALSE	FALSE	2.68954	0.00732501	21.411	FALSE	FALSE	1.07247	0.28406	830.309	FALSE
cdcp1	-1.89712	0.0584998	170.995	FALSE	FALSE	-0.19926	0.843318	2465.02	FALSE	FALSE	-0.0148647	0.988167	2888.41	FALSE	FALSE	0.433129	0.665377	1944.9	FALSE	FALSE	0.699943	0.485448	1418.96	FALSE	FALSE	-1.00139	0.317132	926.978	FALSE	FALSE	4.93693	1.09992e-06	0.00321508	FALSE	FALSE	-6.87293	6.93196e-10	2.02621e-06	FALSE	FALSE	0.594509	0.552371	1614.58	FALSE	FALSE	-0.955432	0.339872	993.445	FALSE
cdh1	-1.05029	0.294196	859.936	FALSE	FALSE	1.19629	0.234542	685.567	FALSE	FALSE	-0.814286	0.416842	1218.43	FALSE	FALSE	0.680538	0.496923	1452.51	FALSE	FALSE	3.7209	0.000245378	0.717239	FALSE	FALSE	0.454289	0.649838	1899.48	FALSE	FALSE	2.19111	0.0289473	84.6129	FALSE	FALSE	-20.9818	7.18956e-39	2.10151e-35	TRUE	FALSE	-0.682835	0.49495	1446.74	FALSE	FALSE	-1.45648	0.14598	426.698	FALSE
cdh15	-2.31257	0.0212182	62.0207	FALSE	FALSE	1.20206	0.237877	695.315	FALSE	FALSE	-0.852861	0.39553	1156.14	FALSE	FALSE	0.0262747	0.979063	2861.8	FALSE	FALSE	0.6385	0.524505	1533.13	FALSE	FALSE	-1.08894	0.276719	808.849	FALSE	FALSE	2.95713	0.00325872	9.52523	FALSE	FALSE	-11.2771	3.46589e-19	1.01308e-15	TRUE	FALSE	12.872	3.16255e-34	9.24413e-31	FALSE	FALSE	-8.26895	1.44521e-15	4.22435e-12	FALSE
cdh17	1.28857	0.198261	579.518	FALSE	FALSE	0.639939	0.523731	1530.87	FALSE	FALSE	1.98211	0.0492554	143.974	FALSE	FALSE	-1.25907	0.209415	612.12	FALSE	FALSE	2.1696	0.0309964	90.6023	FALSE	FALSE	-1.53172	0.12624	369	FALSE	FALSE	-0.953266	0.34094	996.568	FALSE	FALSE	-2.5006	0.0139384	40.7419	FALSE	FALSE	-2.97813	0.00300308	8.77801	FALSE	FALSE	0.67175	0.502089	1467.61	FALSE
cdh2	-0.770013	0.441728	1291.17	FALSE	FALSE	-0.691303	0.491037	1435.3	FALSE	FALSE	-1.05445	0.293338	857.426	FALSE	FALSE	2.89271	0.00422788	12.3581	FALSE	FALSE	1.72883	0.085094	248.73	FALSE	FALSE	-2.36334	0.0185032	54.0848	FALSE	FALSE	6.5192	1.80838e-10	5.28591e-07	FALSE	FALSE	-13.3231	2.37747e-24	6.94936e-21	FALSE	FALSE	3.20621	0.00140756	4.11428	FALSE	FALSE	-2.99703	0.00287668	8.40853	FALSE
cdh22	0.384106	0.701095	2049.3	FALSE	FALSE	0.350183	0.728295	2128.81	FALSE	FALSE	-1.25029	0.213888	625.193	FALSE	FALSE	-0.0692881	0.944829	2761.73	FALSE	FALSE	-1.16162	0.247933	724.708	FALSE	FALSE	1.02855	0.304207	889.197	FALSE	FALSE	1.13031	0.258922	756.828	FALSE	FALSE	-2.53973	0.0126107	36.861	FALSE	FALSE	-4.11092	4.42053e-05	0.129212	FALSE	FALSE	-3.27843	0.00112347	3.28391	FALSE
cdh23	0.778564	0.436665	1276.37	FALSE	FALSE	0.0243279	0.980752	2866.74	FALSE	FALSE	2.01586	0.0462188	135.097	FALSE	FALSE	-1.17058	0.243119	710.638	FALSE	FALSE	1.00957	0.315197	921.32	FALSE	FALSE	-0.414463	0.678718	1983.89	FALSE	FALSE	0.779677	0.435967	1274.33	FALSE	FALSE	-2.45391	0.0158006	46.1851	FALSE	FALSE	-17.7949	1.46429e-58	4.28011e-55	FALSE	FALSE	-16.1129	1.21221e-46	3.54328e-43	FALSE
cdh3	-2.59084	0.00990134	28.9416	FALSE	FALSE	1.22055	0.230893	674.901	FALSE	FALSE	0.047113	0.962506	2813.4	FALSE	FALSE	2.35859	0.01925	56.2676	FALSE	FALSE	-1.93165	0.0560404	163.806	FALSE	FALSE	1.13287	0.257824	753.62	FALSE	FALSE	1.00374	0.316014	923.708	FALSE	FALSE	-25.5606	3.61734e-44	1.05735e-40	TRUE	FALSE	1.14975	0.250643	732.629	FALSE	FALSE	-3.37141	0.000810308	2.36853	FALSE
cdh4	0.22585	0.82143	2401.04	FALSE	FALSE	0.16262	0.871941	2548.68	FALSE	FALSE	1.22312	0.223906	654.477	FALSE	FALSE	0.124746	0.90085	2633.19	FALSE	FALSE	-1.04215	0.299919	876.662	FALSE	FALSE	0.374174	0.708445	2070.78	FALSE	FALSE	1.63762	0.102182	298.677	FALSE	FALSE	-0.0708496	0.943657	2758.31	FALSE	FALSE	-1.34729	0.178333	521.268	FALSE	FALSE	-0.648731	0.516838	1510.72	FALSE
cdh5	-1.21885	0.223575	653.51	FALSE	FALSE	-0.327648	0.743895	2174.4	FALSE	FALSE	0.421196	0.674202	1970.69	FALSE	FALSE	0.761353	0.447301	1307.46	FALSE	FALSE	-0.13801	0.890343	2602.47	FALSE	FALSE	-0.337332	0.736011	2151.36	FALSE	FALSE	0.757068	0.449381	1313.54	FALSE	FALSE	-10.3127	1.05341e-17	3.07911e-14	FALSE	FALSE	0.346282	0.729235	2131.56	FALSE	FALSE	-1.6641	0.0967698	282.858	FALSE
cdh6	-1.68635	0.0924757	270.307	FALSE	FALSE	-1.67677	0.096828	283.028	FALSE	FALSE	-1.66817	0.0973288	284.492	FALSE	FALSE	0.722846	0.470588	1375.53	FALSE	FALSE	-1.28179	0.201122	587.881	FALSE	FALSE	-5.05876	5.99734e-07	0.00175302	FALSE	FALSE	-0.654134	0.513342	1500.5	FALSE	FALSE	-14.0329	7.08442e-26	2.07078e-22	TRUE	FALSE	-2.82927	0.0048018	14.0357	FALSE	FALSE	-0.293555	0.769234	2248.47	FALSE
cdhr1	1.62673	0.104549	305.597	FALSE	FALSE	-0.43625	0.665885	1946.38	FALSE	FALSE	0.502006	0.616651	1802.47	FALSE	FALSE	-0.191261	0.848507	2480.19	FALSE	FALSE	-1.16009	0.248738	727.062	FALSE	FALSE	0.387179	0.698796	2042.58	FALSE	FALSE	1.20375	0.229302	670.249	FALSE	FALSE	-0.994925	0.322344	942.212	FALSE	FALSE	0.797674	0.425339	1243.27	FALSE	FALSE	-0.839264	0.401763	1174.35	FALSE
cdhr2	-4.01999	6.87995e-05	0.201101	FALSE	FALSE	-0.860454	0.395219	1155.23	FALSE	FALSE	-1.22622	0.222673	650.872	FALSE	FALSE	-0.381129	0.703497	2056.32	FALSE	FALSE	0.77586	0.439534	1284.76	FALSE	FALSE	-0.839744	0.401468	1173.49	FALSE	FALSE	6.18836	1.31598e-09	3.84662e-06	FALSE	FALSE	-1.78711	0.0769977	225.064	FALSE	FALSE	11.3093	2.58972e-27	7.56976e-24	FALSE	FALSE	-11.2003	6.31114e-26	1.84475e-22	FALSE
cdhr5	-0.244673	0.806829	2358.36	FALSE	FALSE	-1.76972	0.079933	233.644	FALSE	FALSE	-0.63878	0.52392	1531.42	FALSE	FALSE	-0.443429	0.657916	1923.09	FALSE	FALSE	-0.346337	0.729386	2131.99	FALSE	FALSE	0.920212	0.35792	1046.2	FALSE	FALSE	3.44097	0.000630834	1.84393	FALSE	FALSE	-0.697049	0.487305	1424.39	FALSE	FALSE	-1.88804	0.0594429	173.752	FALSE	FALSE	0.855977	0.392468	1147.18	FALSE
cdk1	-10.5883	2.59944e-23	7.59816e-20	FALSE	FALSE	-6.57945	1.53313e-07	0.000448133	TRUE	FALSE	-9.59348	5.36364e-16	1.56779e-12	FALSE	FALSE	-1.31461	0.190137	555.771	FALSE	FALSE	-12.024	1.33554e-21	3.90377e-18	TRUE	FALSE	0.535615	0.59248	1731.82	FALSE	FALSE	4.77438	2.45314e-06	0.00717054	FALSE	FALSE	-0.834799	0.405789	1186.12	FALSE	FALSE	2.26419	0.0238782	69.796	FALSE	FALSE	-2.3119	0.0212272	62.047	FALSE
cdk5rap3	-1.78267	0.0753475	220.241	FALSE	FALSE	-8.67263	1.11804e-09	3.26804e-06	TRUE	FALSE	-5.21071	8.67731e-07	0.00253638	FALSE	FALSE	-13.7734	4.55523e-31	1.33149e-27	FALSE	FALSE	-15.1314	2.50851e-27	7.33238e-24	TRUE	FALSE	5.56206	4.39327e-08	0.000128415	FALSE	FALSE	14.0645	6.94575e-38	2.03024e-34	FALSE	FALSE	-0.278084	0.781502	2284.33	FALSE	FALSE	-7.07454	3.67901e-12	1.07538e-08	FALSE	FALSE	-4.06279	5.68945e-05	0.166303	FALSE
cdkl5	-0.00571178	0.995445	2909.69	FALSE	FALSE	-1.52793	0.13732	401.386	FALSE	FALSE	-1.47762	0.14238	416.175	FALSE	FALSE	-1.14197	0.254838	744.892	FALSE	FALSE	-0.362473	0.717781	2098.07	FALSE	FALSE	0.136197	0.891724	2606.51	FALSE	FALSE	2.36982	0.0182057	53.2154	FALSE	FALSE	-0.149614	0.881366	2576.23	FALSE	FALSE	-14.0623	1.2675e-39	3.7049e-36	FALSE	FALSE	-12.7514	5.13905e-32	1.50214e-28	FALSE
cdkn1a	2.97581	0.00308757	9.02498	FALSE	FALSE	-12.1651	2.50178e-14	7.31271e-11	TRUE	FALSE	0.159137	0.873845	2554.25	FALSE	FALSE	-26.0356	1.43685e-67	4.1999e-64	TRUE	FALSE	-16.1394	1.71191e-30	5.00391e-27	TRUE	FALSE	16.6079	1.51303e-49	4.42259e-46	FALSE	FALSE	40.0483	1.27458e-157	3.7256e-154	FALSE	FALSE	-3.49064	0.000722021	2.11047	FALSE	FALSE	3.39561	0.000724079	2.11648	FALSE	FALSE	-0.689837	0.490646	1434.16	FALSE
cdkn2d	-1.53521	0.125467	366.74	FALSE	FALSE	-19.4398	9.20839e-21	2.69161e-17	TRUE	FALSE	-6.69927	8.53686e-10	2.49532e-06	FALSE	FALSE	-17.9431	2.3704e-44	6.92869e-41	FALSE	FALSE	-19.8246	9.11412e-38	2.66406e-34	TRUE	FALSE	-6.73652	4.54037e-11	1.32715e-07	FALSE	FALSE	32.9345	7.46502e-126	2.18202e-122	FALSE	TRUE	0.329848	0.742216	2169.5	FALSE	FALSE	1.92523	0.0546129	159.634	FALSE	FALSE	0.202607	0.839533	2453.95	FALSE
cdnf	2.19923	0.0283991	83.0105	FALSE	FALSE	-8.94031	1.11845e-10	3.26924e-07	TRUE	FALSE	0.113896	0.909524	2658.54	FALSE	FALSE	-9.42787	8.45666e-18	2.47188e-14	FALSE	FALSE	-12.8931	1.52951e-23	4.47077e-20	TRUE	FALSE	-4.39641	1.35508e-05	0.0396091	FALSE	FALSE	12.7009	4.64129e-32	1.35665e-28	FALSE	FALSE	-23.1462	1.46523e-41	4.28286e-38	TRUE	FALSE	5.81696	9.17973e-09	2.68324e-05	FALSE	FALSE	-3.69084	0.000250519	0.732266	FALSE
cdon	-1.96048	0.0505919	147.88	FALSE	FALSE	-0.0245471	0.980482	2865.95	FALSE	FALSE	-2.20618	0.0291299	85.1468	FALSE	FALSE	1.25854	0.209615	612.704	FALSE	FALSE	0.286084	0.775118	2265.67	FALSE	FALSE	-0.176677	0.859837	2513.3	FALSE	FALSE	1.6215	0.105589	308.635	FALSE	FALSE	-0.402286	0.688346	2012.04	FALSE	FALSE	2.67465	0.00765889	22.3869	FALSE	FALSE	-1.15489	0.248738	727.06	FALSE
cdsn	-0.870272	0.38464	1124.3	FALSE	FALSE	0.930106	0.35537	1038.75	FALSE	FALSE	1.80029	0.0741409	216.714	FALSE	FALSE	2.38093	0.0181584	53.0769	FALSE	FALSE	-0.303299	0.761991	2227.3	FALSE	FALSE	0.117151	0.906788	2650.54	FALSE	FALSE	1.54472	0.123081	359.764	FALSE	FALSE	-22.1843	2.91178e-40	8.51113e-37	TRUE	FALSE	4.30529	1.90929e-05	0.0558085	FALSE	FALSE	-0.892964	0.372342	1088.36	FALSE
ceacam1	-3.37676	0.000800226	2.33906	FALSE	FALSE	-1.07484	0.289036	844.853	FALSE	FALSE	-2.25721	0.02594	75.8225	FALSE	FALSE	-1.58621	0.114188	333.772	FALSE	FALSE	-1.02486	0.307608	899.139	FALSE	FALSE	-2.41905	0.0159255	46.5503	FALSE	FALSE	3.48736	0.000533484	1.55937	FALSE	FALSE	0.0275299	0.978094	2858.97	FALSE	FALSE	-3.12501	0.00185134	5.41146	FALSE	FALSE	-0.85923	0.390654	1141.88	FALSE
ceacam16	0.499125	0.617948	1806.26	FALSE	FALSE	0.524822	0.602919	1762.33	FALSE	FALSE	0.173924	0.862249	2520.35	FALSE	FALSE	1.20796	0.228435	667.715	FALSE	FALSE	-1.20489	0.230817	674.677	FALSE	FALSE	-0.0843776	0.932791	2726.55	FALSE	FALSE	-1.03494	0.301228	880.489	FALSE	FALSE	-1.70994	0.0902784	263.884	FALSE	FALSE	-4.38205	1.35587e-05	0.0396322	FALSE	FALSE	2.05334	0.040593	118.653	FALSE
ceacam18	-0.188235	0.850784	2486.84	FALSE	FALSE	0.176131	0.861204	2517.3	FALSE	FALSE	-1.33573	0.184436	539.105	FALSE	FALSE	1.76164	0.0796351	232.773	FALSE	FALSE	0.183278	0.854921	2498.93	FALSE	FALSE	1.91324	0.0563087	164.59	FALSE	FALSE	-1.61139	0.107772	315.016	FALSE	FALSE	0.426785	0.67044	1959.7	FALSE	FALSE	-1.20185	0.229838	671.815	FALSE	FALSE	1.85981	0.0635451	185.742	FALSE
ceacam19	-1.2379	0.216429	632.622	FALSE	FALSE	0.533954	0.596645	1743.99	FALSE	FALSE	-0.337294	0.736546	2152.93	FALSE	FALSE	1.04059	0.299271	874.771	FALSE	FALSE	-2.27212	0.0250132	73.1137	FALSE	FALSE	-0.616011	0.538173	1573.08	FALSE	FALSE	0.256333	0.797806	2331.99	FALSE	FALSE	-20.1198	1.63434e-37	4.77718e-34	TRUE	FALSE	1.85852	0.0635151	185.654	FALSE	FALSE	-10.2633	1.95648e-22	5.71879e-19	FALSE
ceacam20	-1.15459	0.248922	727.598	FALSE	FALSE	1.17707	0.247097	722.265	FALSE	FALSE	-0.934505	0.35212	1029.25	FALSE	FALSE	-0.305122	0.760587	2223.2	FALSE	FALSE	-0.231302	0.817517	2389.6	FALSE	FALSE	0.531631	0.595228	1739.85	FALSE	FALSE	0.738704	0.460454	1345.91	FALSE	FALSE	-5.52131	2.60651e-07	0.000761884	FALSE	FALSE	-0.0430264	0.965693	2822.72	FALSE	FALSE	-1.79632	0.0731047	213.685	FALSE
ceacam21	-0.15584	0.876234	2561.23	FALSE	FALSE	-0.112005	0.91113	2663.23	FALSE	FALSE	-0.419171	0.675801	1975.37	FALSE	FALSE	-1.02415	0.306961	897.246	FALSE	FALSE	-0.313137	0.754517	2205.45	FALSE	FALSE	-0.591552	0.554422	1620.57	FALSE	FALSE	0.534956	0.592934	1733.15	FALSE	FALSE	-9.7864	3.76614e-16	1.10084e-12	FALSE	FALSE	0.145615	0.884268	2584.72	FALSE	FALSE	-1.14662	0.25214	737.004	FALSE
ceacam3	-7.80391	5.16395e-14	1.50942e-10	FALSE	FALSE	-2.48672	0.017801	52.0324	FALSE	FALSE	-8.93461	1.37489e-14	4.01881e-11	FALSE	FALSE	0.497055	0.619681	1811.33	FALSE	FALSE	-3.98551	0.000123707	0.361597	FALSE	FALSE	2.24003	0.0255447	74.6672	FALSE	FALSE	1.26647	0.205982	602.087	FALSE	FALSE	-1.00152	0.319074	932.654	FALSE	FALSE	-4.67351	3.58704e-06	0.0104849	FALSE	FALSE	-2.15485	0.0317066	92.6783	FALSE
ceacam5	-2.28343	0.0229216	66.9997	FALSE	FALSE	-0.91632	0.36575	1069.09	FALSE	FALSE	-1.01754	0.311206	909.654	FALSE	FALSE	0.84042	0.401655	1174.04	FALSE	FALSE	-0.151819	0.879619	2571.13	FALSE	FALSE	0.901908	0.367575	1074.42	FALSE	FALSE	1.65161	0.0992988	290.25	FALSE	FALSE	-5.3875	5.13536e-07	0.00150106	FALSE	FALSE	2.67957	0.0075576	22.0909	FALSE	FALSE	1.66774	0.0960774	280.834	FALSE
ceacam6	-9.56491	9.24082e-20	2.70109e-16	FALSE	FALSE	-1.65737	0.105251	307.649	FALSE	FALSE	-11.0755	6.67114e-20	1.94997e-16	FALSE	FALSE	1.44675	0.149455	436.857	FALSE	FALSE	-3.36879	0.00100353	2.93333	FALSE	FALSE	1.95054	0.0516812	151.064	FALSE	FALSE	0.746877	0.455507	1331.45	FALSE	FALSE	-4.23951	4.91701e-05	0.143724	FALSE	FALSE	0.282976	0.77728	2271.99	FALSE	FALSE	0.295321	0.767879	2244.51	FALSE
ceacam8	-20.7949	7.25113e-66	2.11951e-62	FALSE	FALSE	-16.8553	2.52368e-29	7.37673e-26	TRUE	FALSE	-28.8043	3.6357e-62	1.06271e-58	TRUE	FALSE	-0.138369	0.890087	2601.73	FALSE	FALSE	-19.276	2.12605e-50	6.21446e-47	TRUE	FALSE	0.186698	0.851975	2490.32	FALSE	FALSE	4.62154	4.89088e-06	0.014296	FALSE	FALSE	-17.0915	8.9958e-32	2.62947e-28	TRUE	FALSE	3.74938	0.000192441	0.562504	FALSE	FALSE	-4.35951	1.61586e-05	0.0472315	FALSE
cebpa	-20.8537	3.22258e-66	9.41959e-63	TRUE	FALSE	-13.7298	1.9747e-21	5.77205e-18	TRUE	FALSE	-21.3699	1.05235e-41	3.07603e-38	TRUE	FALSE	-1.28675	0.199603	583.439	FALSE	FALSE	-15.5656	6.01011e-35	1.75676e-31	TRUE	FALSE	1.00874	0.313616	916.7	FALSE	FALSE	0.38531	0.70019	2046.66	FALSE	FALSE	-6.94329	3.56974e-10	1.04343e-06	FALSE	FALSE	-7.18862	1.76738e-12	5.16606e-09	FALSE	FALSE	-8.34865	8.92766e-16	2.60956e-12	FALSE
cebpb	-16.1165	1.45836e-45	4.26278e-42	FALSE	FALSE	-15.8086	1.85351e-27	5.4178e-24	TRUE	FALSE	-14.091	5.05866e-29	1.47865e-25	TRUE	FALSE	-0.812126	0.417681	1220.88	FALSE	FALSE	-21.6551	4.87595e-58	1.42524e-54	TRUE	FALSE	9.04973	3.40324e-18	9.94767e-15	FALSE	FALSE	4.87912	1.45147e-06	0.00424264	FALSE	FALSE	-2.72452	0.00757204	22.1331	FALSE	FALSE	2.97189	0.00306405	8.95621	FALSE	FALSE	-2.89647	0.00395786	11.5688	FALSE
cela2a	-0.315387	0.752621	2199.91	FALSE	FALSE	0.0227355	0.981974	2870.31	FALSE	FALSE	-0.0725319	0.942303	2754.35	FALSE	FALSE	-0.92715	0.354913	1037.41	FALSE	FALSE	-1.09426	0.275933	806.552	FALSE	FALSE	0.229072	0.818909	2393.67	FALSE	FALSE	2.26007	0.0242692	70.9389	FALSE	FALSE	-6.54077	2.46425e-09	7.20301e-06	FALSE	FALSE	-1.67035	0.0952996	278.561	FALSE	FALSE	1.49618	0.135286	395.44	FALSE
cela3a	0.277815	0.781288	2283.71	FALSE	FALSE	-0.295325	0.768387	2246	FALSE	FALSE	1.85609	0.0653621	191.053	FALSE	FALSE	-2.85652	0.00471831	13.7916	FALSE	FALSE	-0.0261185	0.979184	2862.15	FALSE	FALSE	1.61189	0.107627	314.592	FALSE	FALSE	1.33948	0.181047	529.2	FALSE	FALSE	-6.68979	1.07928e-09	3.15475e-06	FALSE	FALSE	-4.1767	3.33601e-05	0.0975116	FALSE	FALSE	0.632634	0.527288	1541.26	FALSE
celsr2	-1.21737	0.224149	655.188	FALSE	FALSE	-2.22912	0.0290509	84.9157	FALSE	FALSE	-1.59343	0.113794	332.618	FALSE	FALSE	1.20643	0.229075	669.587	FALSE	FALSE	-3.69768	0.000290622	0.849489	FALSE	FALSE	-1.06277	0.288429	843.077	FALSE	FALSE	2.10866	0.0355092	103.793	FALSE	FALSE	-19.7168	1.89238e-36	5.53144e-33	TRUE	FALSE	3.11005	0.00194951	5.69841	FALSE	FALSE	-3.87248	0.000123771	0.361781	FALSE
cemip2	-2.60598	0.00949125	27.7429	FALSE	FALSE	-1.99311	0.0502027	146.743	FALSE	FALSE	-2.87129	0.00486773	14.2284	FALSE	FALSE	-0.27094	0.786702	2299.53	FALSE	FALSE	-1.85729	0.0649379	189.813	FALSE	FALSE	-1.16724	0.243707	712.355	FALSE	FALSE	2.32744	0.0203871	59.5914	FALSE	FALSE	-0.625779	0.532845	1557.51	FALSE	FALSE	0.895594	0.370786	1083.81	FALSE	FALSE	-0.486256	0.627025	1832.79	FALSE
cend1	-0.664337	0.506843	1481.5	FALSE	FALSE	0.17483	0.862425	2520.87	FALSE	FALSE	1.90157	0.0598265	174.873	FALSE	FALSE	1.83708	0.0676915	197.862	FALSE	FALSE	1.29647	0.197854	578.327	FALSE	FALSE	0.0529811	0.95777	2799.56	FALSE	FALSE	-1.32525	0.185745	542.933	FALSE	FALSE	-8.67005	7.14613e-14	2.08881e-10	FALSE	FALSE	-2.9558	0.0032262	9.43018	FALSE	FALSE	-0.589018	0.556144	1625.61	FALSE
cenpf	-10.0601	1.90262e-21	5.56135e-18	FALSE	FALSE	-3.84591	0.000485859	1.42017	FALSE	FALSE	-8.81528	2.24002e-14	6.54759e-11	TRUE	FALSE	-14.4313	5.71081e-33	1.66927e-29	FALSE	FALSE	-8.36828	2.25662e-13	6.59611e-10	FALSE	FALSE	12.0983	1.29115e-29	3.77403e-26	FALSE	FALSE	0.0679597	0.945847	2764.71	FALSE	FALSE	0.70454	0.48271	1410.96	FALSE	FALSE	2.22653	0.0263036	76.8853	FALSE	FALSE	-2.29987	0.0219051	64.0286	FALSE
cenpj	-1.88923	0.0595526	174.072	FALSE	FALSE	-3.46599	0.00141246	4.12861	FALSE	FALSE	-1.57274	0.118683	346.911	FALSE	FALSE	-22.8331	6.20481e-58	1.81367e-54	TRUE	FALSE	-7.42955	2.66093e-11	7.77789e-08	FALSE	FALSE	1.61935	0.106031	309.928	FALSE	FALSE	4.69789	3.458e-06	0.0101077	FALSE	FALSE	0.0416194	0.966884	2826.2	FALSE	FALSE	-11.2297	5.55727e-27	1.62439e-23	FALSE	FALSE	-9.90676	4.27588e-21	1.24984e-17	FALSE
cep112	-10.3217	2.2306e-22	6.52003e-19	FALSE	FALSE	-6.27558	2.13956e-07	0.000625393	FALSE	FALSE	-9.23305	2.18144e-15	6.37635e-12	FALSE	FALSE	-0.353889	0.723786	2115.63	FALSE	FALSE	-11.8985	4.73086e-22	1.38283e-18	TRUE	FALSE	0.907781	0.364459	1065.31	FALSE	FALSE	1.00144	0.317143	927.008	FALSE	FALSE	-0.726708	0.469114	1371.22	FALSE	FALSE	-1.73112	0.0838772	245.173	FALSE	FALSE	-2.797	0.00537211	15.7027	FALSE
cep152	-22.9231	3.65742e-75	1.06907e-71	TRUE	FALSE	-6.19164	4.84736e-07	0.00141688	FALSE	FALSE	-19.3969	2.41781e-36	7.06726e-33	TRUE	FALSE	-17.4696	3.35227e-42	9.79868e-39	TRUE	FALSE	-9.35758	1.42592e-15	4.16796e-12	FALSE	FALSE	2.88432	0.00410447	11.9974	FALSE	FALSE	3.53301	0.000453871	1.32667	FALSE	FALSE	0.15906	0.873937	2554.52	FALSE	FALSE	0.459077	0.646327	1889.22	FALSE	FALSE	-0.086827	0.930847	2720.87	FALSE
cep164	-16.8912	3.96491e-49	1.15894e-45	FALSE	FALSE	-15.4828	2.52659e-24	7.38521e-21	TRUE	FALSE	-20.8942	5.32871e-43	1.55758e-39	TRUE	FALSE	0.807657	0.420223	1228.31	FALSE	FALSE	-25.2102	4.76582e-62	1.39305e-58	TRUE	FALSE	0.592046	0.554103	1619.64	FALSE	FALSE	2.11478	0.0349718	102.223	FALSE	FALSE	-1.91083	0.059002	172.463	FALSE	FALSE	2.31328	0.0210056	61.3994	FALSE	FALSE	2.76761	0.00587687	17.1781	FALSE
cep170	-20.1621	1.88256e-63	5.50273e-60	FALSE	FALSE	-13.4546	2.98015e-16	8.71098e-13	TRUE	FALSE	-29.3037	2.29891e-55	6.71971e-52	TRUE	FALSE	-66.0921	2.70132e-140	7.89596e-137	TRUE	FALSE	-23.9138	4.95551e-48	1.4485e-44	TRUE	FALSE	18.9318	2.38708e-60	6.97743e-57	FALSE	FALSE	24.7668	2.27998e-87	6.66438e-84	FALSE	FALSE	-2.61073	0.0103947	30.3837	FALSE	FALSE	0.924694	0.355458	1039	FALSE	FALSE	2.97846	0.0030515	8.91954	FALSE
cep20	-23.9076	2.006e-79	5.86355e-76	FALSE	FALSE	-17.0513	1.49279e-18	4.36343e-15	TRUE	FALSE	-24.9871	2.56105e-46	7.48594e-43	TRUE	FALSE	-15.1652	2.41435e-35	7.05713e-32	FALSE	FALSE	-28.164	3.44024e-51	1.00558e-47	TRUE	FALSE	-3.95753	8.71579e-05	0.254763	FALSE	FALSE	25.668	1.43407e-91	4.19178e-88	FALSE	FALSE	-0.395903	0.69305	2025.78	FALSE	FALSE	1.95146	0.0514175	150.293	FALSE	FALSE	2.03297	0.0426411	124.64	FALSE
cep290	-14.4614	1.173e-38	3.42867e-35	FALSE	FALSE	-3.87178	0.000450417	1.31657	FALSE	FALSE	-12.9052	1.24167e-23	3.62941e-20	TRUE	FALSE	-17.9599	9.31014e-44	2.72135e-40	TRUE	FALSE	-7.24057	6.77444e-11	1.98017e-07	FALSE	FALSE	5.37631	1.18621e-07	0.00034673	FALSE	FALSE	0.934745	0.350403	1024.23	FALSE	FALSE	-0.871322	0.385636	1127.21	FALSE	FALSE	-14.6228	2.80954e-42	8.21229e-39	FALSE	FALSE	-12.4375	9.03192e-31	2.64003e-27	FALSE
cep350	-9.5378	1.33142e-19	3.89175e-16	FALSE	FALSE	-8.79785	2.69609e-10	7.88067e-07	TRUE	FALSE	-10.5992	3.0052e-18	8.78421e-15	FALSE	FALSE	-4.53815	9.7449e-06	0.0284843	FALSE	FALSE	-10.3076	9.63304e-18	2.81574e-14	FALSE	FALSE	-0.57675	0.564385	1649.7	FALSE	FALSE	3.59462	0.000361496	1.05665	FALSE	FALSE	-0.785422	0.434036	1268.69	FALSE	FALSE	-1.11826	0.263855	771.249	FALSE	FALSE	-0.802449	0.422711	1235.59	FALSE
cep43	-6.31277	7.10053e-10	2.07548e-06	FALSE	FALSE	-29.1964	3.72608e-47	1.08913e-43	TRUE	FALSE	-11.6759	1.11836e-22	3.26896e-19	FALSE	FALSE	-3.52146	0.000531213	1.55274	FALSE	FALSE	-50.2531	6.04523e-129	1.76702e-125	TRUE	FALSE	23.6617	1.01479e-82	2.96622e-79	FALSE	FALSE	38.0714	4.97277e-150	1.45354e-146	FALSE	FALSE	-0.0944363	0.924949	2703.62	FALSE	FALSE	3.61653	0.000320814	0.93774	FALSE	FALSE	0.420105	0.674611	1971.89	FALSE
cep85	-19.7195	3.45171e-61	1.00893e-57	FALSE	FALSE	-11.5072	1.88396e-13	5.50682e-10	TRUE	FALSE	-14.0508	5.67937e-26	1.66008e-22	TRUE	FALSE	-39.6993	2.90266e-98	8.48446e-95	TRUE	FALSE	-26.8202	3.85962e-49	1.12817e-45	TRUE	FALSE	36.8273	7.64718e-144	2.23527e-140	FALSE	FALSE	23.8458	3.78588e-83	1.10661e-79	FALSE	FALSE	0.0952227	0.924335	2701.83	FALSE	FALSE	2.42026	0.0157733	46.1054	FALSE	FALSE	0.583543	0.55982	1636.36	FALSE
cert	-8.37819	8.30159e-16	2.42655e-12	FALSE	FALSE	-10.983	7.40271e-12	2.16381e-08	TRUE	FALSE	-14.3761	3.55852e-27	1.04016e-23	TRUE	FALSE	-19.7308	1.10554e-49	3.2315e-46	TRUE	FALSE	-23.4666	8.03077e-43	2.34739e-39	TRUE	FALSE	4.51278	8.0467e-06	0.0235205	FALSE	FALSE	29.0092	2.84581e-107	8.31831e-104	FALSE	FALSE	3.55728	0.000590674	1.72654	FALSE	FALSE	0.907672	0.364376	1065.07	FALSE	FALSE	0.963302	0.335907	981.855	FALSE
ces1	-1.94107	0.0529088	154.653	FALSE	FALSE	-1.97471	0.0512212	149.72	FALSE	FALSE	-1.10074	0.272737	797.21	FALSE	FALSE	0.374707	0.708261	2070.25	FALSE	FALSE	-1.1242	0.262015	765.869	FALSE	FALSE	2.8843	0.00409875	11.9806	FALSE	FALSE	9.06133	3.2459e-18	9.48778e-15	FALSE	FALSE	3.85158	0.000200628	0.586437	FALSE	FALSE	1.48622	0.137681	402.443	FALSE	FALSE	0.50189	0.615985	1800.53	FALSE
ces2	-3.07451	0.00224414	6.55962	FALSE	FALSE	0.306599	0.760912	2224.15	FALSE	FALSE	-0.00683275	0.99456	2907.1	FALSE	FALSE	-6.78138	1.21259e-10	3.54441e-07	FALSE	FALSE	2.19685	0.0301764	88.2057	FALSE	FALSE	-5.22557	2.5871e-07	0.000756209	FALSE	FALSE	1.60662	0.108805	318.037	FALSE	FALSE	-3.96597	0.000138804	0.405725	FALSE	FALSE	5.99404	3.29829e-09	9.64091e-06	FALSE	FALSE	1.03756	0.300022	876.966	FALSE
ces3	-2.52502	0.0119328	34.8796	FALSE	FALSE	1.77098	0.0850079	248.478	FALSE	FALSE	-1.81763	0.071777	209.804	FALSE	FALSE	-33.9862	1.44746e-86	4.23091e-83	TRUE	FALSE	3.20778	0.00176038	5.14558	FALSE	FALSE	-9.88172	4.2374e-21	1.23859e-17	FALSE	FALSE	1.9441	0.0524745	153.383	FALSE	FALSE	1.87019	0.0644232	188.309	FALSE	FALSE	6.10091	1.75739e-09	5.13686e-06	FALSE	FALSE	-1.33303	0.183186	535.453	FALSE
cetn2	-18.7618	2.84467e-57	8.31497e-54	FALSE	FALSE	-10.6618	1.49687e-11	4.37534e-08	TRUE	FALSE	-19.4133	1.51802e-37	4.43717e-34	TRUE	FALSE	-21.7722	1.23097e-55	3.59811e-52	TRUE	FALSE	-25.7572	2.753e-46	8.04703e-43	TRUE	FALSE	3.10364	0.00202323	5.91389	FALSE	FALSE	31.3072	2.86222e-118	8.36626e-115	FALSE	FALSE	0.244933	0.807046	2358.99	FALSE	FALSE	1.26491	0.206342	603.136	FALSE	FALSE	2.07789	0.0382769	111.883	FALSE
cetn3	-6.44959	3.02317e-10	8.83674e-07	FALSE	FALSE	-11.7275	7.31837e-14	2.13916e-10	TRUE	FALSE	-9.50436	5.91542e-16	1.72908e-12	FALSE	FALSE	-19.7218	1.44801e-49	4.23253e-46	FALSE	FALSE	-22.9759	6.71123e-44	1.96169e-40	TRUE	FALSE	-5.61697	3.25146e-08	9.50402e-05	FALSE	FALSE	38.9671	2.70965e-153	7.9203e-150	FALSE	FALSE	0.954868	0.341867	999.277	FALSE	FALSE	2.60648	0.00934198	27.3066	FALSE	FALSE	1.27983	0.201236	588.212	FALSE
cfb	-0.613709	0.539741	1577.66	FALSE	FALSE	-0.603042	0.548424	1603.04	FALSE	FALSE	-0.126597	0.899481	2629.18	FALSE	FALSE	-1.18157	0.238731	697.811	FALSE	FALSE	1.62449	0.106006	309.854	FALSE	FALSE	-0.697015	0.486128	1420.95	FALSE	FALSE	5.36598	1.2786e-07	0.000373734	FALSE	FALSE	-1.54359	0.125769	367.622	FALSE	FALSE	-1.84895	0.0649027	189.711	FALSE	FALSE	4.40419	1.32661e-05	0.0387769	FALSE
cfc1	-0.253712	0.799846	2337.95	FALSE	FALSE	-0.190449	0.850055	2484.71	FALSE	FALSE	-0.557759	0.578179	1690.02	FALSE	FALSE	3.03504	0.00271668	7.94086	FALSE	FALSE	-0.0447365	0.964401	2818.94	FALSE	FALSE	0.682755	0.495092	1447.15	FALSE	FALSE	3.99765	7.43529e-05	0.217333	FALSE	FALSE	-13.2093	2.42471e-23	7.08743e-20	TRUE	FALSE	-6.77616	2.74801e-11	8.03243e-08	FALSE	FALSE	-7.32712	1.1208e-12	3.27611e-09	FALSE
cfd	0.536566	0.591848	1729.97	FALSE	FALSE	-1.67389	0.0984714	287.832	FALSE	FALSE	1.10564	0.271157	792.591	FALSE	FALSE	1.03108	0.303676	887.645	FALSE	FALSE	-0.0594356	0.95267	2784.65	FALSE	FALSE	-2.60493	0.00947087	27.6834	FALSE	FALSE	3.90271	0.000108941	0.318434	FALSE	FALSE	-21.3304	1.32655e-39	3.8775e-36	TRUE	FALSE	3.15958	0.00164945	4.82134	FALSE	FALSE	-4.13093	4.2906e-05	0.125414	FALSE
cfh	-3.10259	0.00205223	5.99866	FALSE	FALSE	-1.30678	0.196176	573.422	FALSE	FALSE	-1.83995	0.0683867	199.894	FALSE	FALSE	-1.03849	0.300327	877.856	FALSE	FALSE	0.947753	0.34463	1007.35	FALSE	FALSE	-0.579993	0.562199	1643.31	FALSE	FALSE	7.73396	7.09144e-14	2.07283e-10	FALSE	FALSE	-3.60361	0.000490243	1.43298	FALSE	FALSE	0.676362	0.499051	1458.73	FALSE	FALSE	0.761047	0.447045	1306.71	FALSE
cfhr2	0.0469957	0.962539	2813.5	FALSE	FALSE	-0.842974	0.402025	1175.12	FALSE	FALSE	-0.351893	0.725554	2120.79	FALSE	FALSE	-1.60245	0.110542	323.116	FALSE	FALSE	-0.649559	0.516794	1510.59	FALSE	FALSE	-0.300413	0.763991	2233.15	FALSE	FALSE	3.73562	0.000210434	0.615099	FALSE	FALSE	-8.66016	7.20525e-14	2.1061e-10	FALSE	FALSE	-3.12783	0.00183506	5.36387	FALSE	FALSE	1.84481	0.0657034	192.051	FALSE
cfhr4	-1.12874	0.259651	758.96	FALSE	FALSE	0.726631	0.469801	1373.23	FALSE	FALSE	-1.33705	0.183806	537.266	FALSE	FALSE	-1.63957	0.102576	299.829	FALSE	FALSE	0.495458	0.620873	1814.81	FALSE	FALSE	-0.431314	0.666432	1947.98	FALSE	FALSE	3.31717	0.000980052	2.86469	FALSE	FALSE	-2.11449	0.0368765	107.79	FALSE	FALSE	-1.90545	0.0571398	167.02	FALSE	FALSE	1.05433	0.292284	854.345	FALSE
cfhr5	-0.575516	0.565247	1652.22	FALSE	FALSE	-2.10441	0.0390261	114.073	FALSE	FALSE	-2.11006	0.0369534	108.015	FALSE	FALSE	-3.91698	0.000120896	0.353379	FALSE	FALSE	-0.337595	0.736079	2151.56	FALSE	FALSE	1.99228	0.0469022	137.095	FALSE	FALSE	5.64267	2.9251e-08	8.55006e-05	FALSE	FALSE	-6.47456	3.25381e-09	9.51088e-06	FALSE	FALSE	1.20304	0.229377	670.47	FALSE	FALSE	2.4522	0.0145683	42.5832	FALSE
cfi	-2.59012	0.00992373	29.0071	FALSE	FALSE	-0.745327	0.458492	1340.17	FALSE	FALSE	-1.35971	0.176543	516.036	FALSE	FALSE	-2.04325	0.0422646	123.539	FALSE	FALSE	0.985352	0.325755	952.18	FALSE	FALSE	0.453857	0.650134	1900.34	FALSE	FALSE	7.60641	1.54827e-13	4.5256e-10	FALSE	FALSE	-3.58306	0.000519527	1.51858	FALSE	FALSE	-2.74408	0.00622654	18.2002	FALSE	FALSE	3.51496	0.000482895	1.4115	FALSE
cfp	-3.99174	7.73832e-05	0.226191	FALSE	FALSE	-0.684159	0.496059	1449.98	FALSE	FALSE	-2.53091	0.0127148	37.1653	FALSE	FALSE	-1.15252	0.250406	731.938	FALSE	FALSE	-1.53516	0.126477	369.692	FALSE	FALSE	-1.32115	0.187076	546.824	FALSE	FALSE	5.98979	4.16447e-09	1.21728e-05	FALSE	FALSE	-0.457474	0.64829	1894.95	FALSE	FALSE	1.74007	0.0822896	240.533	FALSE	FALSE	-0.360106	0.71893	2101.43	FALSE
cga	1.90302	0.0577132	168.696	FALSE	FALSE	2.36031	0.0243097	71.0571	FALSE	FALSE	2.59915	0.0106085	31.0086	FALSE	FALSE	0.25376	0.79993	2338.19	FALSE	FALSE	2.55036	0.0121684	35.5682	FALSE	FALSE	-0.712482	0.476509	1392.84	FALSE	FALSE	1.68528	0.0925929	270.649	FALSE	FALSE	-6.87072	6.78824e-10	1.9842e-06	FALSE	FALSE	-18.0678	4.6668e-60	1.36411e-56	FALSE	FALSE	30.0415	8.02461e-113	2.34559e-109	FALSE
cgb3_cgb5_cgb8	0.204254	0.838252	2450.21	FALSE	FALSE	-0.00679222	0.994599	2907.21	FALSE	FALSE	0.503273	0.615704	1799.7	FALSE	FALSE	0.253207	0.800352	2339.43	FALSE	FALSE	-0.372131	0.710226	2075.99	FALSE	FALSE	-0.278409	0.780816	2282.33	FALSE	FALSE	3.20578	0.00143884	4.20574	FALSE	FALSE	-3.28782	0.0013721	4.01065	FALSE	FALSE	-6.1581	1.24182e-09	3.62984e-06	FALSE	FALSE	9.4344	1.82519e-19	5.33502e-16	FALSE
cgn	-1.39698	0.163185	476.989	FALSE	FALSE	-0.670916	0.50757	1483.63	FALSE	FALSE	1.60989	0.110339	322.522	FALSE	FALSE	-1.90057	0.058768	171.779	FALSE	FALSE	-0.615839	0.539463	1576.85	FALSE	FALSE	2.79715	0.00536278	15.6754	FALSE	FALSE	1.77215	0.0770249	225.144	FALSE	FALSE	-4.45252	2.13424e-05	0.0623838	FALSE	FALSE	-7.04312	4.63373e-12	1.35444e-08	FALSE	FALSE	-6.9683	1.1626e-11	3.39827e-08	FALSE
cgref1	-0.879197	0.379799	1110.15	FALSE	FALSE	-0.330835	0.741487	2167.37	FALSE	FALSE	-0.0724715	0.942321	2754.4	FALSE	FALSE	1.94155	0.053543	156.506	FALSE	FALSE	0.485993	0.627406	1833.91	FALSE	FALSE	0.854468	0.393267	1149.52	FALSE	FALSE	4.03524	6.35425e-05	0.185735	FALSE	FALSE	-23.3301	2.11033e-43	6.16851e-40	TRUE	FALSE	1.27362	0.20323	594.042	FALSE	FALSE	3.27252	0.00114809	3.35587	FALSE
chac2	-2.54254	0.0113744	33.2474	FALSE	FALSE	-9.81414	1.3665e-11	3.99427e-08	TRUE	FALSE	-4.51463	1.64561e-05	0.0481011	FALSE	FALSE	-10.83	6.48355e-22	1.89514e-18	FALSE	FALSE	-19.8182	1.64164e-37	4.79852e-34	TRUE	FALSE	29.5532	2.62131e-110	7.66208e-107	FALSE	TRUE	16.5059	1.476e-48	4.31435e-45	FALSE	FALSE	-0.0134884	0.989266	2891.62	FALSE	FALSE	2.93713	0.00342648	10.0156	FALSE	FALSE	2.181	0.0297006	86.815	FALSE
chad	0.778478	0.436725	1276.55	FALSE	FALSE	1.22985	0.222916	651.582	FALSE	FALSE	-0.55537	0.579715	1694.51	FALSE	FALSE	0.381035	0.70358	2056.56	FALSE	FALSE	1.39542	0.164651	481.275	FALSE	FALSE	-2.89303	0.00399154	11.6673	FALSE	FALSE	1.43331	0.152442	445.589	FALSE	FALSE	-8.4275	2.51718e-13	7.35773e-10	FALSE	FALSE	-3.93185	9.30339e-05	0.271938	FALSE	FALSE	1.38049	0.168122	491.419	FALSE
chchd10	-10.9121	1.33176e-24	3.89274e-21	FALSE	FALSE	-9.4182	1.79202e-10	5.23809e-07	TRUE	FALSE	-10.1936	1.2645e-17	3.69615e-14	FALSE	FALSE	-3.25945	0.00130479	3.81391	FALSE	FALSE	-14.5432	3.92281e-26	1.14664e-22	TRUE	FALSE	-1.67002	0.0955588	279.318	FALSE	FALSE	8.90481	1.11034e-17	3.24552e-14	FALSE	FALSE	-28.1012	3.46774e-50	1.01362e-46	TRUE	FALSE	6.57606	9.48027e-11	2.77108e-07	FALSE	FALSE	-5.56977	4.31788e-08	0.000126212	FALSE
chchd6	-3.70871	0.000236012	0.689862	FALSE	FALSE	-5.18639	9.06537e-06	0.0264981	FALSE	FALSE	-3.74634	0.000289059	0.84492	FALSE	FALSE	-4.11945	5.49299e-05	0.16056	FALSE	FALSE	-7.24496	6.83872e-11	1.99896e-07	FALSE	FALSE	-1.2721	0.20394	596.116	FALSE	FALSE	6.87962	1.91496e-11	5.59742e-08	FALSE	FALSE	-18.8386	3.3479e-35	9.78591e-32	TRUE	FALSE	2.8487	0.00451989	13.2116	FALSE	FALSE	-0.759844	0.447732	1308.72	FALSE
chek2	-14.668	2.30832e-39	6.74722e-36	FALSE	FALSE	-8.23584	1.49791e-12	4.37838e-09	FALSE	FALSE	-16.4673	4.01897e-35	1.17474e-31	TRUE	FALSE	-1.38023	0.169051	494.137	FALSE	FALSE	-13.9509	1.08405e-32	3.16869e-29	FALSE	FALSE	1.64251	0.101135	295.617	FALSE	FALSE	2.60034	0.00959861	28.0567	FALSE	FALSE	0.968421	0.335114	979.538	FALSE	FALSE	1.62236	0.105193	307.478	FALSE	FALSE	1.65555	0.0985089	287.941	FALSE
chga	2.11688	0.034845	101.852	FALSE	FALSE	-0.364725	0.717235	2096.48	FALSE	FALSE	1.5331	0.127956	374.016	FALSE	FALSE	3.98486	9.31831e-05	0.272374	FALSE	FALSE	0.405758	0.685609	2004.04	FALSE	FALSE	1.02126	0.307636	899.221	FALSE	FALSE	2.81504	0.0050788	14.8453	FALSE	FALSE	-18.9867	2.7359e-35	7.99705e-32	TRUE	FALSE	-2.18364	0.0293239	85.7138	FALSE	FALSE	-1.02218	0.307226	898.022	FALSE
chgb	2.58346	0.0101122	29.5581	FALSE	FALSE	1.04056	0.30563	893.357	FALSE	FALSE	3.93704	0.000143327	0.418946	FALSE	FALSE	3.48159	0.00060489	1.76809	FALSE	FALSE	0.600575	0.549388	1605.86	FALSE	FALSE	-1.30572	0.192262	561.983	FALSE	FALSE	1.09782	0.27284	797.513	FALSE	FALSE	-24.9003	3.16482e-43	9.25078e-40	TRUE	FALSE	-1.58114	0.114306	334.116	FALSE	FALSE	-1.72332	0.0854971	249.908	FALSE
chi3l1	-5.43556	9.35777e-08	0.000273527	FALSE	FALSE	-1.06035	0.29163	852.436	FALSE	FALSE	-6.3424	2.91332e-09	8.51564e-06	FALSE	FALSE	0.613427	0.540274	1579.22	FALSE	FALSE	-1.78669	0.0752286	219.893	FALSE	FALSE	-0.636975	0.524451	1532.97	FALSE	FALSE	4.67988	3.76948e-06	0.0110182	FALSE	FALSE	-13.744	6.83015e-25	1.99645e-21	TRUE	FALSE	4.03336	6.12843e-05	0.179134	FALSE	FALSE	0.991394	0.322035	941.309	FALSE
chit1	-2.29518	0.022208	64.914	FALSE	FALSE	-1.73496	0.0859673	251.282	FALSE	FALSE	-3.81612	0.000196761	0.575132	FALSE	FALSE	0.401773	0.688262	2011.79	FALSE	FALSE	-2.76937	0.00603582	17.6427	FALSE	FALSE	-0.433665	0.664723	1942.99	FALSE	FALSE	1.4868	0.137729	402.581	FALSE	FALSE	-9.41024	1.11251e-15	3.25187e-12	FALSE	FALSE	0.455494	0.648898	1896.73	FALSE	FALSE	-0.268791	0.788211	2303.94	FALSE
chl1	-0.513092	0.608154	1777.63	FALSE	FALSE	-0.745	0.458085	1338.98	FALSE	FALSE	-2.11591	0.0360301	105.316	FALSE	FALSE	0.669792	0.50373	1472.4	FALSE	FALSE	-0.823556	0.410972	1201.27	FALSE	FALSE	-0.455134	0.649216	1897.66	FALSE	FALSE	0.610154	0.542053	1584.42	FALSE	FALSE	-3.21245	0.00174501	5.10065	FALSE	FALSE	-3.66514	0.000266159	0.777983	FALSE	FALSE	-0.00258052	0.997942	2916.98	FALSE
chm	-6.37089	5.06087e-10	1.47929e-06	FALSE	FALSE	-9.85276	9.11828e-11	2.66527e-07	TRUE	FALSE	-10.3164	9.04667e-18	2.64434e-14	FALSE	FALSE	-11.8427	5.74543e-25	1.67939e-21	FALSE	FALSE	-17.3454	2.99275e-31	8.7478e-28	TRUE	FALSE	13.5977	7.71949e-36	2.25641e-32	FALSE	FALSE	24.7399	1.96738e-87	5.75066e-84	FALSE	FALSE	1.17102	0.24425	713.943	FALSE	FALSE	-17.3793	2.94769e-56	8.6161e-53	FALSE	FALSE	-13.0421	3.79576e-33	1.1095e-29	FALSE
chmp1a	-2.21846	0.0270547	79.0808	FALSE	FALSE	-17.6931	3.97256e-18	1.16118e-14	TRUE	FALSE	-6.35199	4.84259e-09	1.41549e-05	FALSE	FALSE	4.3665	1.99929e-05	0.0584394	FALSE	FALSE	-27.7337	1.65964e-51	4.85112e-48	TRUE	FALSE	-5.72208	1.82675e-08	5.33959e-05	FALSE	FALSE	31.667	1.6144e-120	4.7189e-117	FALSE	FALSE	0.955998	0.34154	998.32	FALSE	FALSE	0.480353	0.631132	1844.8	FALSE	FALSE	-0.514146	0.607401	1775.43	FALSE
chmp6	-4.80405	2.14885e-06	0.00628109	FALSE	FALSE	-13.6612	7.17704e-17	2.09785e-13	TRUE	FALSE	-9.18704	1.49807e-15	4.37886e-12	FALSE	FALSE	-9.83316	5.43452e-19	1.58851e-15	FALSE	FALSE	-20.6604	4.51975e-42	1.32112e-38	TRUE	FALSE	31.0262	6.9479e-119	2.03087e-115	FALSE	FALSE	38.4963	1.48544e-150	4.34194e-147	FALSE	FALSE	-0.294877	0.768684	2246.86	FALSE	FALSE	2.22476	0.0264169	77.2166	FALSE	FALSE	1.91259	0.0564118	164.892	FALSE
chp1	-5.13584	4.33423e-07	0.0012669	FALSE	FALSE	-1.80921	0.0807669	236.082	FALSE	FALSE	-7.13997	1.06719e-10	3.11939e-07	FALSE	FALSE	-1.10194	0.271818	794.524	FALSE	FALSE	-0.860903	0.391406	1144.08	FALSE	FALSE	0.0656008	0.947724	2770.2	FALSE	FALSE	1.5237	0.128273	374.941	FALSE	FALSE	-2.0026	0.0478854	139.969	FALSE	FALSE	-23.9341	2.53673e-92	7.41487e-89	FALSE	FALSE	-18.1917	8.63931e-56	2.52527e-52	FALSE
chrdl1	-0.323944	0.746139	2180.96	FALSE	FALSE	0.140761	0.88844	2596.91	FALSE	FALSE	-0.279792	0.780082	2280.18	FALSE	FALSE	3.50021	0.000568386	1.66139	FALSE	FALSE	-0.265585	0.79084	2311.63	FALSE	FALSE	4.28074	2.25547e-05	0.0659274	FALSE	FALSE	4.26295	2.44346e-05	0.0714224	FALSE	FALSE	-30.9747	1.43577e-52	4.19675e-49	TRUE	FALSE	-3.75334	0.000189153	0.552893	FALSE	FALSE	3.32919	0.00094124	2.75125	FALSE
chrdl2	0.573577	0.566563	1656.06	FALSE	FALSE	-0.712779	0.477702	1396.32	FALSE	FALSE	-0.346118	0.729729	2133	FALSE	FALSE	-0.996134	0.320344	936.367	FALSE	FALSE	-0.551257	0.581957	1701.06	FALSE	FALSE	2.40696	0.0164586	48.1084	FALSE	FALSE	0.516262	0.605911	1771.08	FALSE	FALSE	-7.32522	4.98584e-11	1.45736e-07	FALSE	FALSE	2.32269	0.0204898	59.8917	FALSE	FALSE	-2.36846	0.0182804	53.4336	FALSE
chrm1	0.390038	0.696711	2036.49	FALSE	FALSE	-0.441373	0.662203	1935.62	FALSE	FALSE	0.0368759	0.970652	2837.22	FALSE	FALSE	0.000488292	0.999611	2921.86	FALSE	FALSE	-0.406908	0.684983	2002.21	FALSE	FALSE	0.0950757	0.924295	2701.71	FALSE	FALSE	-0.930048	0.352832	1031.33	FALSE	FALSE	-1.7622	0.0809662	236.664	FALSE	FALSE	-2.6266	0.00881763	25.7739	FALSE	FALSE	-3.0938	0.00209951	6.13688	FALSE
ciapin1	-8.29376	1.45438e-15	4.25114e-12	FALSE	FALSE	-17.4856	4.43234e-20	1.29557e-16	TRUE	FALSE	-11.1371	8.25865e-20	2.414e-16	FALSE	FALSE	-26.9668	1.73719e-70	5.07779e-67	TRUE	FALSE	-28.434	1.65702e-53	4.84346e-50	TRUE	FALSE	17.5492	7.90067e-54	2.30936e-50	FALSE	FALSE	36.8823	1.84187e-143	5.38378e-140	FALSE	FALSE	-1.55391	0.123475	360.916	FALSE	FALSE	2.58464	0.00995291	29.0923	FALSE	FALSE	1.67083	0.0954306	278.944	FALSE
cilp	-0.777826	0.437103	1277.65	FALSE	FALSE	0.210729	0.834167	2438.27	FALSE	FALSE	-0.424484	0.671996	1964.24	FALSE	FALSE	-0.00882557	0.992967	2902.44	FALSE	FALSE	1.58418	0.115665	338.088	FALSE	FALSE	5.11282	4.56262e-07	0.00133365	FALSE	FALSE	2.4268	0.0156044	45.6116	FALSE	FALSE	-8.95054	1.64843e-14	4.81837e-11	FALSE	FALSE	3.7475	0.000193397	0.565301	FALSE	FALSE	-3.11694	0.00194006	5.67081	FALSE
cinp	-2.80568	0.00525566	15.3623	FALSE	FALSE	-3.20435	0.00287901	8.41535	FALSE	FALSE	-3.07259	0.0026841	7.84563	FALSE	FALSE	-9.02055	1.43251e-16	4.18722e-13	FALSE	FALSE	-3.51869	0.000634926	1.85589	FALSE	FALSE	0.906278	0.365244	1067.61	FALSE	FALSE	2.6533	0.00824117	24.089	FALSE	FALSE	-0.334166	0.738943	2159.93	FALSE	FALSE	-8.31837	4.9068e-16	1.43426e-12	FALSE	FALSE	-8.13519	3.85192e-15	1.12592e-11	FALSE
cirbp	-5.76312	1.57912e-08	4.61575e-05	FALSE	FALSE	-14.1122	2.92511e-16	8.55008e-13	TRUE	FALSE	-10.7473	8.66338e-19	2.53231e-15	FALSE	FALSE	-23.7783	1.73487e-61	5.07103e-58	TRUE	FALSE	-30.2582	1.83936e-55	5.37645e-52	TRUE	FALSE	-6.00499	3.70027e-09	1.08159e-05	FALSE	FALSE	42.201	3.27952e-166	9.58603e-163	FALSE	TRUE	-0.215728	0.829623	2424.99	FALSE	FALSE	0.414774	0.678434	1983.06	FALSE	FALSE	-0.00362319	0.997111	2914.55	FALSE
cit	-15.5251	5.77733e-43	1.68871e-39	FALSE	FALSE	-6.24703	8.04956e-07	0.00235289	TRUE	FALSE	-12.5424	9.35861e-23	2.73552e-19	TRUE	FALSE	-12.3823	1.30401e-26	3.81162e-23	FALSE	FALSE	-8.95275	2.82388e-14	8.25421e-11	TRUE	FALSE	11.0754	1.55794e-25	4.55385e-22	FALSE	FALSE	3.27416	0.00113877	3.32864	FALSE	FALSE	-4.03187	0.000105271	0.307708	FALSE	FALSE	-15.4212	3.17872e-46	9.29139e-43	FALSE	FALSE	-16.3066	3.3648e-47	9.8353e-44	FALSE
ckap4	-5.62678	3.34901e-08	9.78916e-05	FALSE	FALSE	-2.57183	0.0121417	35.4903	FALSE	FALSE	-6.60661	9.31354e-10	2.72235e-06	FALSE	FALSE	2.90775	0.00403057	11.7813	FALSE	FALSE	-7.01767	3.84921e-11	1.12512e-07	FALSE	FALSE	-0.995226	0.320117	935.703	FALSE	FALSE	4.03375	6.38695e-05	0.186691	FALSE	FALSE	-33.2807	1.18024e-55	3.44983e-52	TRUE	FALSE	-0.974002	0.330399	965.756	FALSE	FALSE	-0.77245	0.440244	1286.83	FALSE
ckb	0.271634	0.786034	2297.58	FALSE	FALSE	-0.935948	0.354904	1037.39	FALSE	FALSE	-0.229431	0.818936	2393.75	FALSE	FALSE	-0.0903306	0.928111	2712.87	FALSE	FALSE	-2.11483	0.0364197	106.455	FALSE	FALSE	0.0155361	0.987611	2886.79	FALSE	FALSE	-1.98015	0.0482627	141.072	FALSE	FALSE	-19.4424	3.75982e-36	1.099e-32	TRUE	FALSE	-3.99151	7.26305e-05	0.212299	FALSE	FALSE	0.191766	0.848009	2478.73	FALSE
ckmt1a_ckmt1b	7.68729	1.06629e-13	3.11677e-10	FALSE	FALSE	1.87628	0.0645463	188.669	FALSE	FALSE	5.32534	4.35596e-07	0.00127325	FALSE	FALSE	-0.279384	0.780229	2280.61	FALSE	FALSE	2.1695	0.0312527	91.3516	FALSE	FALSE	4.96061	9.83001e-07	0.00287331	FALSE	FALSE	2.30858	0.021402	62.5581	FALSE	FALSE	-2.58095	0.0113287	33.1138	FALSE	FALSE	-2.8676	0.00426429	12.4645	FALSE	FALSE	-2.1249	0.0341337	99.7728	FALSE
clasp1	-0.114936	0.908552	2655.7	FALSE	FALSE	-3.05088	0.00439959	12.86	FALSE	FALSE	-2.17164	0.0321436	93.9559	FALSE	FALSE	-18.5145	2.22735e-45	6.51054e-42	TRUE	FALSE	-5.63606	1.41044e-07	0.000412273	FALSE	FALSE	0.22263	0.823921	2408.32	FALSE	FALSE	3.74828	0.000201676	0.5895	FALSE	FALSE	-1.25673	0.211739	618.914	FALSE	FALSE	-32.4556	5.00432e-139	1.46276e-135	TRUE	FALSE	-28.4993	7.44561e-103	2.17635e-99	TRUE
clc	-16.3862	7.27918e-47	2.12771e-43	FALSE	FALSE	-17.9965	1.43784e-32	4.20282e-29	TRUE	FALSE	-28.2741	1.70492e-62	4.9835e-59	TRUE	FALSE	-1.99715	0.0471117	137.708	FALSE	FALSE	-20.4243	1.02902e-54	3.00782e-51	TRUE	FALSE	-2.19957	0.0283104	82.7512	FALSE	FALSE	3.24372	0.00126242	3.69007	FALSE	FALSE	-11.0544	2.5003e-19	7.30839e-16	FALSE	FALSE	0.568884	0.569622	1665.01	FALSE	FALSE	-3.12435	0.00189717	5.54543	FALSE
clec10a	0.508144	0.611619	1787.76	FALSE	FALSE	0.32589	0.746626	2182.39	FALSE	FALSE	0.0201952	0.983924	2876.01	FALSE	FALSE	0.9271	0.354966	1037.57	FALSE	FALSE	0.240276	0.810566	2369.28	FALSE	FALSE	-1.2146	0.225105	657.98	FALSE	FALSE	1.47813	0.140036	409.325	FALSE	FALSE	-13.1808	4.9086e-23	1.43478e-19	TRUE	FALSE	2.41078	0.0161845	47.3073	FALSE	FALSE	2.62493	0.00896234	26.1969	FALSE
clec11a	-0.021552	0.982815	2872.77	FALSE	FALSE	-1.80045	0.0809211	236.532	FALSE	FALSE	-1.41932	0.158595	463.573	FALSE	FALSE	-2.59011	0.0102668	30.0098	FALSE	FALSE	-0.389328	0.697804	2039.68	FALSE	FALSE	4.68458	3.64796e-06	0.010663	FALSE	FALSE	6.59462	1.13884e-10	3.32882e-07	FALSE	FALSE	-3.89345	0.000184379	0.538939	FALSE	FALSE	3.16873	0.00159964	4.67574	FALSE	FALSE	-4.46243	1.01908e-05	0.0297878	FALSE
clec12a	-9.12246	3.35397e-18	9.80364e-15	FALSE	FALSE	-1.61278	0.111342	325.453	FALSE	FALSE	-8.74692	2.22909e-14	6.51563e-11	FALSE	FALSE	-0.330599	0.741277	2166.75	FALSE	FALSE	-2.82184	0.00531992	15.5501	FALSE	FALSE	0.00272124	0.99783	2916.66	FALSE	FALSE	1.37752	0.169033	494.083	FALSE	FALSE	-7.04613	2.19222e-10	6.40785e-07	FALSE	FALSE	-2.28812	0.0224385	65.5879	FALSE	FALSE	-4.03287	6.48254e-05	0.189485	FALSE
clec14a	-1.85129	0.0648219	189.475	FALSE	FALSE	0.0899633	0.928859	2715.05	FALSE	FALSE	-1.13421	0.259138	757.46	FALSE	FALSE	0.963418	0.336447	983.434	FALSE	FALSE	-1.3643	0.175323	512.469	FALSE	FALSE	-0.482679	0.629542	1840.15	FALSE	FALSE	1.37435	0.169985	496.865	FALSE	FALSE	-30.1749	3.01145e-50	8.80246e-47	TRUE	FALSE	4.15153	3.71941e-05	0.108718	FALSE	FALSE	-3.22019	0.00137142	4.00865	FALSE
clec1a	-2.60671	0.00947569	27.6975	FALSE	FALSE	-1.74745	0.084029	245.617	FALSE	FALSE	-0.663514	0.50804	1485	FALSE	FALSE	0.29256	0.770161	2251.18	FALSE	FALSE	-2.69514	0.00753641	22.0289	FALSE	FALSE	-0.320494	0.748733	2188.55	FALSE	FALSE	4.46666	9.91208e-06	0.028973	FALSE	FALSE	-24.7057	6.75394e-45	1.97418e-41	TRUE	FALSE	2.29118	0.0222624	65.073	FALSE	FALSE	-3.8482	0.000136227	0.398192	FALSE
clec1b	1.53629	0.125201	365.961	FALSE	FALSE	-9.41942	6.95976e-11	2.03434e-07	TRUE	FALSE	-3.74419	0.000285624	0.83488	FALSE	FALSE	-25.2964	2.92657e-66	8.55436e-63	TRUE	FALSE	-11.9293	2.12007e-21	6.19697e-18	TRUE	FALSE	20.2813	4.75661e-67	1.39036e-63	FALSE	FALSE	36.3002	8.56642e-142	2.50396e-138	FALSE	FALSE	-0.18226	0.855769	2501.41	FALSE	FALSE	0.592334	0.553821	1618.82	FALSE	FALSE	1.29242	0.196852	575.4	FALSE
clec2l	-0.306436	0.759429	2219.81	FALSE	FALSE	-0.68267	0.500206	1462.1	FALSE	FALSE	-1.04014	0.300608	878.677	FALSE	FALSE	-2.40157	0.0172254	50.3498	FALSE	FALSE	-1.25844	0.211286	617.589	FALSE	FALSE	-0.652144	0.514626	1504.25	FALSE	FALSE	2.43419	0.0152991	44.7194	FALSE	FALSE	-0.624089	0.533929	1560.67	FALSE	FALSE	-34.5808	5.54316e-151	1.62027e-147	TRUE	FALSE	-27.8283	5.35386e-99	1.56493e-95	TRUE
clec3b	-0.114233	0.909109	2657.32	FALSE	FALSE	-0.536446	0.593344	1734.35	FALSE	FALSE	-1.18168	0.239848	701.075	FALSE	FALSE	0.259454	0.795544	2325.37	FALSE	FALSE	-0.0764564	0.939142	2745.11	FALSE	FALSE	-2.0428	0.0416227	121.663	FALSE	FALSE	0.100259	0.920183	2689.69	FALSE	FALSE	2.33375	0.0215842	63.0906	FALSE	FALSE	-0.780972	0.435095	1271.78	FALSE	FALSE	1.62267	0.105364	307.978	FALSE
clec4a	-4.84264	1.80531e-06	0.00527691	FALSE	FALSE	-0.63738	0.525891	1537.18	FALSE	FALSE	-6.29292	4.67171e-09	1.36554e-05	FALSE	FALSE	-1.41646	0.158144	462.256	FALSE	FALSE	-0.714858	0.475567	1390.08	FALSE	FALSE	1.04118	0.298305	871.945	FALSE	FALSE	0.867651	0.386027	1128.36	FALSE	FALSE	-0.27056	0.787302	2301.28	FALSE	FALSE	-0.715947	0.474271	1386.29	FALSE	FALSE	4.96497	9.71594e-07	0.00283997	FALSE
clec4c	-1.06943	0.285494	834.5	FALSE	FALSE	0.61064	0.543353	1588.22	FALSE	FALSE	-1.02824	0.305801	893.858	FALSE	FALSE	3.22703	0.00145463	4.25189	FALSE	FALSE	0.587923	0.557278	1628.92	FALSE	FALSE	-1.73387	0.0835656	244.262	FALSE	FALSE	0.587519	0.557137	1628.51	FALSE	FALSE	-0.731541	0.466205	1362.72	FALSE	FALSE	-2.95808	0.00320302	9.36244	FALSE	FALSE	1.30061	0.194044	567.191	FALSE
clec4d	-6.16009	1.7078e-09	4.99188e-06	FALSE	FALSE	-2.23875	0.0282532	82.5841	FALSE	FALSE	-11.3889	4.11228e-21	1.20202e-17	FALSE	FALSE	0.978132	0.329151	962.108	FALSE	FALSE	-5.31901	2.90308e-07	0.00084857	FALSE	FALSE	-1.8662	0.0626043	182.992	FALSE	FALSE	4.5284	7.53349e-06	0.0220204	FALSE	FALSE	-18.4626	1.4259e-33	4.16792e-30	TRUE	FALSE	3.03979	0.00245835	7.18575	FALSE	FALSE	-2.80807	0.00519674	15.1901	FALSE
clec4g	-3.4421	0.000635195	1.85668	FALSE	FALSE	-0.903965	0.36902	1078.65	FALSE	FALSE	-2.44005	0.0160695	46.971	FALSE	FALSE	0.148101	0.882407	2579.28	FALSE	FALSE	0.567639	0.570944	1668.87	FALSE	FALSE	-0.30938	0.757163	2213.19	FALSE	FALSE	4.54295	7.05508e-06	0.020622	FALSE	FALSE	-13.1684	2.31967e-23	6.7804e-20	TRUE	FALSE	4.30635	1.90465e-05	0.0556729	FALSE	FALSE	0.311103	0.755864	2209.39	FALSE
clec4m	-0.442967	0.658014	1923.38	FALSE	FALSE	1.86611	0.0693457	202.698	FALSE	FALSE	-0.813059	0.41784	1221.35	FALSE	FALSE	-0.923513	0.356816	1042.97	FALSE	FALSE	-0.270812	0.78698	2300.34	FALSE	FALSE	1.46568	0.143375	419.085	FALSE	FALSE	1.90169	0.057818	169.002	FALSE	FALSE	-3.66976	0.000387286	1.13204	FALSE	FALSE	-2.10231	0.0358852	104.892	FALSE	FALSE	3.65513	0.000286382	0.837096	FALSE
clec5a	-13.8533	4.17485e-36	1.22031e-32	FALSE	FALSE	-5.87497	6.02976e-08	0.00017625	FALSE	FALSE	-18.4217	1.35751e-40	3.968e-37	TRUE	FALSE	-1.5051	0.133817	391.147	FALSE	FALSE	-8.22177	1.19371e-14	3.48922e-11	FALSE	FALSE	-1.52782	0.127208	371.828	FALSE	FALSE	3.41083	0.000702648	2.05384	FALSE	FALSE	-18.7597	2.3644e-35	6.91113e-32	TRUE	FALSE	-2.21135	0.0273408	79.9173	FALSE	FALSE	7.80487	4.20463e-14	1.22901e-10	FALSE
clec6a	-2.83188	0.00485761	14.1988	FALSE	FALSE	-2.32225	0.0261514	76.4405	FALSE	FALSE	-7.49519	2.07071e-11	6.0527e-08	FALSE	FALSE	-0.605908	0.545248	1593.76	FALSE	FALSE	-2.92664	0.00419037	12.2485	FALSE	FALSE	-2.75966	0.00600869	17.5634	FALSE	FALSE	4.77655	2.3946e-06	0.00699942	FALSE	FALSE	-14.8655	1.09436e-26	3.19881e-23	TRUE	FALSE	-1.9827	0.0478101	139.749	FALSE	FALSE	-1.21048	0.226731	662.736	FALSE
clec7a	-3.48246	0.000547831	1.60131	FALSE	FALSE	-0.708882	0.480649	1404.94	FALSE	FALSE	-3.80338	0.000218795	0.639536	FALSE	FALSE	1.18632	0.236836	692.271	FALSE	FALSE	-1.91196	0.0573725	167.7	FALSE	FALSE	-2.09766	0.0364451	106.529	FALSE	FALSE	3.00455	0.0028002	8.18499	FALSE	FALSE	-17.3776	7.17423e-32	2.09703e-28	TRUE	FALSE	-1.55658	0.120021	350.821	FALSE	FALSE	-1.58449	0.11376	332.52	FALSE
clgn	-2.14627	0.0324404	94.8233	FALSE	FALSE	-0.539015	0.593983	1736.21	FALSE	FALSE	-1.76648	0.0801525	234.286	FALSE	FALSE	-1.34913	0.178788	522.598	FALSE	FALSE	-0.849191	0.397898	1163.06	FALSE	FALSE	2.94518	0.00338625	9.89801	FALSE	FALSE	5.46072	7.71163e-08	0.000225411	FALSE	FALSE	-12.3668	3.60912e-22	1.05495e-18	TRUE	FALSE	-1.03038	0.303198	886.249	FALSE	FALSE	0.804083	0.421777	1232.85	FALSE
clic5	-1.22145	0.222626	650.736	FALSE	FALSE	0.220837	0.826763	2416.63	FALSE	FALSE	-1.62415	0.107274	313.562	FALSE	FALSE	-1.09752	0.273705	800.041	FALSE	FALSE	-0.837963	0.404139	1181.3	FALSE	FALSE	2.54414	0.0112661	32.9308	FALSE	FALSE	-0.308701	0.757688	2214.72	FALSE	FALSE	-11.0015	3.76527e-19	1.10059e-15	FALSE	FALSE	-3.64353	0.000289578	0.846437	FALSE	FALSE	-3.59879	0.000355557	1.03929	FALSE
clint1	0.36458	0.715612	2091.73	FALSE	FALSE	-0.998606	0.325011	950.008	FALSE	FALSE	0.311006	0.756416	2211	FALSE	FALSE	0.191981	0.84795	2478.56	FALSE	FALSE	-0.792566	0.429765	1256.2	FALSE	FALSE	-2.30088	0.0218432	63.8477	FALSE	FALSE	0.284027	0.776524	2269.78	FALSE	FALSE	0.513848	0.608472	1778.56	FALSE	FALSE	-2.94862	0.00330295	9.65453	FALSE	FALSE	-2.20747	0.0277782	81.1958	FALSE
clip2	0.0210892	0.983184	2873.85	FALSE	FALSE	-27.7843	2.00764e-40	5.86834e-37	TRUE	FALSE	-5.89193	3.23619e-08	9.45937e-05	FALSE	FALSE	-51.5998	4.8898e-122	1.42929e-118	TRUE	FALSE	-36.7173	4.37055e-89	1.27751e-85	TRUE	FALSE	7.80132	3.57455e-14	1.04484e-10	FALSE	FALSE	31.5142	3.32763e-119	9.72667e-116	FALSE	FALSE	-0.294314	0.769143	2248.2	FALSE	FALSE	2.69773	0.00715437	20.9122	FALSE	FALSE	-0.160802	0.87232	2549.79	FALSE
clmp	-2.64473	0.00847553	24.774	FALSE	FALSE	0.990504	0.328179	959.268	FALSE	FALSE	-1.15973	0.248612	726.692	FALSE	FALSE	2.0005	0.0467291	136.589	FALSE	FALSE	-0.661982	0.50935	1488.83	FALSE	FALSE	-1.6911	0.091457	267.329	FALSE	FALSE	4.54336	7.01258e-06	0.0204978	FALSE	FALSE	-33.7977	5.77579e-56	1.68826e-52	TRUE	FALSE	-6.50691	1.46974e-10	4.29606e-07	FALSE	FALSE	8.01635	8.99113e-15	2.62811e-11	FALSE
clns1a	-7.66301	1.35669e-13	3.96561e-10	FALSE	FALSE	-3.96255	0.000441965	1.29186	FALSE	FALSE	-6.378	4.65311e-09	1.3601e-05	FALSE	FALSE	-23.5629	5.59876e-60	1.63652e-56	TRUE	FALSE	-7.02058	3.25838e-10	9.52423e-07	FALSE	FALSE	6.76039	4.01596e-11	1.17387e-07	FALSE	FALSE	-1.56465	0.118349	345.935	FALSE	FALSE	0.265544	0.791114	2312.43	FALSE	FALSE	0.924963	0.355311	1038.57	FALSE	FALSE	-0.625989	0.531642	1553.99	FALSE
clpp	2.93635	0.00350361	10.241	FALSE	FALSE	-9.11285	2.06372e-10	6.03227e-07	TRUE	FALSE	-0.225552	0.821967	2402.61	FALSE	FALSE	-9.3755	1.30881e-17	3.82566e-14	FALSE	FALSE	-14.7235	1.02864e-27	3.0067e-24	TRUE	FALSE	6.17049	1.42411e-09	4.16268e-06	FALSE	FALSE	30.4895	2.07497e-115	6.06512e-112	FALSE	FALSE	0.206184	0.837096	2446.83	FALSE	FALSE	1.00737	0.314119	918.169	FALSE	FALSE	-2.29966	0.0219222	64.0786	FALSE
clps	0.647272	0.517803	1513.54	FALSE	FALSE	-2.18482	0.0361009	105.523	FALSE	FALSE	-0.82961	0.408531	1194.14	FALSE	FALSE	-1.62943	0.10473	306.126	FALSE	FALSE	-1.42504	0.157042	459.034	FALSE	FALSE	-1.41182	0.158645	463.718	FALSE	FALSE	0.617353	0.537301	1570.53	FALSE	FALSE	-11.6714	5.28324e-20	1.54429e-16	TRUE	FALSE	-5.54389	4.22339e-08	0.00012345	FALSE	FALSE	1.03995	0.298908	873.707	FALSE
clspn	-2.44699	0.0148212	43.3223	FALSE	FALSE	-4.3216	0.000165305	0.483187	FALSE	FALSE	-3.32822	0.00118404	3.46095	FALSE	FALSE	-3.93969	0.000111372	0.325542	FALSE	FALSE	-9.75018	2.94656e-16	8.61281e-13	FALSE	FALSE	-1.03934	0.299165	874.461	FALSE	FALSE	3.54682	0.000429317	1.25489	FALSE	FALSE	-0.517937	0.60573	1770.55	FALSE	FALSE	-4.88833	1.27837e-06	0.00373666	FALSE	FALSE	-5.23519	2.5354e-07	0.000741098	FALSE
clstn1	-0.183705	0.854334	2497.22	FALSE	FALSE	-0.236051	0.815051	2382.39	FALSE	FALSE	-0.521136	0.603302	1763.45	FALSE	FALSE	-0.558116	0.577363	1687.63	FALSE	FALSE	-2.43398	0.0166861	48.7734	FALSE	FALSE	-2.39794	0.0168695	49.3096	FALSE	FALSE	1.88114	0.0605741	177.058	FALSE	FALSE	0.622905	0.534865	1563.41	FALSE	FALSE	-4.41995	1.15087e-05	0.03364	FALSE	FALSE	-2.19993	0.028316	82.7677	FALSE
clstn2	-1.71578	0.0869251	254.082	FALSE	FALSE	2.75827	0.00732881	21.4221	FALSE	FALSE	-1.8191	0.071205	208.132	FALSE	FALSE	4.34951	2.12e-05	0.0619675	FALSE	FALSE	1.8863	0.0607623	177.608	FALSE	FALSE	-0.493859	0.621628	1817.02	FALSE	FALSE	0.0806013	0.935793	2735.32	FALSE	FALSE	-3.92367	0.000160707	0.469746	FALSE	FALSE	0.155577	0.876412	2561.75	FALSE	FALSE	-0.378131	0.705507	2062.2	FALSE
clstn3	0.118071	0.906067	2648.43	FALSE	FALSE	-1.77512	0.0860136	251.418	FALSE	FALSE	0.993063	0.322829	943.63	FALSE	FALSE	0.464581	0.642719	1878.67	FALSE	FALSE	-2.92948	0.00422996	12.3642	FALSE	FALSE	-0.127233	0.898809	2627.22	FALSE	FALSE	5.62108	3.23496e-08	9.45579e-05	FALSE	FALSE	-5.07013	1.75143e-06	0.00511942	FALSE	FALSE	-6.18355	1.06868e-09	3.12374e-06	FALSE	FALSE	-4.9678	9.52616e-07	0.0027845	FALSE
clta	-12.9488	2.43974e-32	7.13136e-29	FALSE	FALSE	-21.45	8.65662e-37	2.53033e-33	TRUE	FALSE	-18.5942	2.23408e-40	6.53021e-37	TRUE	FALSE	-23.0395	2.43901e-58	7.12924e-55	TRUE	FALSE	-32.2511	7.8907e-89	2.30645e-85	TRUE	FALSE	-10.5363	1.67352e-23	4.89171e-20	FALSE	FALSE	20.3363	3.8659e-67	1.13e-63	FALSE	FALSE	-4.45178	2.16891e-05	0.0633973	FALSE	FALSE	2.33614	0.0197762	57.8057	FALSE	FALSE	0.956936	0.339111	991.22	FALSE
clu	-1.4871	0.137738	402.608	FALSE	FALSE	-0.646717	0.519863	1519.56	FALSE	FALSE	-2.18271	0.0310695	90.8163	FALSE	FALSE	-1.93666	0.0540984	158.13	FALSE	FALSE	-0.716511	0.474592	1387.23	FALSE	FALSE	-1.64442	0.100742	294.468	FALSE	FALSE	1.8383	0.0666497	194.817	FALSE	FALSE	-0.759023	0.449567	1314.09	FALSE	FALSE	-1.39688	0.162897	476.148	FALSE	FALSE	1.59399	0.111622	326.27	FALSE
clul1	2.64745	0.00841573	24.5992	FALSE	FALSE	1.11446	0.267853	782.934	FALSE	FALSE	-0.367753	0.713565	2085.75	FALSE	FALSE	0.839564	0.402117	1175.39	FALSE	FALSE	1.76566	0.0786998	230.04	FALSE	FALSE	0.329641	0.741815	2168.33	FALSE	FALSE	-2.5157	0.0122089	35.6866	FALSE	FALSE	0.860308	0.391571	1144.56	FALSE	FALSE	-6.58479	9.08756e-11	2.65629e-07	FALSE	FALSE	5.66727	2.59984e-08	7.59933e-05	FALSE
cmc1	2.50639	0.0125663	36.7313	FALSE	FALSE	-13.2172	2.19093e-16	6.40408e-13	TRUE	FALSE	-4.14906	6.28247e-05	0.183637	FALSE	FALSE	-30.2416	2.5621e-78	7.48903e-75	TRUE	FALSE	-19.7433	3.56691e-40	1.04261e-36	TRUE	FALSE	7.09817	4.36243e-12	1.27514e-08	FALSE	FALSE	43.6011	1.01881e-172	2.97798e-169	FALSE	TRUE	0.219361	0.826804	2416.75	FALSE	FALSE	1.96723	0.0495528	144.843	FALSE	FALSE	1.08923	0.276612	808.538	FALSE
cmip	2.92202	0.00366161	10.7029	FALSE	FALSE	-9.48031	3.32561e-11	9.72076e-08	TRUE	FALSE	1.15353	0.251219	734.313	FALSE	FALSE	5.63011	5.8102e-08	0.000169832	FALSE	FALSE	-16.563	2.42875e-31	7.09923e-28	TRUE	FALSE	45.1365	1.22004e-179	3.56617e-176	FALSE	TRUE	43.4984	1.73578e-171	5.07368e-168	FALSE	FALSE	1.02325	0.308575	901.964	FALSE	FALSE	-2.89167	0.00395101	11.5488	FALSE	FALSE	-3.01676	0.00269393	7.87435	FALSE
cndp1	0.908788	0.363977	1063.91	FALSE	FALSE	-0.428627	0.669151	1955.93	FALSE	FALSE	1.04249	0.298883	873.635	FALSE	FALSE	23.9275	1.03972e-61	3.03911e-58	FALSE	TRUE	0.699791	0.484704	1416.79	FALSE	FALSE	12.4191	5.97364e-31	1.74609e-27	FALSE	FALSE	2.11873	0.0346348	101.238	FALSE	FALSE	4.03304	0.000104407	0.305181	FALSE	FALSE	-0.167475	0.867045	2534.37	FALSE	FALSE	2.80991	0.00517075	15.1141	FALSE
cngb3	0.283057	0.777274	2271.97	FALSE	FALSE	-1.57561	0.125961	368.185	FALSE	FALSE	0.236504	0.813483	2377.81	FALSE	FALSE	-0.516667	0.605957	1771.21	FALSE	FALSE	-1.21745	0.226379	661.707	FALSE	FALSE	-0.0536557	0.957233	2797.99	FALSE	FALSE	1.52726	0.127388	372.354	FALSE	FALSE	2.3955	0.0184213	53.8456	FALSE	FALSE	-11.333	2.07758e-27	6.07278e-24	FALSE	FALSE	-10.5566	1.84643e-23	5.39711e-20	FALSE
cnp	-11.1492	1.96663e-25	5.74845e-22	FALSE	FALSE	-13.8781	1.10053e-16	3.21685e-13	TRUE	FALSE	-14.8288	1.6672e-28	4.87323e-25	TRUE	FALSE	-9.43727	9.06719e-18	2.65034e-14	FALSE	FALSE	-27.2902	6.06292e-54	1.77219e-50	TRUE	FALSE	25.4143	4.48923e-91	1.3122e-87	FALSE	FALSE	29.1953	6.26541e-108	1.83138e-104	FALSE	FALSE	1.34489	0.181656	530.981	FALSE	FALSE	3.21807	0.001353	3.95483	FALSE	FALSE	0.909313	0.363666	1063	FALSE
cnpy2	0.577373	0.564004	1648.58	FALSE	FALSE	-16.6472	4.58979e-29	1.3416e-25	TRUE	FALSE	-4.55662	1.08422e-05	0.0316917	FALSE	FALSE	-5.40642	1.80994e-07	0.000529046	FALSE	FALSE	-21.5422	4.38461e-58	1.28162e-54	TRUE	FALSE	-1.59829	0.110636	323.389	FALSE	FALSE	7.26452	1.51603e-12	4.43136e-09	FALSE	FALSE	-2.65143	0.00928782	27.1483	FALSE	FALSE	0.762714	0.4459	1303.37	FALSE	FALSE	1.15728	0.247774	724.242	FALSE
cnpy4	3.44561	0.000626182	1.83033	FALSE	FALSE	-16.3863	2.66742e-18	7.79686e-15	TRUE	FALSE	-1.14769	0.253532	741.074	FALSE	FALSE	-21.2288	4.35839e-54	1.27396e-50	FALSE	FALSE	-22.2908	3.84572e-42	1.12411e-38	TRUE	FALSE	-9.54244	6.70408e-20	1.9596e-16	FALSE	FALSE	42.7198	4.26645e-169	1.24708e-165	FALSE	TRUE	-2.21955	0.0287362	83.9958	FALSE	FALSE	1.66034	0.0973013	284.412	FALSE	FALSE	0.58775	0.55699	1628.08	FALSE
cnst	6.10916	2.27707e-09	6.65586e-06	FALSE	FALSE	-20.7981	1.96601e-37	5.74664e-34	TRUE	FALSE	-3.27828	0.00129336	3.78048	FALSE	FALSE	-21.9908	2.98877e-56	8.73617e-53	TRUE	FALSE	-29.2707	4.21905e-82	1.23323e-78	TRUE	FALSE	73.0659	5.02641e-270	1.46922e-266	FALSE	TRUE	27.4775	6.81031e-101	1.99065e-97	FALSE	FALSE	0.511108	0.610342	1784.03	FALSE	FALSE	1.31983	0.187332	547.572	FALSE	FALSE	0.807865	0.419595	1226.48	FALSE
cntf	-0.413419	0.679513	1986.22	FALSE	FALSE	-2.82015	0.00855388	25.003	FALSE	FALSE	0.316756	0.752031	2198.19	FALSE	FALSE	-0.65682	0.512056	1496.74	FALSE	FALSE	-2.8633	0.00513241	15.002	FALSE	FALSE	-0.308341	0.757961	2215.52	FALSE	FALSE	2.21953	0.0269377	78.7388	FALSE	FALSE	-0.846849	0.399068	1166.48	FALSE	FALSE	2.06674	0.0391344	114.39	FALSE	FALSE	-0.449045	0.653614	1910.51	FALSE
cntn1	1.18091	0.238295	696.535	FALSE	FALSE	0.867281	0.387963	1134.01	FALSE	FALSE	0.442611	0.658672	1925.3	FALSE	FALSE	0.911948	0.362842	1060.59	FALSE	FALSE	0.796898	0.426263	1245.97	FALSE	FALSE	-0.527127	0.598344	1748.96	FALSE	FALSE	-2.47454	0.0136859	40.0039	FALSE	FALSE	1.11634	0.26679	779.828	FALSE	FALSE	-10.4564	7.22061e-24	2.11059e-20	FALSE	FALSE	7.17051	2.95706e-12	8.64348e-09	FALSE
cntn2	-0.16268	0.870847	2545.48	FALSE	FALSE	-0.810899	0.422465	1234.87	FALSE	FALSE	0.0561077	0.955355	2792.5	FALSE	FALSE	2.1908	0.029562	86.4097	FALSE	FALSE	0.913919	0.36273	1060.26	FALSE	FALSE	-0.513264	0.608	1777.18	FALSE	FALSE	-0.181768	0.855842	2501.63	FALSE	FALSE	-1.0542	0.294371	860.446	FALSE	FALSE	-3.87727	0.000115763	0.338376	FALSE	FALSE	0.635314	0.525539	1536.15	FALSE
cntn3	-2.40964	0.0163912	47.9114	FALSE	FALSE	-0.990406	0.329173	962.172	FALSE	FALSE	-1.05927	0.291763	852.823	FALSE	FALSE	-0.979172	0.328624	960.567	FALSE	FALSE	-0.669288	0.504746	1475.37	FALSE	FALSE	-1.4721	0.14164	414.014	FALSE	FALSE	4.5093	8.20855e-06	0.0239936	FALSE	FALSE	0.319215	0.750269	2193.04	FALSE	FALSE	7.36459	5.11495e-13	1.4951e-09	FALSE	FALSE	-8.54404	1.84769e-16	5.40078e-13	FALSE
cntn4	0.378464	0.705274	2061.52	FALSE	FALSE	-0.194922	0.846647	2474.75	FALSE	FALSE	-1.32134	0.189091	552.713	FALSE	FALSE	0.871021	0.384737	1124.59	FALSE	FALSE	-0.879921	0.380864	1113.27	FALSE	FALSE	-1.52193	0.128678	376.127	FALSE	FALSE	-0.325851	0.744682	2176.7	FALSE	FALSE	-0.159267	0.873799	2554.11	FALSE	FALSE	-3.55791	0.000399533	1.16783	FALSE	FALSE	1.7602	0.0790342	231.017	FALSE
cntn5	-0.288798	0.772876	2259.12	FALSE	FALSE	-0.93717	0.355465	1039.02	FALSE	FALSE	-0.15362	0.878185	2566.93	FALSE	FALSE	2.31949	0.0213147	62.3029	FALSE	FALSE	-0.236348	0.813612	2378.19	FALSE	FALSE	0.861594	0.389335	1138.03	FALSE	FALSE	-2.88092	0.00414368	12.112	FALSE	FALSE	5.2338	1.00123e-06	0.00292659	FALSE	FALSE	-8.34981	3.7625e-16	1.09978e-12	FALSE	FALSE	7.31712	1.11443e-12	3.25749e-09	FALSE
cntnap2	-1.82969	0.0680039	198.776	FALSE	FALSE	-3.00163	0.00368551	10.7727	FALSE	FALSE	0.22055	0.825797	2413.81	FALSE	FALSE	2.14608	0.0330314	96.5509	FALSE	FALSE	-1.79651	0.0739906	216.275	FALSE	FALSE	-0.452007	0.651463	1904.23	FALSE	FALSE	2.08645	0.037477	109.545	FALSE	FALSE	-5.87978	5.76619e-08	0.000168546	FALSE	FALSE	-8.1025	2.48831e-15	7.27334e-12	FALSE	FALSE	2.83387	0.00480246	14.0376	FALSE
cntnap4	-0.385811	0.699838	2045.63	FALSE	FALSE	0.820173	0.41878	1224.09	FALSE	FALSE	-0.581115	0.56238	1643.84	FALSE	FALSE	-0.911406	0.36316	1061.52	FALSE	FALSE	0.508411	0.612336	1789.86	FALSE	FALSE	-0.521599	0.602194	1760.21	FALSE	FALSE	0.757515	0.449123	1312.79	FALSE	FALSE	-1.77764	0.0783702	229.076	FALSE	FALSE	-47.1807	1.60305e-215	4.68571e-212	TRUE	FALSE	-38.8115	2.15209e-144	6.29056e-141	TRUE
coch	1.38674	0.166241	485.923	FALSE	FALSE	-6.12889	2.81569e-07	0.000823025	FALSE	FALSE	-0.257137	0.797515	2331.14	FALSE	FALSE	-4.01453	8.31169e-05	0.242951	FALSE	FALSE	-9.33227	5.03241e-16	1.47097e-12	FALSE	FALSE	-2.24807	0.0250145	73.1174	FALSE	FALSE	9.82606	7.32314e-21	2.14055e-17	FALSE	FALSE	-17.5634	1.14422e-32	3.34454e-29	TRUE	FALSE	1.88309	0.0601046	175.686	FALSE	FALSE	-1.78082	0.0755907	220.952	FALSE
col15a1	-3.41843	0.000690244	2.01758	FALSE	FALSE	0.0968901	0.923297	2698.8	FALSE	FALSE	-1.46444	0.145765	426.072	FALSE	FALSE	0.89788	0.370279	1082.33	FALSE	FALSE	-0.790013	0.431009	1259.84	FALSE	FALSE	1.40237	0.161439	471.886	FALSE	FALSE	3.03361	0.00254801	7.44783	FALSE	FALSE	-26.0764	5.85543e-47	1.71154e-43	TRUE	FALSE	5.19183	2.73575e-07	0.000799661	FALSE	FALSE	-4.69193	3.55924e-06	0.0104036	FALSE
col18a1	-1.84662	0.0654967	191.447	FALSE	FALSE	-1.90841	0.0593401	173.451	FALSE	FALSE	-0.214506	0.83044	2427.38	FALSE	FALSE	-1.16355	0.245927	718.845	FALSE	FALSE	-0.183191	0.854796	2498.57	FALSE	FALSE	5.01684	7.35123e-07	0.00214876	FALSE	FALSE	8.70468	5.10518e-17	1.49224e-13	FALSE	FALSE	-42.3485	1.40336e-68	4.10202e-65	TRUE	FALSE	0.741708	0.458519	1340.25	FALSE	FALSE	-1.45589	0.146107	427.072	FALSE
col1a1	0.425002	0.671049	1961.48	FALSE	FALSE	-0.198787	0.842852	2463.66	FALSE	FALSE	-2.11007	0.0364801	106.631	FALSE	FALSE	-0.056694	0.954843	2791.01	FALSE	FALSE	-0.285246	0.775691	2267.34	FALSE	FALSE	-0.971966	0.331547	969.111	FALSE	FALSE	1.27054	0.204508	597.777	FALSE	FALSE	-9.13875	4.73718e-15	1.38468e-11	FALSE	FALSE	-3.1135	0.00192495	5.62664	FALSE	FALSE	1.50283	0.133563	390.406	FALSE
col24a1	2.0177	0.044246	129.331	FALSE	FALSE	-0.833248	0.41019	1198.98	FALSE	FALSE	2.03633	0.0441525	129.058	FALSE	FALSE	0.627291	0.531156	1552.57	FALSE	FALSE	-0.0829218	0.934064	2730.27	FALSE	FALSE	-1.53933	0.124368	363.527	FALSE	FALSE	1.3135	0.189651	554.349	FALSE	FALSE	-3.05117	0.00289693	8.46772	FALSE	FALSE	-4.58469	5.38193e-06	0.0157314	FALSE	FALSE	1.59801	0.110714	323.616	FALSE
col28a1	0.918482	0.35891	1049.09	FALSE	FALSE	0.869379	0.391762	1145.12	FALSE	FALSE	0.195284	0.845539	2471.51	FALSE	FALSE	0.0639462	0.949076	2774.15	FALSE	FALSE	1.84921	0.0675195	197.359	FALSE	FALSE	1.57215	0.116581	340.766	FALSE	FALSE	-0.312112	0.755095	2207.14	FALSE	FALSE	1.13946	0.257113	751.54	FALSE	FALSE	0.196097	0.844593	2468.74	FALSE	FALSE	-2.47887	0.0135488	39.6031	FALSE
col2a1	4.77754	2.46294e-06	0.00719918	FALSE	FALSE	-5.00066	1.24501e-05	0.0363916	FALSE	FALSE	-1.06708	0.288162	842.298	FALSE	FALSE	-4.93	1.70888e-06	0.00499507	FALSE	FALSE	-5.92513	2.94e-08	8.59363e-05	FALSE	FALSE	-2.66989	0.00784695	22.9366	FALSE	FALSE	9.28354	6.25955e-19	1.82967e-15	FALSE	FALSE	2.19476	0.03046	89.0347	FALSE	FALSE	-1.2811	0.200602	586.361	FALSE	FALSE	-0.973336	0.330903	967.23	FALSE
col3a1	-0.860002	0.39027	1140.76	FALSE	FALSE	-1.48057	0.146539	428.332	FALSE	FALSE	-1.17019	0.244311	714.122	FALSE	FALSE	-0.606692	0.54471	1592.19	FALSE	FALSE	-0.302828	0.762521	2228.85	FALSE	FALSE	0.370589	0.711104	2078.56	FALSE	FALSE	1.43801	0.151092	441.642	FALSE	FALSE	-8.13954	9.86476e-13	2.88347e-09	FALSE	FALSE	2.59504	0.00965765	28.2293	FALSE	FALSE	-1.55331	0.121026	353.76	FALSE
col4a1	3.13633	0.00183143	5.35327	FALSE	FALSE	-1.48302	0.141328	413.103	FALSE	FALSE	0.207642	0.835785	2443	FALSE	FALSE	-0.259407	0.795578	2325.48	FALSE	FALSE	-2.77205	0.00599679	17.5286	FALSE	FALSE	4.35385	1.63271e-05	0.0477242	FALSE	FALSE	-0.128258	0.897999	2624.85	FALSE	FALSE	-5.93635	3.7831e-08	0.00011058	FALSE	FALSE	-0.67712	0.498559	1457.29	FALSE	FALSE	0.820538	0.412345	1205.28	FALSE
col4a4	-0.693622	0.488304	1427.31	FALSE	FALSE	-0.527222	0.60136	1757.77	FALSE	FALSE	0.103449	0.917797	2682.72	FALSE	FALSE	0.575042	0.565903	1654.13	FALSE	FALSE	-0.514303	0.608086	1777.44	FALSE	FALSE	-0.459024	0.646425	1889.5	FALSE	FALSE	-0.891486	0.373125	1090.64	FALSE	FALSE	-0.847852	0.398533	1164.91	FALSE	FALSE	-0.00848906	0.993229	2903.21	FALSE	FALSE	-2.59386	0.00979562	28.6326	FALSE
col5a1	2.28424	0.0228564	66.8091	FALSE	FALSE	-5.54086	5.08268e-07	0.00148567	FALSE	FALSE	-1.63434	0.104911	306.654	FALSE	FALSE	-4.33121	2.34075e-05	0.06842	FALSE	FALSE	-7.85398	3.8742e-13	1.13243e-09	FALSE	FALSE	-3.4007	0.000729089	2.13113	FALSE	FALSE	5.96574	4.83524e-09	1.41334e-05	FALSE	FALSE	-5.26877	7.75605e-07	0.00226709	FALSE	FALSE	-3.51543	0.000468259	1.36872	FALSE	FALSE	2.46642	0.01402	40.9804	FALSE
col6a3	-2.6121	0.009316	27.2307	FALSE	FALSE	-1.59986	0.112933	330.104	FALSE	FALSE	-0.61911	0.536764	1568.96	FALSE	FALSE	-0.199128	0.842356	2462.21	FALSE	FALSE	-1.16946	0.243329	711.251	FALSE	FALSE	-0.210283	0.833534	2436.42	FALSE	FALSE	5.53954	4.99266e-08	0.000145936	FALSE	FALSE	-35.6288	6.29639e-61	1.84044e-57	TRUE	FALSE	1.81953	0.0692616	202.452	FALSE	FALSE	-1.46243	0.1443	421.79	FALSE
col9a1	-1.99697	0.0464736	135.842	FALSE	FALSE	-0.204398	0.838617	2451.28	FALSE	FALSE	-2.20044	0.0295892	86.4893	FALSE	FALSE	1.17538	0.241196	705.015	FALSE	FALSE	0.661326	0.509198	1488.39	FALSE	FALSE	-2.84902	0.00456912	13.3555	FALSE	FALSE	2.54978	0.0110943	32.4287	FALSE	FALSE	-7.94347	3.48664e-12	1.01914e-08	FALSE	FALSE	0.554907	0.579141	1692.83	FALSE	FALSE	-0.53395	0.593635	1735.2	FALSE
col9a2	-3.80276	0.000164409	0.480568	FALSE	FALSE	-3.57505	0.00104487	3.05415	FALSE	FALSE	-5.01856	2.04696e-06	0.00598327	FALSE	FALSE	-1.60354	0.110377	322.632	FALSE	FALSE	-6.95311	2.81597e-10	8.23108e-07	FALSE	FALSE	0.756245	0.449872	1314.98	FALSE	FALSE	0.756119	0.449958	1315.23	FALSE	FALSE	-4.04983	0.000100354	0.293335	FALSE	FALSE	-11.1835	8.79883e-27	2.5719e-23	FALSE	FALSE	-9.32678	4.79671e-19	1.40208e-15	FALSE
colec12	-1.9251	0.0548831	160.423	FALSE	FALSE	-1.01441	0.313672	916.865	FALSE	FALSE	-1.09873	0.27392	800.67	FALSE	FALSE	0.811582	0.41797	1221.73	FALSE	FALSE	-1.78294	0.0761531	222.595	FALSE	FALSE	-1.96826	0.0496207	145.041	FALSE	FALSE	5.53556	5.19274e-08	0.000151784	FALSE	FALSE	-37.1395	1.08905e-59	3.1833e-56	TRUE	FALSE	-0.106255	0.915411	2675.75	FALSE	FALSE	3.40826	0.000711539	2.07983	FALSE
commd1	-20.7527	5.24296e-66	1.53252e-62	FALSE	FALSE	-15.1604	5.93153e-18	1.73379e-14	TRUE	FALSE	-26.654	3.70248e-51	1.08223e-47	TRUE	FALSE	-28.8543	6.82354e-74	1.99452e-70	TRUE	FALSE	-26.7289	5.76917e-53	1.68633e-49	TRUE	FALSE	24.3354	2.63336e-86	7.69731e-83	FALSE	FALSE	45.6442	7.25705e-180	2.12124e-176	FALSE	TRUE	-5.8958	4.88197e-08	0.0001427	FALSE	FALSE	1.79712	0.0727659	212.695	FALSE	FALSE	2.88887	0.00404959	11.837	FALSE
commd9	-15.32	1.93622e-42	5.65958e-39	FALSE	FALSE	-8.98156	1.29377e-10	3.7817e-07	TRUE	FALSE	-15.7951	7.33008e-30	2.14258e-26	TRUE	FALSE	-14.078	4.91045e-32	1.43533e-28	FALSE	FALSE	-19.4414	5.77748e-37	1.68876e-33	TRUE	FALSE	7.3116	1.08921e-12	3.18375e-09	FALSE	FALSE	17.7355	1.81123e-54	5.29423e-51	FALSE	FALSE	-2.55975	0.0119182	34.8368	FALSE	FALSE	1.12576	0.260654	761.892	FALSE	FALSE	0.948192	0.343524	1004.12	FALSE
comp	-1.50655	0.132681	387.826	FALSE	FALSE	-2.34867	0.0209488	61.2333	FALSE	FALSE	0.399553	0.690069	2017.07	FALSE	FALSE	2.66591	0.00827841	24.1978	FALSE	FALSE	-0.902358	0.367769	1074.99	FALSE	FALSE	0.415148	0.678221	1982.44	FALSE	FALSE	1.53494	0.125476	366.767	FALSE	FALSE	-4.80426	5.21803e-06	0.0152523	FALSE	FALSE	1.60609	0.108719	317.787	FALSE	FALSE	-2.45095	0.0146299	42.7631	FALSE
comt	-16.9172	5.42194e-49	1.58483e-45	FALSE	FALSE	-41.5321	4.76504e-60	1.39282e-56	TRUE	FALSE	-24.8074	5.06515e-54	1.48054e-50	TRUE	FALSE	-20.7563	5.55056e-52	1.62243e-48	FALSE	FALSE	-52.6596	6.99922e-134	2.04587e-130	TRUE	FALSE	21.114	7.93432e-71	2.3192e-67	FALSE	FALSE	34.873	8.92208e-136	2.60793e-132	FALSE	FALSE	0.545496	0.586608	1714.65	FALSE	FALSE	3.79719	0.000159695	0.466788	FALSE	FALSE	0.47059	0.638163	1865.35	FALSE
copb2	-3.15208	0.00173901	5.08312	FALSE	FALSE	-7.67309	2.57284e-09	7.52041e-06	FALSE	FALSE	-5.33167	5.21243e-07	0.00152359	FALSE	FALSE	-25.4969	2.63983e-65	7.71621e-62	TRUE	FALSE	-12.9455	1.46181e-24	4.27288e-21	FALSE	FALSE	7.08616	4.99905e-12	1.46122e-08	FALSE	FALSE	13.877	7.39398e-37	2.16126e-33	FALSE	FALSE	-0.928941	0.355162	1038.14	FALSE	FALSE	-0.570689	0.568398	1661.43	FALSE	FALSE	-3.17397	0.00160489	4.6911	FALSE
cope	-0.366311	0.714319	2087.95	FALSE	FALSE	-0.755071	0.456291	1333.74	FALSE	FALSE	-1.5071	0.134614	393.476	FALSE	FALSE	0.275096	0.783513	2290.21	FALSE	FALSE	1.70944	0.0904033	264.249	FALSE	FALSE	-0.651006	0.515354	1506.38	FALSE	FALSE	1.3066	0.19199	561.188	FALSE	FALSE	2.53744	0.0128147	37.4573	FALSE	FALSE	-0.119204	0.905149	2645.75	FALSE	FALSE	0.431115	0.666588	1948.44	FALSE
coq7	-1.20105	0.230415	673.502	FALSE	FALSE	-0.283363	0.778395	2275.25	FALSE	FALSE	-1.01805	0.310769	908.378	FALSE	FALSE	0.547287	0.584783	1709.32	FALSE	FALSE	-1.07885	0.282768	826.53	FALSE	FALSE	1.04784	0.295244	862.997	FALSE	FALSE	6.53727	1.64334e-10	4.80347e-07	FALSE	FALSE	0.329437	0.742505	2170.34	FALSE	FALSE	-13.3735	2.66743e-36	7.79689e-33	FALSE	FALSE	-5.53932	5.15027e-08	0.000150543	FALSE
coro1a	-22.3654	1.77392e-72	5.18518e-69	TRUE	FALSE	-26.2252	3.70983e-43	1.08438e-39	TRUE	FALSE	-27.9041	1.16016e-58	3.39114e-55	TRUE	FALSE	-29.9137	4.30795e-76	1.25921e-72	TRUE	FALSE	-35.0329	1.25765e-94	3.67611e-91	TRUE	FALSE	5.85289	9.00497e-09	2.63215e-05	FALSE	FALSE	34.1493	3.51156e-132	1.02643e-128	FALSE	FALSE	1.23233	0.220639	644.929	FALSE	FALSE	0.504907	0.61379	1794.11	FALSE	FALSE	5.08304	5.43048e-07	0.00158733	FALSE
coro6	-0.286525	0.77462	2264.21	FALSE	FALSE	-0.685061	0.498728	1457.78	FALSE	FALSE	-0.785621	0.433783	1267.95	FALSE	FALSE	-0.954279	0.341103	997.043	FALSE	FALSE	-1.22382	0.223967	654.655	FALSE	FALSE	0.0246446	0.980349	2865.56	FALSE	FALSE	2.06206	0.0397589	116.215	FALSE	FALSE	-6.57568	2.14903e-09	6.28161e-06	FALSE	FALSE	-1.56805	0.117333	342.965	FALSE	FALSE	-7.94921	1.5216e-14	4.44763e-11	FALSE
cox5b	0.656609	0.511789	1495.96	FALSE	FALSE	-11.6735	8.29167e-14	2.42366e-10	TRUE	FALSE	-2.96281	0.00372268	10.8814	FALSE	FALSE	-8.69249	1.05706e-15	3.08979e-12	FALSE	FALSE	-16.4745	3.56257e-31	1.04134e-27	TRUE	FALSE	-7.16668	2.91126e-12	8.50961e-09	FALSE	FALSE	24.9928	3.10993e-89	9.09033e-86	FALSE	FALSE	-3.84842	0.000211016	0.616799	FALSE	FALSE	1.42967	0.153266	447.998	FALSE	FALSE	0.924561	0.355682	1039.66	FALSE
cox6b1	1.64325	0.101063	295.407	FALSE	FALSE	-8.01544	6.25491e-10	1.82831e-06	TRUE	FALSE	-3.44821	0.000779884	2.2796	FALSE	FALSE	-11.6953	1.3113e-24	3.83294e-21	FALSE	FALSE	-11.9904	1.7057e-22	4.98575e-19	TRUE	FALSE	9.83137	5.75338e-21	1.68171e-17	FALSE	FALSE	18.3663	1.76662e-57	5.16383e-54	FALSE	FALSE	-3.20688	0.00178962	5.23106	FALSE	FALSE	2.06319	0.0394644	115.354	FALSE	FALSE	0.716796	0.473858	1385.09	FALSE
cpa1	-1.61966	0.10604	309.954	FALSE	FALSE	0.463408	0.644127	1882.78	FALSE	FALSE	1.01201	0.313129	915.277	FALSE	FALSE	-2.32461	0.0210496	61.5281	FALSE	FALSE	-0.0782769	0.93767	2740.81	FALSE	FALSE	0.501896	0.615966	1800.47	FALSE	FALSE	3.28201	0.00110562	3.23174	FALSE	FALSE	-12.7246	4.30478e-23	1.25829e-19	TRUE	FALSE	-0.289101	0.77259	2258.28	FALSE	FALSE	-1.83888	0.0665773	194.605	FALSE
cpa2	1.2864	0.198996	581.666	FALSE	FALSE	-0.662743	0.512089	1496.84	FALSE	FALSE	0.674149	0.501586	1466.14	FALSE	FALSE	-2.49823	0.0132378	38.6941	FALSE	FALSE	-1.93786	0.0552583	161.52	FALSE	FALSE	1.19562	0.232426	679.381	FALSE	FALSE	1.88568	0.0599463	175.223	FALSE	FALSE	-8.54166	2.25951e-13	6.60455e-10	FALSE	FALSE	-4.28204	2.11827e-05	0.0619171	FALSE	FALSE	-2.92888	0.00357048	10.4365	FALSE
cpa4	-1.46699	0.143135	418.383	FALSE	FALSE	-0.392631	0.695816	2033.87	FALSE	FALSE	-1.40625	0.162351	474.551	FALSE	FALSE	1.04424	0.297656	870.049	FALSE	FALSE	-0.011883	0.990533	2895.33	FALSE	FALSE	1.01955	0.308477	901.678	FALSE	FALSE	0.213392	0.831117	2429.36	FALSE	FALSE	-10.4051	1.38233e-17	4.04056e-14	TRUE	FALSE	1.11731	0.264272	772.467	FALSE	FALSE	-1.18255	0.23763	694.592	FALSE
cpb1	-1.60061	0.110198	322.11	FALSE	FALSE	-0.126088	0.899927	2630.49	FALSE	FALSE	0.251857	0.801489	2342.75	FALSE	FALSE	-2.10899	0.0361327	105.616	FALSE	FALSE	-0.938921	0.348673	1019.17	FALSE	FALSE	-1.32132	0.187009	546.627	FALSE	FALSE	2.86195	0.00439362	12.8426	FALSE	FALSE	-13.0186	9.76894e-24	2.85546e-20	TRUE	FALSE	-0.830038	0.406803	1189.09	FALSE	FALSE	-3.02131	0.00265679	7.7658	FALSE
cpb2	-1.00218	0.316829	926.091	FALSE	FALSE	0.940627	0.350032	1023.14	FALSE	FALSE	-2.35787	0.0200474	58.5985	FALSE	FALSE	-1.48211	0.139793	408.615	FALSE	FALSE	1.76175	0.0797855	233.213	FALSE	FALSE	-0.937257	0.349092	1020.4	FALSE	FALSE	4.03522	6.367e-05	0.186107	FALSE	FALSE	-2.12015	0.0363855	106.355	FALSE	FALSE	-0.476299	0.634014	1853.22	FALSE	FALSE	2.75329	0.00613173	17.923	FALSE
cpe	0.956819	0.3392	991.482	FALSE	FALSE	-2.49259	0.0172742	50.4923	FALSE	FALSE	-0.509127	0.611669	1787.91	FALSE	FALSE	3.32778	0.00103556	3.02693	FALSE	FALSE	-1.4237	0.15737	459.992	FALSE	FALSE	0.284909	0.775835	2267.77	FALSE	FALSE	-0.483298	0.629106	1838.88	FALSE	FALSE	-2.12702	0.0359395	105.051	FALSE	FALSE	-0.105331	0.916144	2677.89	FALSE	FALSE	-1.51987	0.129235	377.753	FALSE
cplx2	0.955755	0.33976	993.119	FALSE	FALSE	-2.76917	0.00902771	26.388	FALSE	FALSE	0.384639	0.701283	2049.85	FALSE	FALSE	0.124211	0.901272	2634.42	FALSE	FALSE	-2.25216	0.0263389	76.9885	FALSE	FALSE	-0.401024	0.688586	2012.74	FALSE	FALSE	2.05597	0.0403706	118.003	FALSE	FALSE	-5.12233	1.44498e-06	0.00422369	FALSE	FALSE	2.36442	0.0183389	53.6045	FALSE	FALSE	1.06955	0.285389	834.192	FALSE
cpm	-4.52949	7.69128e-06	0.0224816	FALSE	FALSE	-1.35527	0.184521	539.355	FALSE	FALSE	-0.763729	0.446626	1305.49	FALSE	FALSE	-1.80122	0.0730804	213.614	FALSE	FALSE	1.12351	0.263723	770.862	FALSE	FALSE	-0.391457	0.695629	2033.32	FALSE	FALSE	8.16071	3.00459e-15	8.78243e-12	FALSE	FALSE	-6.6315	2.04536e-09	5.97859e-06	FALSE	FALSE	4.86018	1.45261e-06	0.00424597	FALSE	FALSE	-4.78157	2.33709e-06	0.00683131	FALSE
cpox	-0.454683	0.649575	1898.71	FALSE	FALSE	-8.94821	3.58463e-13	1.04779e-09	FALSE	FALSE	-2.23723	0.0272016	79.5102	FALSE	FALSE	-5.14141	6.24925e-07	0.00182666	FALSE	FALSE	-12.2809	1.65312e-25	4.83207e-22	FALSE	FALSE	4.15053	3.94005e-05	0.115168	FALSE	FALSE	5.65358	2.78423e-08	8.1383e-05	FALSE	FALSE	0.595227	0.553005	1616.43	FALSE	FALSE	-1.20172	0.229895	671.984	FALSE	FALSE	-5.9809	4.5511e-09	1.33029e-05	FALSE
cpped1	-24.0658	2.04673e-81	5.98261e-78	FALSE	FALSE	-14.3298	9.68269e-16	2.83025e-12	TRUE	FALSE	-33.6782	5.84536e-61	1.7086e-57	TRUE	FALSE	-12.1782	2.98081e-26	8.71292e-23	FALSE	FALSE	-20.2128	2.15214e-38	6.2907e-35	TRUE	FALSE	17.7129	1.0339e-54	3.02208e-51	FALSE	FALSE	11.6303	1.04443e-27	3.05287e-24	FALSE	FALSE	-1.65432	0.101376	296.323	FALSE	FALSE	4.75311	2.43774e-06	0.00712551	FALSE	FALSE	-0.138152	0.89018	2602	FALSE
cpq	-0.741564	0.458756	1340.95	FALSE	FALSE	1.41153	0.165997	485.209	FALSE	FALSE	-1.98595	0.0493778	144.331	FALSE	FALSE	-0.299742	0.764671	2235.13	FALSE	FALSE	1.77257	0.0787358	230.145	FALSE	FALSE	5.00249	7.91087e-07	0.00231235	FALSE	FALSE	2.54007	0.0114013	33.3261	FALSE	FALSE	2.6507	0.00930795	27.2071	FALSE	FALSE	-2.41183	0.0161301	47.1481	FALSE	FALSE	3.49033	0.000528029	1.54343	FALSE
cptp	-1.55338	0.121094	353.958	FALSE	FALSE	-6.0548	4.30908e-07	0.00125955	FALSE	FALSE	-5.19058	9.56978e-07	0.00279725	FALSE	FALSE	0.612316	0.54101	1581.37	FALSE	FALSE	-9.61952	1.30826e-16	3.82403e-13	FALSE	FALSE	1.54354	0.123366	360.598	FALSE	FALSE	3.73723	0.000209553	0.612525	FALSE	FALSE	-2.81244	0.00592488	17.3184	FALSE	FALSE	-1.69281	0.0909474	265.839	FALSE	FALSE	1.59015	0.112485	328.793	FALSE
cpvl	-1.31851	0.188039	549.638	FALSE	FALSE	-0.15615	0.876739	2562.71	FALSE	FALSE	0.264006	0.792258	2315.77	FALSE	FALSE	-1.58341	0.114823	335.627	FALSE	FALSE	-1.25529	0.211992	619.653	FALSE	FALSE	-0.48484	0.628009	1835.67	FALSE	FALSE	0.536221	0.592055	1730.58	FALSE	FALSE	1.38982	0.167757	490.353	FALSE	FALSE	-0.397237	0.691316	2020.72	FALSE	FALSE	1.28473	0.199534	583.237	FALSE
cpxm1	6.2774	8.47244e-10	2.47649e-06	FALSE	FALSE	-7.10364	1.52785e-08	4.46592e-05	FALSE	FALSE	0.955126	0.341583	998.446	FALSE	FALSE	-8.71543	8.53638e-16	2.49518e-12	FALSE	FALSE	-9.92763	4.23907e-17	1.23908e-13	FALSE	FALSE	-4.04953	5.97931e-05	0.174775	FALSE	FALSE	12.9672	3.96116e-33	1.15785e-29	FALSE	FALSE	-0.147444	0.883089	2581.27	FALSE	FALSE	-1.65976	0.0974178	284.752	FALSE	FALSE	1.90953	0.0568116	166.06	FALSE
cpxm2	-0.211338	0.832724	2434.05	FALSE	FALSE	-0.140428	0.889008	2598.57	FALSE	FALSE	1.93902	0.0548536	160.337	FALSE	FALSE	2.18031	0.0303576	88.7353	FALSE	FALSE	0.20872	0.835007	2440.73	FALSE	FALSE	-0.504201	0.614347	1795.74	FALSE	FALSE	2.53527	0.0115595	33.7884	FALSE	FALSE	-22.7601	8.23269e-42	2.40642e-38	TRUE	FALSE	1.6714	0.0950933	277.958	FALSE	FALSE	-2.1738	0.0302225	88.3402	FALSE
cr1	-5.37621	1.25987e-07	0.000368259	FALSE	FALSE	-0.595895	0.553108	1616.73	FALSE	FALSE	-5.25863	6.51928e-07	0.00190559	FALSE	FALSE	0.149527	0.881279	2575.98	FALSE	FALSE	-3.27894	0.00124772	3.64707	FALSE	FALSE	-0.668036	0.50443	1474.45	FALSE	FALSE	3.30314	0.00102897	3.00767	FALSE	FALSE	-7.58325	1.39023e-11	4.06365e-08	FALSE	FALSE	-5.60141	3.0685e-08	8.96923e-05	FALSE	FALSE	0.862565	0.388822	1136.53	FALSE
cr2	-2.40332	0.0166778	48.7491	FALSE	FALSE	0.00575322	0.995421	2909.62	FALSE	FALSE	-1.03746	0.301214	880.45	FALSE	FALSE	-0.168389	0.86644	2532.61	FALSE	FALSE	-0.81621	0.415152	1213.49	FALSE	FALSE	0.892574	0.372527	1088.9	FALSE	FALSE	-0.656771	0.511647	1495.54	FALSE	FALSE	-4.73643	6.81617e-06	0.0199237	FALSE	FALSE	-3.86994	0.000119153	0.348285	FALSE	FALSE	-0.777521	0.437257	1278.1	FALSE
cracr2a	-30.6602	1.93315e-107	5.65061e-104	TRUE	FALSE	-11.8874	7.52156e-14	2.19855e-10	TRUE	FALSE	-28.3672	2.221e-51	6.49197e-48	TRUE	FALSE	-49.8545	1.04755e-116	3.06198e-113	TRUE	FALSE	-21.3267	3.30408e-40	9.65782e-37	TRUE	FALSE	50.2663	5.53317e-200	1.61734e-196	FALSE	TRUE	28.4496	2.21319e-105	6.46915e-102	FALSE	FALSE	-0.388372	0.698594	2041.99	FALSE	FALSE	1.80488	0.071541	209.114	FALSE	FALSE	2.55353	0.0109911	32.127	FALSE
cradd	-6.41143	3.87263e-10	1.13197e-06	FALSE	FALSE	-15.8585	9.75893e-17	2.85254e-13	TRUE	FALSE	-12.1757	3.73911e-22	1.09294e-18	FALSE	FALSE	-16.259	8.30263e-39	2.42686e-35	FALSE	FALSE	-25.3484	1.14693e-47	3.35249e-44	TRUE	FALSE	0.235384	0.814008	2379.35	FALSE	FALSE	35.0783	6.70432e-136	1.95967e-132	FALSE	FALSE	0.856909	0.393685	1150.74	FALSE	FALSE	2.72299	0.00663785	19.4024	FALSE	FALSE	1.13771	0.255843	747.828	FALSE
creb3	-1.2061	0.228472	667.825	FALSE	FALSE	0.843053	0.405064	1184	FALSE	FALSE	-0.483927	0.629449	1839.88	FALSE	FALSE	-0.414485	0.678959	1984.6	FALSE	FALSE	0.0919505	0.926908	2709.35	FALSE	FALSE	-0.397735	0.691008	2019.82	FALSE	FALSE	1.51528	0.130414	381.201	FALSE	FALSE	-0.974086	0.33233	971.401	FALSE	FALSE	-12.7022	2.77336e-33	8.10652e-30	FALSE	FALSE	-12.3113	3.01864e-30	8.8235e-27	FALSE
crebzf	-1.66992	0.0957001	279.731	FALSE	FALSE	-1.29977	0.202405	591.629	FALSE	FALSE	0.810342	0.419585	1226.45	FALSE	FALSE	0.582348	0.560982	1639.75	FALSE	FALSE	-1.33555	0.18451	539.324	FALSE	FALSE	-2.68357	0.00754428	22.0519	FALSE	FALSE	1.13814	0.255681	747.356	FALSE	FALSE	-0.0537888	0.957209	2797.92	FALSE	FALSE	-0.387721	0.698344	2041.26	FALSE	FALSE	-5.07644	5.60203e-07	0.00163747	FALSE
creg1	-8.50626	3.21551e-16	9.39894e-13	FALSE	FALSE	-5.90372	7.64613e-07	0.00223496	FALSE	FALSE	-9.30102	2.0557e-15	6.0088e-12	FALSE	FALSE	-4.57407	8.2112e-06	0.0240013	FALSE	FALSE	-8.57909	6.36056e-14	1.85919e-10	FALSE	FALSE	1.46557	0.14342	419.217	FALSE	FALSE	8.66009	7.70351e-17	2.25174e-13	FALSE	FALSE	-1.29631	0.197998	578.748	FALSE	FALSE	2.61112	0.00922172	26.9551	FALSE	FALSE	-1.67138	0.0953424	278.686	FALSE
creld1	-2.43074	0.0154863	45.2663	FALSE	FALSE	-2.1105	0.0384248	112.316	FALSE	FALSE	-2.00622	0.0471679	137.872	FALSE	FALSE	-0.766521	0.444267	1298.59	FALSE	FALSE	-1.22311	0.222925	651.61	FALSE	FALSE	-0.245605	0.806094	2356.21	FALSE	FALSE	7.7459	6.00268e-14	1.75458e-10	FALSE	FALSE	-20.6478	4.03064e-38	1.17816e-34	TRUE	FALSE	3.90319	0.000104451	0.305311	FALSE	FALSE	-1.13882	0.255387	746.497	FALSE
creld2	1.37301	0.170473	498.293	FALSE	FALSE	-23.5905	3.08441e-36	9.01574e-33	TRUE	FALSE	-3.75592	0.000259966	0.759882	FALSE	FALSE	-11.0227	1.4464e-22	4.22784e-19	FALSE	FALSE	-29.0904	9.48434e-73	2.77227e-69	TRUE	FALSE	-6.09712	2.23665e-09	6.53773e-06	FALSE	FALSE	22.2531	1.01707e-75	2.97289e-72	FALSE	FALSE	-18.1003	4.2619e-33	1.24575e-29	TRUE	FALSE	2.27727	0.0230749	67.448	FALSE	FALSE	0.100484	0.920004	2689.17	FALSE
crh	-1.40496	0.160795	470.004	FALSE	FALSE	0.57914	0.566197	1654.99	FALSE	FALSE	-1.54659	0.124928	365.164	FALSE	FALSE	0.13483	0.892878	2609.88	FALSE	FALSE	-1.46019	0.147185	430.222	FALSE	FALSE	-4.16663	3.68458e-05	0.1077	FALSE	FALSE	-1.10524	0.269629	788.124	FALSE	FALSE	6.79513	9.2864e-10	2.71441e-06	FALSE	FALSE	-3.93833	9.07015e-05	0.265121	FALSE	FALSE	-4.09274	5.05975e-05	0.147896	FALSE
crhbp	-3.29899	0.00105185	3.07455	FALSE	FALSE	1.4721	0.145218	424.473	FALSE	FALSE	-1.70479	0.090625	264.897	FALSE	FALSE	-2.37016	0.0187052	54.6754	FALSE	FALSE	1.97618	0.0495458	144.822	FALSE	FALSE	0.279675	0.779849	2279.5	FALSE	FALSE	7.24283	1.84839e-12	5.40283e-09	FALSE	FALSE	-17.455	6.46659e-32	1.89018e-28	TRUE	FALSE	3.77795	0.000171856	0.502334	FALSE	FALSE	-3.78104	0.000176746	0.516629	FALSE
crhr1	0.943696	0.34588	1011.01	FALSE	FALSE	-1.94378	0.0551059	161.074	FALSE	FALSE	1.1324	0.259295	757.918	FALSE	FALSE	-1.49953	0.135312	395.518	FALSE	FALSE	-2.05754	0.040719	119.022	FALSE	FALSE	0.0775032	0.938255	2742.52	FALSE	FALSE	0.696047	0.486736	1422.73	FALSE	FALSE	-0.691899	0.490568	1433.93	FALSE	FALSE	-1.84955	0.064815	189.454	FALSE	FALSE	-1.1866	0.236008	689.852	FALSE
crim1	0.763026	0.445872	1303.28	FALSE	FALSE	-2.04206	0.0447014	130.662	FALSE	FALSE	0.476306	0.634659	1855.11	FALSE	FALSE	9.81286	6.18101e-19	1.80671e-15	FALSE	FALSE	-3.01833	0.00288227	8.42489	FALSE	FALSE	3.16513	0.00164763	4.81603	FALSE	FALSE	2.542	0.0113412	33.1504	FALSE	FALSE	-17.5692	4.33384e-32	1.26678e-28	TRUE	FALSE	-0.259684	0.795185	2324.32	FALSE	FALSE	0.77497	0.438756	1282.48	FALSE
crip2	-7.43161	6.07888e-13	1.77686e-09	FALSE	FALSE	-2.5593	0.015411	45.0462	FALSE	FALSE	-3.00503	0.00328636	9.60603	FALSE	FALSE	0.323575	0.746589	2182.28	FALSE	FALSE	-5.61604	1.50081e-07	0.000438687	FALSE	FALSE	2.07337	0.0386585	112.999	FALSE	FALSE	4.98168	8.83732e-07	0.00258315	FALSE	FALSE	-18.0234	3.57755e-32	1.04572e-28	TRUE	FALSE	3.89892	0.000106284	0.310668	FALSE	FALSE	-4.3113	1.99542e-05	0.0583261	FALSE
crisp2	-0.0503663	0.959854	2805.65	FALSE	FALSE	-0.939078	0.353609	1033.6	FALSE	FALSE	-0.957192	0.340519	995.338	FALSE	FALSE	-2.44935	0.0151266	44.2151	FALSE	FALSE	-0.603154	0.54763	1600.72	FALSE	FALSE	-0.452534	0.651085	1903.12	FALSE	FALSE	-0.30569	0.759973	2221.4	FALSE	FALSE	1.60374	0.111979	327.314	FALSE	FALSE	11.2053	6.83216e-27	1.99704e-23	FALSE	FALSE	-13.7876	1.69769e-36	4.96233e-33	FALSE
crisp3	-2.76007	0.0060308	17.628	FALSE	FALSE	-0.920334	0.36074	1054.44	FALSE	FALSE	-5.32148	4.91931e-07	0.00143791	FALSE	FALSE	1.32694	0.185951	543.533	FALSE	FALSE	0.209187	0.834545	2439.38	FALSE	FALSE	-0.311875	0.75527	2207.65	FALSE	FALSE	-0.233084	0.815798	2384.58	FALSE	FALSE	0.864496	0.389294	1137.91	FALSE	FALSE	-0.955666	0.339574	992.576	FALSE	FALSE	-3.56266	0.000405754	1.18602	FALSE
crkl	-0.048598	0.961262	2809.77	FALSE	FALSE	-30.7302	3.64155e-44	1.06443e-40	TRUE	FALSE	-7.55467	6.86749e-12	2.00737e-08	FALSE	FALSE	-23.1836	4.26697e-60	1.24724e-56	FALSE	FALSE	-43.6933	1.76402e-103	5.15624e-100	TRUE	FALSE	16.9768	5.95142e-51	1.7396e-47	FALSE	FALSE	45.9504	6.75714e-181	1.97511e-177	FALSE	TRUE	-0.369348	0.71266	2083.1	FALSE	FALSE	2.51403	0.0121631	35.5527	FALSE	FALSE	0.758605	0.448479	1310.9	FALSE
crlf1	-1.86752	0.062518	182.74	FALSE	FALSE	-2.02852	0.0460899	134.721	FALSE	FALSE	-2.41092	0.0173144	50.61	FALSE	FALSE	3.77373	0.000209517	0.612419	FALSE	FALSE	-2.88542	0.00434943	12.7134	FALSE	FALSE	-10.4629	3.11876e-23	9.11613e-20	FALSE	FALSE	1.34132	0.180462	527.492	FALSE	FALSE	-6.63674	1.76149e-09	5.14883e-06	FALSE	FALSE	5.67796	2.00923e-08	5.87299e-05	FALSE	FALSE	-2.6173	0.00915355	26.7558	FALSE
crnn	0.893352	0.372194	1087.92	FALSE	FALSE	-0.804957	0.425835	1244.72	FALSE	FALSE	0.115091	0.908607	2655.86	FALSE	FALSE	1.1859	0.237028	692.832	FALSE	FALSE	-0.897837	0.371242	1085.14	FALSE	FALSE	-1.36939	0.171546	501.43	FALSE	FALSE	1.66305	0.0969908	283.504	FALSE	FALSE	-5.22114	1.10968e-06	0.0032436	FALSE	FALSE	-6.21435	9.14466e-10	2.67298e-06	FALSE	FALSE	8.927	1.16783e-17	3.41357e-14	FALSE
crtac1	-0.697276	0.486008	1420.6	FALSE	FALSE	0.535971	0.593226	1734	FALSE	FALSE	-0.304665	0.761035	2224.51	FALSE	FALSE	0.91899	0.359156	1049.81	FALSE	FALSE	0.333458	0.739067	2160.29	FALSE	FALSE	-0.714838	0.475049	1388.57	FALSE	FALSE	0.769003	0.442269	1292.75	FALSE	FALSE	-1.66881	0.0980961	286.735	FALSE	FALSE	-2.18179	0.0294594	86.1099	FALSE	FALSE	5.59269	3.82949e-08	0.000111936	FALSE
crtam	-1.9509	0.0517367	151.226	FALSE	FALSE	2.64506	0.0125449	36.6688	FALSE	FALSE	0.133113	0.894346	2614.17	FALSE	FALSE	-2.78481	0.00585871	17.125	FALSE	FALSE	-0.778288	0.438081	1280.51	FALSE	FALSE	-2.50864	0.0124414	36.3662	FALSE	FALSE	0.55042	0.58229	1702.03	FALSE	FALSE	-7.74993	1.11101e-11	3.24747e-08	FALSE	FALSE	-4.49969	8.0157e-06	0.0234299	FALSE	FALSE	-0.763499	0.445566	1302.39	FALSE
crtap	-1.03597	0.30083	879.325	FALSE	FALSE	-1.8688	0.071732	209.673	FALSE	FALSE	-0.759449	0.449242	1313.13	FALSE	FALSE	-2.14451	0.0331776	96.9781	FALSE	FALSE	-1.08374	0.281201	821.952	FALSE	FALSE	-1.29332	0.19653	574.457	FALSE	FALSE	3.06893	0.00227366	6.64591	FALSE	FALSE	0.627919	0.531427	1553.36	FALSE	FALSE	-30.5071	1.10078e-128	3.21759e-125	TRUE	FALSE	-26.3849	1.22218e-92	3.57244e-89	TRUE
crx	0.738945	0.460363	1345.64	FALSE	FALSE	-2.26066	0.02624	76.6996	FALSE	FALSE	0.919732	0.359216	1049.99	FALSE	FALSE	3.20757	0.00155555	4.54687	FALSE	FALSE	-2.30591	0.0219758	64.2352	FALSE	FALSE	0.647447	0.51765	1513.09	FALSE	FALSE	-61.3943	1.07043e-228	3.12886e-225	TRUE	FALSE	0.187601	0.85156	2489.11	FALSE	FALSE	-3.72752	0.000209685	0.612908	FALSE	FALSE	-4.01965	6.83282e-05	0.199723	FALSE
crybb1	-3.87227	0.000124636	0.36431	FALSE	FALSE	-12.6548	9.32932e-16	2.72696e-12	TRUE	FALSE	-9.53446	2.2899e-16	6.69338e-13	FALSE	FALSE	-17.6697	2.72405e-43	7.96239e-40	FALSE	FALSE	-21.6181	5.61193e-44	1.64037e-40	TRUE	FALSE	-2.05418	0.0404828	118.331	FALSE	FALSE	46.285	3.1702e-184	9.26651e-181	FALSE	TRUE	-9.16815	5.24027e-15	1.53173e-11	FALSE	FALSE	1.87286	0.0615063	179.783	FALSE	FALSE	1.07128	0.284595	831.87	FALSE
crybb2	0.426896	0.669668	1957.44	FALSE	FALSE	1.73961	0.0921241	269.279	FALSE	FALSE	0.399249	0.690472	2018.25	FALSE	FALSE	-0.672331	0.502125	1467.71	FALSE	FALSE	0.883672	0.379048	1107.96	FALSE	FALSE	0.378986	0.704864	2060.32	FALSE	FALSE	0.561729	0.574565	1679.45	FALSE	FALSE	-3.41875	0.000902132	2.63693	FALSE	FALSE	1.05868	0.290106	847.979	FALSE	FALSE	0.621079	0.534851	1563.37	FALSE
crygd	-11.9755	1.05664e-28	3.08855e-25	FALSE	FALSE	-9.11082	3.76473e-10	1.10043e-06	TRUE	FALSE	-16.287	2.92391e-31	8.5466e-28	TRUE	FALSE	-11.462	7.05269e-24	2.0615e-20	FALSE	FALSE	-13.1387	2.77094e-23	8.09945e-20	TRUE	FALSE	1.92715	0.0545414	159.424	FALSE	FALSE	14.9741	6.7434e-42	1.9711e-38	FALSE	FALSE	-0.925622	0.356795	1042.91	FALSE	FALSE	-0.848739	0.396318	1158.44	FALSE	FALSE	2.94951	0.0033441	9.77481	FALSE
crym	0.786806	0.431844	1262.28	FALSE	FALSE	-5.81352	2.65207e-06	0.007752	TRUE	FALSE	-1.20544	0.230635	674.145	FALSE	FALSE	-6.98817	4.09633e-11	1.19736e-07	FALSE	FALSE	-10.6145	6.14792e-18	1.79704e-14	FALSE	FALSE	10.6613	6.89671e-24	2.01591e-20	FALSE	FALSE	13.0099	2.98767e-33	8.73295e-30	FALSE	FALSE	0.751054	0.45436	1328.09	FALSE	FALSE	-13.3434	3.00218e-36	8.77536e-33	FALSE	FALSE	-11.62	1.69238e-27	4.94682e-24	FALSE
cryzl1	-6.49853	2.31115e-10	6.75549e-07	FALSE	FALSE	-14.5966	2.0708e-17	6.05295e-14	TRUE	FALSE	-11.7372	1.9784e-21	5.78285e-18	FALSE	FALSE	-24.9229	6.49962e-64	1.89984e-60	TRUE	FALSE	-27.1219	1.04373e-53	3.05083e-50	TRUE	FALSE	19.3552	3.56865e-62	1.04312e-58	FALSE	FALSE	39.1638	7.94075e-152	2.32108e-148	FALSE	TRUE	2.00451	0.0476774	139.361	FALSE	FALSE	1.75059	0.0804739	235.225	FALSE	FALSE	1.6622	0.0971584	283.994	FALSE
csde1	-2.68382	0.0075704	22.1283	FALSE	FALSE	-9.52823	9.65827e-12	2.82311e-08	TRUE	FALSE	-6.52171	2.15535e-09	6.30008e-06	FALSE	FALSE	-13.3886	9.28306e-30	2.71344e-26	FALSE	FALSE	-20.1121	2.08354e-40	6.09018e-37	TRUE	FALSE	7.25937	1.61602e-12	4.72361e-09	FALSE	FALSE	11.4874	5.0249e-27	1.46878e-23	FALSE	FALSE	-1.40142	0.164197	479.948	FALSE	FALSE	-56.8115	3.89816e-260	1.13943e-256	TRUE	FALSE	-47.3499	2.51408e-178	7.34867e-175	TRUE
csf1	-4.95911	1.02681e-06	0.00300137	FALSE	FALSE	-0.972692	0.333863	975.88	FALSE	FALSE	-4.63107	8.72943e-06	0.0255161	FALSE	FALSE	0.553741	0.580349	1696.36	FALSE	FALSE	-2.25167	0.0254595	74.4182	FALSE	FALSE	-10.6252	7.67153e-24	2.24239e-20	FALSE	FALSE	4.66858	3.95356e-06	0.0115563	FALSE	FALSE	-28.653	1.46322e-49	4.27701e-46	TRUE	FALSE	-0.778931	0.436287	1275.27	FALSE	FALSE	0.54456	0.586319	1713.81	FALSE
csf1r	-2.26284	0.0241493	70.5885	FALSE	FALSE	-1.27544	0.206233	602.819	FALSE	FALSE	-0.572123	0.568321	1661.2	FALSE	FALSE	0.00672973	0.994637	2907.32	FALSE	FALSE	-1.80293	0.0730501	213.526	FALSE	FALSE	-0.340901	0.733326	2143.51	FALSE	FALSE	3.05617	0.00236944	6.92589	FALSE	FALSE	-4.26849	4.3181e-05	0.126218	FALSE	FALSE	-5.12903	3.78018e-07	0.00110495	FALSE	FALSE	1.5111	0.131442	384.204	FALSE
csf2	-4.48752	9.35041e-06	0.0273312	FALSE	FALSE	1.59631	0.118468	346.281	FALSE	FALSE	-1.87429	0.0635308	185.701	FALSE	FALSE	0.0710465	0.94343	2757.65	FALSE	FALSE	1.12969	0.260844	762.448	FALSE	FALSE	0.880006	0.379301	1108.7	FALSE	FALSE	2.54306	0.0113145	33.0723	FALSE	FALSE	-3.83314	0.000221943	0.648741	FALSE	FALSE	-2.0676	0.0390507	114.145	FALSE	FALSE	2.53166	0.0116824	34.1477	FALSE
csf2ra	-2.87196	0.00428563	12.5269	FALSE	FALSE	-0.627263	0.53493	1563.6	FALSE	FALSE	-2.11537	0.0366463	107.117	FALSE	FALSE	1.767	0.0787203	230.099	FALSE	FALSE	-0.781338	0.43629	1275.28	FALSE	FALSE	1.14486	0.252828	739.016	FALSE	FALSE	-0.0689246	0.945079	2762.46	FALSE	FALSE	-5.03994	2.26507e-06	0.00662079	FALSE	FALSE	1.55155	0.121239	354.382	FALSE	FALSE	-1.06708	0.286504	837.452	FALSE
csf2rb	-2.4229	0.015825	46.2566	FALSE	FALSE	-2.20911	0.0304774	89.0853	FALSE	FALSE	-0.856788	0.393349	1149.76	FALSE	FALSE	1.9931	0.0475457	138.976	FALSE	FALSE	-1.25804	0.21003	613.919	FALSE	FALSE	1.46735	0.142949	417.841	FALSE	FALSE	-0.267883	0.788912	2305.99	FALSE	FALSE	-0.667061	0.506231	1479.71	FALSE	FALSE	-3.28696	0.00106518	3.11352	FALSE	FALSE	1.78971	0.0741768	216.819	FALSE
csf3	-1.91041	0.0567633	165.919	FALSE	FALSE	-0.296813	0.767486	2243.36	FALSE	FALSE	1.29196	0.198699	580.796	FALSE	FALSE	-0.215158	0.82986	2425.68	FALSE	FALSE	-0.289252	0.772708	2258.63	FALSE	FALSE	-0.49652	0.619762	1811.56	FALSE	FALSE	2.86101	0.00441192	12.896	FALSE	FALSE	-3.95861	0.000144322	0.421852	FALSE	FALSE	-2.52003	0.0119651	34.9739	FALSE	FALSE	0.415594	0.677906	1981.52	FALSE
csf3r	-2.7675	0.00590331	17.2554	FALSE	FALSE	-1.23672	0.220372	644.148	FALSE	FALSE	-3.54188	0.000575565	1.68238	FALSE	FALSE	1.61252	0.108347	316.699	FALSE	FALSE	0.0147903	0.988216	2888.56	FALSE	FALSE	-0.774085	0.439269	1283.98	FALSE	FALSE	1.46071	0.14479	423.222	FALSE	FALSE	-5.55205	2.22952e-07	0.000651689	FALSE	FALSE	-1.73652	0.0829268	242.395	FALSE	FALSE	-0.330501	0.741176	2166.46	FALSE
csh1	1.1634	0.245315	717.056	FALSE	FALSE	-1.52719	0.131079	383.145	FALSE	FALSE	0.944617	0.34677	1013.61	FALSE	FALSE	-2.12174	0.0350116	102.339	FALSE	FALSE	-1.54291	0.12458	364.148	FALSE	FALSE	1.1901	0.234589	685.703	FALSE	FALSE	-0.201465	0.840422	2456.55	FALSE	FALSE	-1.36963	0.173705	507.74	FALSE	FALSE	1.12332	0.261687	764.912	FALSE	FALSE	0.115536	0.90807	2654.29	FALSE
csnk1d	-1.38936	0.165472	483.674	FALSE	FALSE	-18.1213	5.65332e-28	1.65247e-24	TRUE	FALSE	-5.37034	4.17412e-07	0.0012201	FALSE	FALSE	-2.61473	0.00957705	27.9937	FALSE	FALSE	-26.8596	2.26699e-64	6.62641e-61	TRUE	FALSE	-1.88048	0.0606586	177.305	FALSE	FALSE	7.73941	6.58945e-14	1.9261e-10	FALSE	FALSE	-1.36567	0.175034	511.624	FALSE	FALSE	-13.6681	1.10873e-37	3.2408e-34	FALSE	FALSE	-12.7797	4.58004e-32	1.33875e-28	FALSE
csnk2a1	-0.849933	0.395839	1157.04	FALSE	FALSE	-6.49066	3.55796e-07	0.00103999	TRUE	FALSE	-3.42149	0.000871725	2.54805	FALSE	FALSE	1.25256	0.211782	619.038	FALSE	FALSE	-15.7563	1.59209e-28	4.65367e-25	TRUE	FALSE	3.77895	0.000176959	0.517252	FALSE	FALSE	13.5186	1.64176e-35	4.79886e-32	FALSE	FALSE	4.37272	2.93041e-05	0.0856559	FALSE	FALSE	0.318486	0.750212	2192.87	FALSE	FALSE	1.36894	0.171679	501.818	FALSE
cspg4	-0.749968	0.453686	1326.13	FALSE	FALSE	-0.574461	0.568865	1662.79	FALSE	FALSE	-0.532688	0.595264	1739.96	FALSE	FALSE	2.36775	0.0188055	54.9685	FALSE	FALSE	0.0536356	0.957311	2798.22	FALSE	FALSE	0.505165	0.61367	1793.76	FALSE	FALSE	-0.298671	0.765322	2237.04	FALSE	FALSE	-11.8139	7.76427e-21	2.2695e-17	FALSE	FALSE	-4.04281	5.87005e-05	0.171582	FALSE	FALSE	-0.207894	0.835403	2441.88	FALSE
cspg5	-0.0510117	0.959341	2804.15	FALSE	FALSE	-1.19824	0.240491	702.955	FALSE	FALSE	0.132482	0.894846	2615.64	FALSE	FALSE	-1.46024	0.145803	426.183	FALSE	FALSE	-0.880425	0.38079	1113.05	FALSE	FALSE	3.03551	0.00253744	7.41694	FALSE	FALSE	-2.01975	0.0439906	128.585	FALSE	FALSE	-4.98458	2.56411e-06	0.0074949	FALSE	FALSE	-2.71336	0.0068284	19.9594	FALSE	FALSE	-1.17934	0.23888	698.247	FALSE
csrp3	1.92293	0.0551752	161.277	FALSE	FALSE	2.21598	0.0325735	95.2122	FALSE	FALSE	2.86873	0.00493719	14.4314	FALSE	FALSE	1.49903	0.135413	395.812	FALSE	FALSE	1.19579	0.234117	684.324	FALSE	FALSE	0.22466	0.822341	2403.7	FALSE	FALSE	0.2672	0.789435	2307.52	FALSE	FALSE	-6.54916	2.57969e-09	7.54042e-06	FALSE	FALSE	0.63828	0.523504	1530.2	FALSE	FALSE	-2.98775	0.00296032	8.65303	FALSE
cst1	-0.914895	0.360816	1054.66	FALSE	FALSE	-0.245749	0.806698	2357.98	FALSE	FALSE	0.270645	0.787197	2300.98	FALSE	FALSE	1.01365	0.312005	911.992	FALSE	FALSE	-1.93345	0.0549305	160.562	FALSE	FALSE	-1.60012	0.11031	322.435	FALSE	FALSE	-0.461658	0.644567	1884.07	FALSE	FALSE	-11.7552	6.76625e-20	1.97777e-16	TRUE	FALSE	1.35338	0.176446	515.752	FALSE	FALSE	-3.6731	0.000272573	0.796731	FALSE
cst3	-3.71741	0.000228279	0.667261	FALSE	FALSE	-3.36599	0.00109582	3.20307	FALSE	FALSE	-1.83831	0.0680202	198.823	FALSE	FALSE	-1.09851	0.273247	798.701	FALSE	FALSE	-2.14184	0.0331652	96.9419	FALSE	FALSE	0.314505	0.753273	2201.82	FALSE	FALSE	6.04415	3.04336e-09	8.89575e-06	FALSE	FALSE	-40.9811	1.32877e-66	3.884e-63	TRUE	FALSE	3.82775	0.000141114	0.412476	FALSE	FALSE	-4.57326	6.20566e-06	0.0181391	FALSE
cst5	1.122	0.262509	767.313	FALSE	FALSE	1.53945	0.133511	390.254	FALSE	FALSE	2.2144	0.0288485	84.3242	FALSE	FALSE	0.872129	0.384185	1122.97	FALSE	FALSE	0.503591	0.61556	1799.28	FALSE	FALSE	-0.402915	0.687188	2008.65	FALSE	FALSE	1.27765	0.202001	590.45	FALSE	FALSE	-11.4101	2.50604e-19	7.32516e-16	FALSE	FALSE	-0.347576	0.728269	2128.73	FALSE	FALSE	-1.20212	0.229951	672.146	FALSE
cst6	-1.21395	0.225465	659.034	FALSE	FALSE	-1.28969	0.200768	586.844	FALSE	FALSE	0.324785	0.745805	2179.99	FALSE	FALSE	2.29814	0.022589	66.0277	FALSE	FALSE	-0.892759	0.372919	1090.04	FALSE	FALSE	0.737461	0.461211	1348.12	FALSE	FALSE	-2.07159	0.0388716	113.622	FALSE	FALSE	-16.6057	1.16294e-30	3.39928e-27	TRUE	FALSE	6.47752	1.81191e-10	5.2962e-07	FALSE	FALSE	-5.04621	6.58476e-07	0.00192472	FALSE
cst7	-1.34891	0.178086	520.547	FALSE	FALSE	-5.15548	2.02867e-06	0.00592981	FALSE	FALSE	-4.70563	6.3971e-06	0.0186987	FALSE	FALSE	-2.45477	0.0149152	43.597	FALSE	FALSE	-7.64674	9.22244e-13	2.69572e-09	FALSE	FALSE	-0.928845	0.353431	1033.08	FALSE	FALSE	5.64204	2.89421e-08	8.45976e-05	FALSE	FALSE	-5.50289	2.96458e-07	0.000866548	FALSE	FALSE	1.82126	0.0690004	201.688	FALSE	FALSE	-0.124706	0.900811	2633.07	FALSE
cstb	-17.9625	7.98456e-54	2.33389e-50	FALSE	FALSE	-24.7549	7.81314e-43	2.28378e-39	TRUE	FALSE	-24.1289	7.0039e-53	2.04724e-49	TRUE	FALSE	-4.46155	1.32918e-05	0.0388521	FALSE	FALSE	-30.755	1.76728e-85	5.16577e-82	TRUE	FALSE	12.3588	1.1865e-30	3.46814e-27	FALSE	FALSE	9.57553	5.66526e-20	1.65596e-16	FALSE	FALSE	-21.879	5.44238e-41	1.59081e-37	TRUE	FALSE	0.717052	0.473593	1384.31	FALSE	FALSE	0.646094	0.518541	1515.7	FALSE
ctag1a_ctag1b	0.834485	0.404485	1182.31	FALSE	FALSE	-0.626803	0.534847	1563.36	FALSE	FALSE	-0.100591	0.920061	2689.34	FALSE	FALSE	0.502298	0.616004	1800.58	FALSE	FALSE	-0.17842	0.858725	2510.05	FALSE	FALSE	-0.403921	0.686451	2006.5	FALSE	FALSE	0.475425	0.634707	1855.25	FALSE	FALSE	0.51487	0.60776	1776.48	FALSE	FALSE	-6.93851	9.22725e-12	2.69713e-08	FALSE	FALSE	-6.16597	1.55228e-09	4.53731e-06	FALSE
ctbs	-1.4561	0.146114	427.09	FALSE	FALSE	-0.0668765	0.946894	2767.77	FALSE	FALSE	-2.5521	0.0119882	35.0415	FALSE	FALSE	-2.49569	0.013337	38.9841	FALSE	FALSE	-0.971884	0.332601	972.193	FALSE	FALSE	0.597433	0.550507	1609.13	FALSE	FALSE	5.49878	6.35375e-08	0.00018572	FALSE	FALSE	-2.60806	0.010452	30.5513	FALSE	FALSE	3.06656	0.00225045	6.57806	FALSE	FALSE	-4.0997	4.89177e-05	0.142987	FALSE
ctf1	-4.90035	1.38e-06	0.00403374	FALSE	FALSE	-31.444	7.23143e-50	2.11375e-46	TRUE	FALSE	-13.5052	1.59569e-27	4.6642e-24	FALSE	FALSE	-12.859	4.75564e-28	1.39007e-24	FALSE	FALSE	-40.4843	4.86614e-109	1.42237e-105	TRUE	FALSE	-3.20091	0.00145939	4.26581	FALSE	FALSE	26.8677	1.23543e-98	3.61117e-95	FALSE	FALSE	2.13766	0.0349169	102.062	FALSE	FALSE	-1.19141	0.233912	683.724	FALSE	FALSE	-2.51438	0.0122725	35.8726	FALSE
cthrc1	-2.35369	0.0190392	55.6517	FALSE	FALSE	-0.855645	0.397281	1161.25	FALSE	FALSE	-1.79061	0.0759482	221.997	FALSE	FALSE	0.537043	0.591807	1729.85	FALSE	FALSE	-0.499195	0.618514	1807.92	FALSE	FALSE	2.45153	0.0145722	42.5946	FALSE	FALSE	3.6542	0.000286798	0.838309	FALSE	FALSE	-11.8158	7.75297e-21	2.26619e-17	TRUE	FALSE	6.87055	1.42084e-11	4.15312e-08	FALSE	FALSE	-7.02782	7.46469e-12	2.18193e-08	FALSE
ctla4	-0.75427	0.451101	1318.57	FALSE	FALSE	-0.867656	0.390745	1142.15	FALSE	FALSE	-1.89942	0.0599775	175.314	FALSE	FALSE	-0.307402	0.758842	2218.1	FALSE	FALSE	-0.96889	0.334455	977.612	FALSE	FALSE	0.772571	0.440148	1286.55	FALSE	FALSE	1.75417	0.0800475	233.979	FALSE	FALSE	-2.02667	0.0452906	132.385	FALSE	FALSE	-0.135181	0.892508	2608.8	FALSE	FALSE	-0.144495	0.885172	2587.36	FALSE
ctnna1	0.339502	0.734403	2146.66	FALSE	FALSE	-0.956775	0.346567	1013.02	FALSE	FALSE	0.829538	0.4086	1194.34	FALSE	FALSE	-0.243524	0.80785	2361.35	FALSE	FALSE	-0.0188162	0.985026	2879.23	FALSE	FALSE	-0.139151	0.889391	2599.69	FALSE	FALSE	-0.622917	0.533649	1559.86	FALSE	FALSE	0.796039	0.427856	1250.62	FALSE	FALSE	-2.4373	0.0150504	43.9922	FALSE	FALSE	-1.92967	0.0542692	158.629	FALSE
ctrb1	-0.556112	0.578426	1690.74	FALSE	FALSE	-0.254222	0.800899	2341.03	FALSE	FALSE	2.21909	0.0285019	83.3111	FALSE	FALSE	-2.91303	0.00396715	11.596	FALSE	FALSE	0.0649445	0.948339	2771.99	FALSE	FALSE	0.369316	0.712053	2081.33	FALSE	FALSE	1.34697	0.178631	522.139	FALSE	FALSE	-12.2009	4.26382e-21	1.24631e-17	TRUE	FALSE	-1.80691	0.0712157	208.163	FALSE	FALSE	-0.309382	0.757171	2213.21	FALSE
ctrc	0.8915	0.373163	1090.75	FALSE	FALSE	0.28431	0.776965	2271.07	FALSE	FALSE	1.24154	0.216646	633.256	FALSE	FALSE	-3.04402	0.00263738	7.70907	FALSE	FALSE	0.0472385	0.962372	2813.01	FALSE	FALSE	4.43816	1.1298e-05	0.0330241	FALSE	FALSE	-0.63011	0.528933	1546.07	FALSE	FALSE	-5.8718	5.85866e-08	0.000171249	FALSE	FALSE	-5.21598	2.42511e-07	0.000708861	FALSE	FALSE	0.828092	0.408051	1192.73	FALSE
ctrl	0.683525	0.494643	1445.84	FALSE	FALSE	-0.936794	0.356329	1041.55	FALSE	FALSE	0.615521	0.539464	1576.85	FALSE	FALSE	-1.94536	0.053086	155.17	FALSE	FALSE	-2.00342	0.0479079	140.035	FALSE	FALSE	-0.762928	0.445875	1303.29	FALSE	FALSE	-0.210061	0.833709	2436.93	FALSE	FALSE	-10.3878	9.835e-18	2.87477e-14	FALSE	FALSE	-1.36197	0.173649	507.575	FALSE	FALSE	-1.84925	0.0650606	190.172	FALSE
ctsb	0.0929728	0.925969	2706.61	FALSE	FALSE	0.851504	0.396666	1159.45	FALSE	FALSE	0.00708055	0.99436	2906.51	FALSE	FALSE	0.235781	0.813833	2378.83	FALSE	FALSE	-0.242473	0.808617	2363.59	FALSE	FALSE	0.0538951	0.957041	2797.43	FALSE	FALSE	-0.178186	0.858654	2509.85	FALSE	FALSE	-10.8286	7.22555e-19	2.11203e-15	FALSE	FALSE	-3.36847	0.000798393	2.3337	FALSE	FALSE	-1.66113	0.0973683	284.607	FALSE
ctsc	-6.8906	2.03198e-11	5.93949e-08	FALSE	FALSE	-11.5997	4.44851e-18	1.3003e-14	FALSE	FALSE	-9.70359	4.94359e-17	1.44501e-13	FALSE	FALSE	-6.16459	3.57808e-09	1.04587e-05	FALSE	FALSE	-16.9977	1.97277e-39	5.76642e-36	TRUE	FALSE	-3.05353	0.00238657	6.97594	FALSE	FALSE	6.15004	1.66714e-09	4.87305e-06	FALSE	FALSE	1.14699	0.254227	743.106	FALSE	FALSE	5.40609	8.87366e-08	0.000259377	FALSE	FALSE	-3.69567	0.0002458	0.718472	FALSE
ctsd	-2.92349	0.00366152	10.7026	FALSE	FALSE	-3.96712	0.000140664	0.411162	FALSE	FALSE	-2.83432	0.00530461	15.5054	FALSE	FALSE	-1.99063	0.0479236	140.081	FALSE	FALSE	-3.97057	9.47128e-05	0.276846	FALSE	FALSE	0.520839	0.602746	1761.83	FALSE	FALSE	5.65221	2.84318e-08	8.31062e-05	FALSE	FALSE	-5.67183	1.29017e-07	0.000377117	FALSE	FALSE	2.91454	0.00368699	10.7771	FALSE	FALSE	-1.33066	0.184023	537.899	FALSE
ctse	-2.49834	0.0128604	37.591	FALSE	FALSE	-1.43891	0.154682	452.135	FALSE	FALSE	-2.8428	0.00529052	15.4642	FALSE	FALSE	0.369011	0.712509	2082.66	FALSE	FALSE	-3.81556	0.000188199	0.550105	FALSE	FALSE	2.50984	0.0124113	36.2782	FALSE	FALSE	-1.75977	0.0791073	231.231	FALSE	FALSE	-9.03127	1.17851e-14	3.44479e-11	FALSE	FALSE	2.49296	0.0129068	37.7266	FALSE	FALSE	-0.187791	0.851125	2487.84	FALSE
ctsf	-0.346555	0.729096	2131.15	FALSE	FALSE	0.405219	0.687527	2009.64	FALSE	FALSE	-2.62003	0.0100152	29.2744	FALSE	FALSE	-2.16859	0.031232	91.2912	FALSE	FALSE	-0.233112	0.816094	2385.44	FALSE	FALSE	0.681135	0.496116	1450.15	FALSE	FALSE	2.77424	0.00575235	16.8141	FALSE	FALSE	-0.886455	0.37758	1103.67	FALSE	FALSE	-1.71138	0.0874614	255.65	FALSE	FALSE	4.04486	6.13908e-05	0.179445	FALSE
ctsh	-0.508089	0.611665	1787.9	FALSE	FALSE	-0.489913	0.625412	1828.08	FALSE	FALSE	-2.58453	0.0107235	31.3448	FALSE	FALSE	-2.14014	0.0335732	98.1344	FALSE	FALSE	-1.85971	0.0641577	187.533	FALSE	FALSE	-0.0458505	0.963448	2816.16	FALSE	FALSE	1.97952	0.0483277	141.262	FALSE	FALSE	-6.11981	1.73947e-08	5.08448e-05	FALSE	FALSE	2.18803	0.0290126	84.8038	FALSE	FALSE	0.156915	0.875382	2558.74	FALSE
ctsl	-1.46642	0.14329	418.836	FALSE	FALSE	-0.995817	0.321834	940.719	FALSE	FALSE	-0.936467	0.35051	1024.54	FALSE	FALSE	2.11992	0.0351983	102.885	FALSE	FALSE	-1.17863	0.239685	700.601	FALSE	FALSE	2.30664	0.0214962	62.8333	FALSE	FALSE	2.95626	0.00326876	9.55457	FALSE	FALSE	-13.2243	4.09015e-24	1.19555e-20	TRUE	FALSE	1.36324	0.173258	506.432	FALSE	FALSE	-4.14331	4.09143e-05	0.119592	FALSE
ctso	-1.23211	0.218581	638.913	FALSE	FALSE	0.392661	0.695709	2033.56	FALSE	FALSE	-1.01685	0.311119	909.401	FALSE	FALSE	-2.73652	0.00673848	19.6966	FALSE	FALSE	1.96394	0.0509813	149.018	FALSE	FALSE	-0.985834	0.3247	949.099	FALSE	FALSE	5.58222	3.98722e-08	0.000116546	FALSE	FALSE	-10.1643	4.54299e-17	1.32792e-13	FALSE	FALSE	1.075	0.282747	826.469	FALSE	FALSE	-3.24884	0.0012433	3.63416	FALSE
ctss	1.82785	0.0684867	200.187	FALSE	FALSE	-2.51709	0.0173994	50.8584	FALSE	FALSE	-0.73453	0.464795	1358.59	FALSE	FALSE	-1.28929	0.199252	582.412	FALSE	FALSE	-4.58072	1.6297e-05	0.0476362	FALSE	FALSE	-1.26091	0.208204	608.58	FALSE	FALSE	4.46268	1.0669e-05	0.0311856	FALSE	FALSE	-10.1507	2.03513e-15	5.94869e-12	FALSE	FALSE	0.223615	0.823142	2406.04	FALSE	FALSE	-1.77764	0.0763177	223.077	FALSE
ctsv	1.53973	0.124364	363.517	FALSE	FALSE	-0.832378	0.41039	1199.57	FALSE	FALSE	-1.22613	0.222704	650.964	FALSE	FALSE	-1.52971	0.127594	372.959	FALSE	FALSE	0.519716	0.604292	1766.35	FALSE	FALSE	2.26284	0.0240845	70.399	FALSE	FALSE	-0.600839	0.548231	1602.48	FALSE	FALSE	15.9122	7.94084e-29	2.32111e-25	FALSE	TRUE	1.17841	0.239037	698.705	FALSE	FALSE	-0.202431	0.839669	2454.35	FALSE
ctsz	-2.6275	0.0089143	26.0565	FALSE	FALSE	-1.53472	0.128125	374.509	FALSE	FALSE	-3.06886	0.00256157	7.48747	FALSE	FALSE	-1.69067	0.0923921	270.062	FALSE	FALSE	-2.08984	0.0376373	110.014	FALSE	FALSE	-0.241234	0.809477	2366.1	FALSE	FALSE	6.27013	8.13613e-10	2.37819e-06	FALSE	FALSE	-24.9578	7.5481e-46	2.20631e-42	TRUE	FALSE	3.29835	0.00102272	2.9894	FALSE	FALSE	-3.9139	0.0001048	0.306331	FALSE
cuzd1	0.643511	0.520252	1520.7	FALSE	FALSE	0.50644	0.61637	1801.65	FALSE	FALSE	1.63868	0.104192	304.552	FALSE	FALSE	0.938225	0.349236	1020.82	FALSE	FALSE	0.064819	0.948454	2772.33	FALSE	FALSE	-0.379677	0.704356	2058.83	FALSE	FALSE	0.71113	0.477359	1395.32	FALSE	FALSE	-5.42889	3.70579e-07	0.0010832	FALSE	FALSE	-1.5173	0.129657	378.989	FALSE	FALSE	-1.03038	0.303395	886.823	FALSE
cwc15	-35.1638	1.83792e-127	5.37225e-124	TRUE	FALSE	-11.4345	1.5304e-13	4.47335e-10	TRUE	FALSE	-32.5546	1.03828e-57	3.03488e-54	TRUE	FALSE	-0.186202	0.852469	2491.77	FALSE	FALSE	-27.6117	4.63442e-51	1.35464e-47	TRUE	FALSE	2.66663	0.00791444	23.1339	FALSE	FALSE	7.69078	8.49929e-14	2.48434e-10	FALSE	FALSE	-7.99657	2.13059e-12	6.22771e-09	TRUE	FALSE	-35.2032	1.64463e-155	4.80726e-152	TRUE	FALSE	-31.243	1.10965e-115	3.24351e-112	TRUE
cx3cl1	-1.60152	0.110015	321.575	FALSE	FALSE	1.0713	0.292037	853.623	FALSE	FALSE	0.297518	0.766629	2240.86	FALSE	FALSE	-0.0486766	0.961225	2809.66	FALSE	FALSE	-0.520934	0.603465	1763.93	FALSE	FALSE	-1.72535	0.085095	248.733	FALSE	FALSE	-0.478312	0.632648	1849.23	FALSE	FALSE	-21.9525	1.28273e-38	3.74941e-35	TRUE	FALSE	-1.52098	0.128734	376.291	FALSE	FALSE	1.55392	0.120909	353.417	FALSE
cxadr	-2.00845	0.0452342	132.219	FALSE	FALSE	-0.454566	0.650781	1902.23	FALSE	FALSE	-1.52257	0.130357	381.033	FALSE	FALSE	-0.355645	0.722468	2111.77	FALSE	FALSE	-0.750137	0.454092	1327.31	FALSE	FALSE	-1.72574	0.0850205	248.515	FALSE	FALSE	4.55568	6.6593e-06	0.0194651	FALSE	FALSE	-22.6426	1.33618e-40	3.90566e-37	TRUE	FALSE	-0.276326	0.782382	2286.9	FALSE	FALSE	-2.01	0.0450157	131.581	FALSE
cxcl1	-6.26092	9.37245e-10	2.73957e-06	FALSE	FALSE	-15.8098	1.79489e-25	5.24648e-22	TRUE	FALSE	-11.3913	2.92905e-21	8.56161e-18	FALSE	FALSE	-9.46087	6.60928e-18	1.93189e-14	FALSE	FALSE	-24.2238	1.15654e-60	3.38058e-57	TRUE	FALSE	-2.14015	0.0328399	95.9909	FALSE	FALSE	11.6145	1.36892e-27	4.00136e-24	FALSE	FALSE	-1.57957	0.117413	343.197	FALSE	FALSE	-1.75504	0.0796982	232.958	FALSE	FALSE	-0.96093	0.337093	985.324	FALSE
cxcl10	-2.06312	0.0397098	116.072	FALSE	FALSE	-2.15905	0.0340766	99.6059	FALSE	FALSE	-1.88305	0.0619339	181.033	FALSE	FALSE	-4.07137	6.63049e-05	0.193809	FALSE	FALSE	-2.33928	0.0203326	59.4323	FALSE	FALSE	-1.78458	0.0749518	219.084	FALSE	FALSE	4.25915	2.47807e-05	0.0724338	FALSE	FALSE	-8.15786	1.14217e-12	3.33856e-09	FALSE	FALSE	-2.79328	0.00536227	15.6739	FALSE	FALSE	-1.84378	0.0658584	192.504	FALSE
cxcl11	0.512861	0.608314	1778.1	FALSE	FALSE	-4.19096	0.000194698	0.569101	FALSE	FALSE	-2.32234	0.0219997	64.305	FALSE	FALSE	-7.60307	9.09228e-13	2.65767e-09	FALSE	FALSE	-7.86373	3.10083e-12	9.06374e-09	FALSE	FALSE	-1.09539	0.273885	800.566	FALSE	FALSE	12.0373	2.4263e-29	7.09207e-26	FALSE	FALSE	-3.00105	0.00344256	10.0626	FALSE	FALSE	-4.61373	4.71806e-06	0.0137909	FALSE	FALSE	1.05154	0.293562	858.081	FALSE
cxcl12	2.44344	0.0149607	43.7301	FALSE	FALSE	-6.95094	1.50492e-09	4.39888e-06	FALSE	FALSE	-1.03666	0.301853	882.315	FALSE	FALSE	0.7426	0.458576	1340.42	FALSE	FALSE	-8.30194	1.97797e-14	5.78161e-11	FALSE	FALSE	-0.31042	0.75638	2210.9	FALSE	FALSE	4.8019	2.11993e-06	0.00619654	FALSE	FALSE	-1.16918	0.24521	716.75	FALSE	FALSE	-2.07983	0.0379191	110.837	FALSE	FALSE	0.533055	0.594261	1737.03	FALSE
cxcl13	-2.25474	0.0246549	72.0663	FALSE	FALSE	-2.75476	0.00947423	27.6932	FALSE	FALSE	-2.83289	0.00546059	15.9613	FALSE	FALSE	-5.02924	1.04321e-06	0.0030493	FALSE	FALSE	-4.17075	6.17183e-05	0.180403	FALSE	FALSE	-3.24486	0.00125594	3.6711	FALSE	FALSE	5.03717	6.70805e-07	0.00196076	FALSE	FALSE	-7.6211	1.95605e-11	5.71754e-08	FALSE	FALSE	-2.57077	0.0103562	30.2711	FALSE	FALSE	-1.67153	0.0952927	278.54	FALSE
cxcl14	2.05954	0.040063	117.104	FALSE	FALSE	2.2666	0.026498	77.4535	FALSE	FALSE	3.14127	0.00209155	6.11361	FALSE	FALSE	5.08906	8.13046e-07	0.00237653	FALSE	FALSE	5.4849	1.32302e-07	0.000386719	FALSE	FALSE	-4.663	4.06551e-06	0.0118835	FALSE	FALSE	3.46004	0.000589371	1.72273	FALSE	FALSE	-8.14607	1.34764e-12	3.93914e-09	FALSE	FALSE	1.18728	0.235536	688.471	FALSE	FALSE	-3.61128	0.000339087	0.991151	FALSE
cxcl16	-0.753718	0.451434	1319.54	FALSE	FALSE	-1.62864	0.106688	311.849	FALSE	FALSE	-1.38289	0.168711	493.141	FALSE	FALSE	-1.60037	0.111022	324.516	FALSE	FALSE	0.128695	0.897702	2623.98	FALSE	FALSE	-0.229393	0.818659	2392.94	FALSE	FALSE	6.07948	2.462e-09	7.19643e-06	FALSE	FALSE	-19.5437	5.61103e-37	1.6401e-33	TRUE	FALSE	-0.313255	0.754181	2204.47	FALSE	FALSE	7.08322	5.2644e-12	1.53878e-08	FALSE
cxcl17	2.41636	0.0160942	47.0433	FALSE	FALSE	5.52234	4.84665e-07	0.00141668	FALSE	FALSE	4.54236	1.25823e-05	0.0367782	FALSE	FALSE	4.64519	5.98387e-06	0.0174909	FALSE	FALSE	11.4396	1.98648e-23	5.80649e-20	FALSE	FALSE	1.03325	0.301999	882.742	FALSE	FALSE	3.58578	0.000370606	1.08328	FALSE	FALSE	-8.24808	6.89968e-13	2.01678e-09	FALSE	FALSE	2.74881	0.00613548	17.934	FALSE	FALSE	2.0872	0.0374145	109.363	FALSE
cxcl3	-2.88938	0.00405671	11.8578	FALSE	FALSE	-25.6157	1.19281e-38	3.48659e-35	TRUE	FALSE	-7.39746	1.54002e-11	4.50148e-08	FALSE	FALSE	-15.1454	1.62019e-35	4.7358e-32	FALSE	FALSE	-30.2081	1.94182e-75	5.67594e-72	TRUE	FALSE	-7.26126	1.56462e-12	4.57338e-09	FALSE	FALSE	23.499	1.76612e-81	5.16238e-78	FALSE	FALSE	2.12144	0.0363945	106.381	FALSE	FALSE	-1.44598	0.14864	434.475	FALSE	FALSE	-0.440434	0.659831	1928.69	FALSE
cxcl5	-1.20948	0.227161	663.993	FALSE	FALSE	-24.5094	2.88842e-43	8.44286e-40	TRUE	FALSE	-6.76761	2.63304e-10	7.69637e-07	FALSE	FALSE	-6.50532	5.70614e-10	1.6679e-06	FALSE	FALSE	-29.6803	4.0415e-83	1.18133e-79	TRUE	FALSE	-7.70997	7.12265e-14	2.08195e-10	FALSE	FALSE	16.5902	4.40125e-49	1.28648e-45	FALSE	FALSE	4.05924	9.52419e-05	0.278392	FALSE	FALSE	-2.83641	0.004698	13.7323	FALSE	FALSE	6.8975	1.79996e-11	5.26128e-08	FALSE
cxcl6	-5.16465	3.69123e-07	0.00107895	FALSE	FALSE	-14.5377	2.81701e-23	8.23412e-20	TRUE	FALSE	-9.35249	3.30455e-16	9.6592e-13	FALSE	FALSE	-9.72025	1.06124e-18	3.10199e-15	FALSE	FALSE	-24.5076	5.73137e-61	1.67528e-57	TRUE	FALSE	-4.45216	1.05307e-05	0.0307814	FALSE	FALSE	18.4893	4.79009e-58	1.40014e-54	FALSE	FALSE	-0.300847	0.764158	2233.63	FALSE	FALSE	0.163476	0.870191	2543.57	FALSE	FALSE	1.15269	0.249632	729.674	FALSE
cxcl8	-8.79159	3.77025e-17	1.10204e-13	FALSE	FALSE	-9.14611	3.72766e-11	1.0896e-07	TRUE	FALSE	-8.06465	8.90633e-13	2.60332e-09	FALSE	FALSE	-7.33428	4.70223e-12	1.37446e-08	FALSE	FALSE	-10.5987	1.76667e-18	5.16398e-15	TRUE	FALSE	2.92386	0.00361836	10.5765	FALSE	FALSE	6.95425	1.20051e-11	3.50909e-08	FALSE	FALSE	-4.69046	9.07158e-06	0.0265162	FALSE	FALSE	0.92128	0.357233	1044.19	FALSE	FALSE	1.08412	0.278887	815.188	FALSE
cxcl9	-0.817294	0.41422	1210.77	FALSE	FALSE	-1.28148	0.204008	596.316	FALSE	FALSE	-0.380538	0.704169	2058.29	FALSE	FALSE	-0.300755	0.763901	2232.88	FALSE	FALSE	-2.61503	0.00962068	28.1213	FALSE	FALSE	0.0167587	0.986636	2883.94	FALSE	FALSE	2.67373	0.00776167	22.6874	FALSE	FALSE	-15.8645	7.30878e-29	2.13636e-25	TRUE	FALSE	-3.83866	0.000135105	0.394913	FALSE	FALSE	-1.54552	0.12291	359.265	FALSE
cyb5a	-0.910016	0.363349	1062.07	FALSE	FALSE	1.222	0.230087	672.544	FALSE	FALSE	-1.25494	0.212304	620.564	FALSE	FALSE	0.562951	0.57409	1678.07	FALSE	FALSE	1.07515	0.284712	832.212	FALSE	FALSE	1.00222	0.316758	925.883	FALSE	FALSE	0.813649	0.416284	1216.8	FALSE	FALSE	-0.700185	0.485415	1418.87	FALSE	FALSE	-1.36664	0.172196	503.329	FALSE	FALSE	-1.72176	0.0857964	250.783	FALSE
cyb5r2	-17.7568	1.19415e-52	3.4905e-49	FALSE	FALSE	-14.0759	5.49878e-16	1.60729e-12	TRUE	FALSE	-18.3623	1.96543e-34	5.74496e-31	TRUE	FALSE	-10.8555	4.84199e-22	1.41531e-18	FALSE	FALSE	-22.5418	4.22057e-43	1.23367e-39	TRUE	FALSE	-2.13525	0.0332351	97.1463	FALSE	FALSE	24.4826	2.62133e-86	7.66214e-83	FALSE	FALSE	-11.9145	4.4382e-21	1.29729e-17	FALSE	FALSE	3.30008	0.00101568	2.96884	FALSE	FALSE	-2.43891	0.0151051	44.1522	FALSE
cyp24a1	-0.743385	0.457671	1337.77	FALSE	FALSE	-0.877464	0.385603	1127.12	FALSE	FALSE	-0.662855	0.508804	1487.23	FALSE	FALSE	-0.0847593	0.932536	2725.8	FALSE	FALSE	-0.108807	0.913537	2670.27	FALSE	FALSE	0.444404	0.656954	1920.28	FALSE	FALSE	1.03946	0.299138	874.381	FALSE	FALSE	-0.515367	0.60744	1775.55	FALSE	FALSE	-2.0115	0.0446631	130.55	FALSE	FALSE	-1.61135	0.107787	315.06	FALSE
cyth3	-6.55462	1.66992e-10	4.88119e-07	FALSE	FALSE	-0.771804	0.44555	1302.34	FALSE	FALSE	-6.28222	7.77558e-09	2.2728e-05	FALSE	FALSE	0.709812	0.478638	1399.06	FALSE	FALSE	-2.19403	0.030384	88.8123	FALSE	FALSE	0.573198	0.566787	1656.72	FALSE	FALSE	0.143806	0.885719	2588.96	FALSE	FALSE	-2.73823	0.00729707	21.3293	FALSE	FALSE	-19.7705	6.72562e-69	1.9659e-65	FALSE	FALSE	-16.3754	1.10121e-47	3.21883e-44	FALSE
cytl1	-1.55301	0.121161	354.154	FALSE	FALSE	-1.90598	0.0638339	186.587	FALSE	FALSE	-0.221209	0.825316	2412.4	FALSE	FALSE	0.207577	0.835761	2442.93	FALSE	FALSE	-1.62232	0.10724	313.463	FALSE	FALSE	1.47476	0.140918	411.905	FALSE	FALSE	1.65795	0.0979869	286.416	FALSE	FALSE	-17.8015	4.45908e-33	1.30339e-29	TRUE	FALSE	8.2949	5.60268e-16	1.63766e-12	FALSE	FALSE	-8.91981	1.06926e-17	3.12544e-14	FALSE
daam1	-1.14702	0.252026	736.673	FALSE	FALSE	-19.9663	1.854e-30	5.41924e-27	TRUE	FALSE	-5.66955	1.07274e-07	0.000313562	FALSE	FALSE	-34.2779	2.68501e-86	7.8483e-83	TRUE	FALSE	-23.3875	8.57613e-56	2.5068e-52	TRUE	FALSE	16.2032	1.65725e-47	4.84415e-44	FALSE	FALSE	38.2025	1.18761e-148	3.4714e-145	FALSE	FALSE	1.09884	0.274436	802.176	FALSE	FALSE	0.491631	0.623139	1821.44	FALSE	FALSE	2.03174	0.0427646	125.001	FALSE
dab2	1.87891	0.0609312	178.102	FALSE	FALSE	-16.2214	1.03157e-18	3.01528e-15	TRUE	FALSE	-1.60689	0.110875	324.086	FALSE	FALSE	-22.3271	8.64207e-58	2.52608e-54	FALSE	FALSE	-18.9552	1.05995e-36	3.09823e-33	TRUE	FALSE	-8.25602	1.38202e-15	4.03966e-12	FALSE	FALSE	43.8782	1.82763e-174	5.34216e-171	FALSE	TRUE	-1.41691	0.159657	466.678	FALSE	FALSE	1.54227	0.123467	360.895	FALSE	FALSE	-0.0179417	0.985693	2881.18	FALSE
dag1	1.85677	0.0640339	187.171	FALSE	FALSE	-25.3513	2.44857e-38	7.15718e-35	TRUE	FALSE	-5.50291	1.9236e-07	0.000562268	FALSE	FALSE	-15.1521	1.61903e-35	4.73242e-32	FALSE	FALSE	-30.2906	1.24957e-75	3.65248e-72	TRUE	FALSE	5.35787	1.29706e-07	0.000379131	FALSE	FALSE	38.5901	2.24891e-151	6.57357e-148	FALSE	FALSE	-0.720178	0.473114	1382.91	FALSE	FALSE	3.00474	0.00275395	8.0498	FALSE	FALSE	-0.493464	0.621919	1817.87	FALSE
dand5	-0.487979	0.625821	1829.28	FALSE	FALSE	0.912585	0.364628	1065.81	FALSE	FALSE	-0.930597	0.354013	1034.78	FALSE	FALSE	0.914836	0.361322	1056.14	FALSE	FALSE	0.516898	0.60587	1770.96	FALSE	FALSE	-1.25611	0.209697	612.946	FALSE	FALSE	0.233805	0.815242	2382.95	FALSE	FALSE	0.856015	0.393984	1151.61	FALSE	FALSE	-1.22279	0.22183	648.408	FALSE	FALSE	-2.08868	0.0373026	109.036	FALSE
dapk2	-32.3138	2.78239e-114	8.13293e-111	TRUE	FALSE	-19.9021	2.49156e-30	7.28282e-27	TRUE	FALSE	-43.8904	2.50082e-73	7.3099e-70	TRUE	FALSE	-4.91751	1.76563e-06	0.00516094	FALSE	FALSE	-20.2514	6.90312e-48	2.01778e-44	TRUE	FALSE	6.43763	2.97364e-10	8.69196e-07	FALSE	FALSE	14.5769	7.54962e-40	2.20675e-36	FALSE	FALSE	-2.01612	0.0464013	135.631	FALSE	FALSE	-16.9944	3.4501e-54	1.00847e-50	FALSE	FALSE	-14.4903	2.83893e-39	8.29819e-36	FALSE
dapp1	4.13494	4.28377e-05	0.125215	FALSE	FALSE	-27.8869	6.96884e-41	2.03699e-37	TRUE	FALSE	-1.74841	0.0828112	242.057	FALSE	FALSE	15.6	9.22348e-37	2.69602e-33	FALSE	TRUE	-31.1779	5.12008e-78	1.4966e-74	TRUE	FALSE	-9.35687	2.71725e-19	7.94251e-16	FALSE	FALSE	30.1454	1.02501e-112	2.9961e-109	FALSE	FALSE	0.294829	0.768751	2247.06	FALSE	FALSE	1.00013	0.317604	928.357	FALSE	FALSE	-0.802196	0.422856	1236.01	FALSE
dars1	-6.21551	1.22647e-09	3.58498e-06	FALSE	FALSE	-11.9665	2.28013e-13	6.66483e-10	TRUE	FALSE	-12.7494	1.72508e-23	5.0424e-20	FALSE	FALSE	-29.4111	4.71696e-76	1.37877e-72	TRUE	FALSE	-26.2769	2.95475e-49	8.63675e-46	TRUE	FALSE	12.0779	1.40386e-29	4.10348e-26	FALSE	FALSE	32.6449	6.9943e-125	2.04444e-121	FALSE	FALSE	2.90992	0.00451873	13.2083	FALSE	FALSE	3.38159	0.000762548	2.22893	FALSE	FALSE	-0.0677153	0.946042	2765.28	FALSE
dbh	0.881809	0.378378	1106	FALSE	FALSE	-0.568616	0.571379	1670.14	FALSE	FALSE	-0.0327664	0.973916	2846.76	FALSE	FALSE	3.47853	0.000611609	1.78773	FALSE	FALSE	-0.317647	0.751116	2195.51	FALSE	FALSE	0.833778	0.404817	1183.28	FALSE	FALSE	1.14342	0.253448	740.828	FALSE	FALSE	1.97634	0.0507313	148.288	FALSE	FALSE	-1.98236	0.0478317	139.812	FALSE	FALSE	2.27003	0.0236643	69.1707	FALSE
dbi	-11.6382	2.46824e-27	7.21467e-24	FALSE	FALSE	-16.0078	3.91088e-17	1.14315e-13	TRUE	FALSE	-17.5787	8.41251e-34	2.45898e-30	TRUE	FALSE	-15.7395	2.10471e-37	6.15206e-34	FALSE	FALSE	-31.9125	1.0355e-56	3.02678e-53	TRUE	FALSE	-2.97514	0.0030733	8.98326	FALSE	FALSE	45.134	9.1197e-179	2.66569e-175	FALSE	TRUE	-14.1135	4.8695e-25	1.42335e-21	FALSE	FALSE	1.66463	0.0964422	281.9	FALSE	FALSE	1.95619	0.0510425	149.197	FALSE
dbn1	1.32495	0.18592	543.443	FALSE	FALSE	-18.3302	2.70168e-28	7.89702e-25	TRUE	FALSE	-2.43279	0.0165293	48.315	FALSE	FALSE	-50.3326	1.63572e-119	4.7812e-116	TRUE	FALSE	-23.1251	1.89173e-55	5.52953e-52	TRUE	FALSE	22.3816	2.01621e-76	5.89339e-73	FALSE	FALSE	23.2765	9.26098e-80	2.70698e-76	FALSE	FALSE	-7.94662	2.58217e-12	7.54768e-09	FALSE	FALSE	-4.38513	1.34674e-05	0.0393652	FALSE	FALSE	-4.09589	4.99896e-05	0.14612	FALSE
dbnl	-12.1675	1.86065e-29	5.43869e-26	FALSE	FALSE	-32.6543	6.03182e-46	1.7631e-42	TRUE	FALSE	-23.2714	3.00871e-48	8.79447e-45	TRUE	FALSE	-36.7131	1.08244e-93	3.16398e-90	TRUE	FALSE	-45.6942	1.25256e-106	3.66124e-103	TRUE	FALSE	16.9951	2.5951e-51	7.58548e-48	FALSE	FALSE	48.4722	2.94938e-192	8.62103e-189	FALSE	TRUE	0.268144	0.789148	2306.68	FALSE	FALSE	2.81209	0.00506127	14.7941	FALSE	FALSE	1.06311	0.288286	842.661	FALSE
dcbld2	-1.08759	0.27739	810.812	FALSE	FALSE	-1.79923	0.0797046	232.977	FALSE	FALSE	-1.02727	0.306513	895.939	FALSE	FALSE	0.177133	0.859574	2512.54	FALSE	FALSE	-1.63862	0.104056	304.157	FALSE	FALSE	0.424012	0.671747	1963.52	FALSE	FALSE	1.79186	0.0737965	215.707	FALSE	FALSE	-12.2764	2.03903e-21	5.96007e-18	FALSE	FALSE	-2.96752	0.00310625	9.07957	FALSE	FALSE	1.73004	0.0842931	246.389	FALSE
dcc	-0.657848	0.511008	1493.68	FALSE	FALSE	-0.956255	0.346824	1013.77	FALSE	FALSE	0.424864	0.671782	1963.62	FALSE	FALSE	-0.489363	0.625112	1827.2	FALSE	FALSE	-0.24073	0.810279	2368.45	FALSE	FALSE	-0.0482823	0.961512	2810.5	FALSE	FALSE	0.517513	0.605045	1768.55	FALSE	FALSE	1.98679	0.0495725	144.901	FALSE	FALSE	-8.96899	2.86953e-18	8.38763e-15	FALSE	FALSE	-4.9052	1.31417e-06	0.00384133	FALSE
dcdc2c	0.230369	0.817919	2390.78	FALSE	FALSE	-2.52076	0.016548	48.3699	FALSE	FALSE	-1.09454	0.276232	807.425	FALSE	FALSE	-0.637447	0.524556	1533.28	FALSE	FALSE	0.0569105	0.954722	2790.65	FALSE	FALSE	-1.20074	0.230466	673.652	FALSE	FALSE	0.0526446	0.958039	2800.35	FALSE	FALSE	0.282701	0.777982	2274.04	FALSE	FALSE	-21.1185	3.35619e-76	9.81014e-73	FALSE	FALSE	-17.5935	3.61131e-53	1.05559e-49	FALSE
dclre1c	-0.504332	0.614296	1795.59	FALSE	FALSE	-1.26032	0.216122	631.725	FALSE	FALSE	-1.0709	0.286679	837.962	FALSE	FALSE	-1.3112	0.191279	559.108	FALSE	FALSE	-1.17343	0.243211	710.906	FALSE	FALSE	-0.503647	0.614748	1796.91	FALSE	FALSE	1.89194	0.0591498	172.895	FALSE	FALSE	-0.226251	0.821461	2401.13	FALSE	FALSE	0.617179	0.537325	1570.6	FALSE	FALSE	-3.51416	0.000485192	1.41822	FALSE
dcn	-3.05004	0.00243688	7.123	FALSE	FALSE	1.8994	0.0607744	177.644	FALSE	FALSE	1.01114	0.313613	916.691	FALSE	FALSE	-0.471197	0.638012	1864.91	FALSE	FALSE	2.639	0.00886306	25.9067	FALSE	FALSE	-4.32266	1.87483e-05	0.0548012	FALSE	FALSE	-2.02511	0.0434077	126.881	FALSE	FALSE	-17.7336	5.68428e-33	1.66152e-29	TRUE	FALSE	1.6933	0.0908596	265.583	FALSE	FALSE	-1.82061	0.0693304	202.653	FALSE
dctd	2.86805	0.00433677	12.6764	FALSE	FALSE	-26.4152	6.20909e-38	1.81492e-34	TRUE	FALSE	-3.25984	0.00146436	4.28032	FALSE	FALSE	-21.2277	2.08413e-53	6.09191e-50	FALSE	FALSE	-32.4396	4.17426e-76	1.22014e-72	TRUE	FALSE	8.93748	8.45669e-18	2.47189e-14	FALSE	FALSE	39.6586	4.1226e-154	1.20504e-150	FALSE	TRUE	0.235567	0.814243	2380.03	FALSE	FALSE	1.21503	0.22478	657.031	FALSE	FALSE	1.66938	0.0957362	279.837	FALSE
dctn1	-16.8196	3.74969e-49	1.09603e-45	FALSE	FALSE	-14.0649	1.1538e-16	3.37256e-13	TRUE	FALSE	-18.0568	4.75208e-35	1.38903e-31	TRUE	FALSE	-54.1404	1.90936e-126	5.58107e-123	TRUE	FALSE	-28.8031	1.28719e-53	3.76245e-50	TRUE	FALSE	34.3305	4.91909e-133	1.43785e-129	FALSE	TRUE	30.8362	4.55292e-117	1.33082e-113	FALSE	FALSE	0.0921422	0.926772	2708.95	FALSE	FALSE	2.93684	0.00342598	10.0141	FALSE	FALSE	0.0311899	0.975132	2850.31	FALSE
dctn2	-18.3889	6.96044e-56	2.03454e-52	FALSE	FALSE	-9.45838	2.66121e-11	7.77872e-08	TRUE	FALSE	-18.2622	2.09753e-35	6.13108e-32	TRUE	FALSE	-43.7348	8.88797e-107	2.59795e-103	TRUE	FALSE	-17.2656	9.21107e-33	2.6924e-29	TRUE	FALSE	5.37525	1.18707e-07	0.000346981	FALSE	FALSE	18.5849	1.50244e-58	4.39164e-55	FALSE	FALSE	2.81916	0.00581996	17.0117	FALSE	FALSE	1.33097	0.183638	536.775	FALSE	FALSE	0.495345	0.620595	1814	FALSE
dctn6	-2.143	0.0326923	95.5596	FALSE	FALSE	-7.30406	4.77616e-08	0.000139607	TRUE	FALSE	-5.9727	2.83058e-08	8.27378e-05	FALSE	FALSE	-19.476	7.83792e-49	2.29102e-45	TRUE	FALSE	-15.0977	1.08773e-27	3.17943e-24	TRUE	FALSE	7.21306	2.13378e-12	6.23705e-09	FALSE	FALSE	16.5052	1.41381e-48	4.13256e-45	FALSE	FALSE	1.19111	0.236624	691.652	FALSE	FALSE	-7.77152	2.9811e-14	8.71375e-11	FALSE	FALSE	-6.24814	9.68421e-10	2.83069e-06	FALSE
dctpp1	-6.60146	1.24849e-10	3.64934e-07	FALSE	FALSE	-20.812	2.01891e-37	5.90129e-34	TRUE	FALSE	-11.6036	1.04593e-22	3.05726e-19	FALSE	FALSE	-7.01523	3.1653e-11	9.25216e-08	FALSE	FALSE	-31.8493	5.19917e-89	1.51972e-85	TRUE	FALSE	10.4379	3.66558e-23	1.07145e-19	FALSE	FALSE	9.20061	1.11349e-18	3.25474e-15	FALSE	FALSE	-8.6048	7.83246e-14	2.28943e-10	FALSE	FALSE	-1.29861	0.194515	568.569	FALSE	FALSE	0.518911	0.604077	1765.72	FALSE
dcun1d1	-0.583011	0.560202	1637.47	FALSE	FALSE	-0.674305	0.505446	1477.42	FALSE	FALSE	-0.600678	0.549295	1605.59	FALSE	FALSE	-1.35319	0.177534	518.932	FALSE	FALSE	0.460347	0.646288	1889.1	FALSE	FALSE	-1.33795	0.181569	530.726	FALSE	FALSE	0.801042	0.42352	1237.95	FALSE	FALSE	0.864243	0.389482	1138.46	FALSE	FALSE	-40.5603	6.75075e-183	1.97324e-179	TRUE	FALSE	-32.5072	7.37256e-120	2.155e-116	TRUE
dcun1d2	-0.675157	0.499955	1461.37	FALSE	FALSE	0.251286	0.803102	2347.47	FALSE	FALSE	-0.552655	0.581678	1700.24	FALSE	FALSE	0.209291	0.834432	2439.05	FALSE	FALSE	-1.53333	0.128123	374.503	FALSE	FALSE	-1.77662	0.0762851	222.981	FALSE	FALSE	1.99142	0.0470462	137.516	FALSE	FALSE	-1.20148	0.232363	679.197	FALSE	FALSE	-25.2736	1.69782e-99	4.96274e-96	FALSE	FALSE	-20.9582	1.06053e-68	3.09992e-65	FALSE
dcxr	-5.89356	7.66628e-09	2.24085e-05	FALSE	FALSE	-5.92919	6.42473e-07	0.00187795	FALSE	FALSE	-5.03463	1.85457e-06	0.0054209	FALSE	FALSE	-4.29919	2.61565e-05	0.0764555	FALSE	FALSE	-8.16917	4.78023e-13	1.39726e-09	FALSE	FALSE	4.43415	1.14691e-05	0.0335243	FALSE	FALSE	8.6977	5.6111e-17	1.64013e-13	FALSE	FALSE	2.60636	0.0106007	30.9857	FALSE	FALSE	8.2647	7.14481e-16	2.08843e-12	FALSE	FALSE	-5.40128	1.06102e-07	0.000310136	FALSE
dda1	-11.896	2.95976e-28	8.65138e-25	FALSE	FALSE	-7.96291	1.05928e-09	3.09626e-06	TRUE	FALSE	-9.48328	5.91343e-16	1.72849e-12	TRUE	FALSE	-3.39292	0.000830782	2.42838	FALSE	FALSE	-18.8421	1.13615e-37	3.32096e-34	TRUE	FALSE	1.9907	0.047088	137.638	FALSE	FALSE	2.41036	0.0163291	47.7301	FALSE	FALSE	-1.5378	0.127278	372.032	FALSE	FALSE	0.62639	0.531267	1552.89	FALSE	FALSE	0.444084	0.657189	1920.96	FALSE
ddah1	-19.785	4.54076e-62	1.32726e-58	FALSE	FALSE	-15.0122	4.38509e-17	1.28176e-13	TRUE	FALSE	-26.8792	9.62794e-51	2.81425e-47	TRUE	FALSE	-10.3254	1.92428e-20	5.62467e-17	FALSE	FALSE	-19.1313	2.26639e-36	6.62466e-33	TRUE	FALSE	-2.36223	0.0185597	54.2501	FALSE	FALSE	24.4792	6.75204e-87	1.97362e-83	FALSE	FALSE	-16.8841	7.15649e-31	2.09184e-27	TRUE	FALSE	-0.112683	0.910315	2660.85	FALSE	FALSE	0.23595	0.813577	2378.09	FALSE
ddc	1.70398	0.0891268	260.518	FALSE	FALSE	1.18371	0.239439	699.881	FALSE	FALSE	0.506337	0.613348	1792.82	FALSE	FALSE	-1.32341	0.187152	547.046	FALSE	FALSE	0.682051	0.495852	1449.37	FALSE	FALSE	3.25598	0.00120965	3.53582	FALSE	FALSE	-0.182036	0.855632	2501.01	FALSE	FALSE	-1.37199	0.172978	505.614	FALSE	FALSE	-4.18038	3.29175e-05	0.0962178	FALSE	FALSE	-0.708507	0.479	1400.12	FALSE
ddhd2	-1.55991	0.119516	349.345	FALSE	FALSE	-10.0573	3.95174e-11	1.15509e-07	TRUE	FALSE	-4.33775	3.17174e-05	0.09271	FALSE	FALSE	-25.0188	1.13092e-64	3.30568e-61	TRUE	FALSE	-22.3724	3.46119e-40	1.01171e-36	TRUE	FALSE	57.5809	2.28483e-224	6.67855e-221	FALSE	TRUE	40.5742	2.96161e-160	8.65677e-157	FALSE	FALSE	0.0975929	0.922444	2696.3	FALSE	FALSE	3.16389	0.00162474	4.74912	FALSE	FALSE	0.634815	0.525861	1537.09	FALSE
ddi2	-5.30663	1.81512e-07	0.00053056	FALSE	FALSE	-6.95732	1.56273e-09	4.56785e-06	FALSE	FALSE	-5.96288	2.77282e-08	8.10495e-05	FALSE	FALSE	-2.64423	0.00883268	25.8179	FALSE	FALSE	-11.4527	5.0626e-23	1.4798e-19	FALSE	FALSE	13.3703	7.58049e-35	2.21578e-31	FALSE	FALSE	-2.90263	0.0038775	11.3339	FALSE	FALSE	1.58882	0.115207	336.75	FALSE	FALSE	3.52749	0.000448027	1.30958	FALSE	FALSE	-2.18721	0.0292394	85.4669	FALSE
ddr1	-2.81309	0.00513343	15.005	FALSE	FALSE	-2.25543	0.0308433	90.155	FALSE	FALSE	-0.810126	0.419561	1226.38	FALSE	FALSE	0.814422	0.416313	1216.88	FALSE	FALSE	-2.4982	0.0140004	40.923	FALSE	FALSE	0.726431	0.467923	1367.74	FALSE	FALSE	2.05011	0.0408986	119.547	FALSE	FALSE	-13.4281	1.23148e-23	3.59963e-20	TRUE	FALSE	2.37942	0.0176092	51.4718	FALSE	FALSE	-2.3501	0.0191858	56.0801	FALSE
ddt	-10.336	1.74302e-22	5.09486e-19	FALSE	FALSE	-11.4424	3.29731e-14	9.63805e-11	TRUE	FALSE	-11.9156	7.07798e-22	2.06889e-18	TRUE	FALSE	-5.71692	3.67924e-08	0.000107544	FALSE	FALSE	-14.1964	7.34591e-28	2.14721e-24	TRUE	FALSE	7.66957	9.17694e-14	2.68242e-10	FALSE	FALSE	4.99962	8.1095e-07	0.00237041	FALSE	FALSE	-4.68111	8.75178e-06	0.0255814	FALSE	FALSE	3.53638	0.000432532	1.26429	FALSE	FALSE	-1.86994	0.0621154	181.563	FALSE
ddx1	-14.3453	2.37413e-38	6.93957e-35	FALSE	FALSE	-6.74942	6.93575e-08	0.000202732	TRUE	FALSE	-17.2164	8.30104e-33	2.42639e-29	TRUE	FALSE	-7.66378	6.69765e-13	1.95772e-09	FALSE	FALSE	-12.2616	2.27632e-22	6.65369e-19	TRUE	FALSE	0.638585	0.523391	1529.87	FALSE	FALSE	1.74592	0.0814765	238.156	FALSE	FALSE	-1.09656	0.275382	804.942	FALSE	FALSE	-1.11002	0.26737	781.521	FALSE	FALSE	-1.31498	0.189157	552.906	FALSE
ddx25	-0.759804	0.44781	1308.95	FALSE	FALSE	-1.34158	0.190104	555.674	FALSE	FALSE	0.385539	0.700598	2047.85	FALSE	FALSE	0.845051	0.399069	1166.48	FALSE	FALSE	-0.427516	0.669963	1958.3	FALSE	FALSE	1.60318	0.10956	320.244	FALSE	FALSE	0.507135	0.612302	1789.76	FALSE	FALSE	-0.343213	0.732127	2140.01	FALSE	FALSE	-3.95518	8.44403e-05	0.246819	FALSE	FALSE	-3.21877	0.00138111	4.03699	FALSE
ddx39a	-17.5501	9.42574e-52	2.75515e-48	FALSE	FALSE	-14.0697	5.80025e-22	1.69541e-18	TRUE	FALSE	-16.6333	2.77833e-32	8.12107e-29	TRUE	FALSE	-1.21395	0.226129	660.975	FALSE	FALSE	-20.4638	1.90645e-48	5.57256e-45	TRUE	FALSE	-0.054785	0.956333	2795.36	FALSE	FALSE	2.15536	0.031657	92.5334	FALSE	FALSE	-0.724665	0.470309	1374.71	FALSE	FALSE	-9.54474	2.46965e-20	7.21879e-17	FALSE	FALSE	-9.55328	8.63417e-20	2.52377e-16	FALSE
ddx4	0.494531	0.621194	1815.75	FALSE	FALSE	-0.914915	0.363408	1062.24	FALSE	FALSE	0.296349	0.767499	2243.4	FALSE	FALSE	1.51608	0.13099	382.885	FALSE	FALSE	-0.957727	0.339499	992.356	FALSE	FALSE	-0.453898	0.650113	1900.28	FALSE	FALSE	-1.1579	0.24752	723.501	FALSE	FALSE	-0.0839695	0.933244	2727.87	FALSE	FALSE	-8.19444	1.28706e-15	3.76208e-12	FALSE	FALSE	-8.29405	1.32993e-15	3.88738e-12	FALSE
ddx53	-0.312253	0.755008	2206.89	FALSE	FALSE	-0.739965	0.465266	1359.97	FALSE	FALSE	-0.688743	0.492468	1439.48	FALSE	FALSE	0.570905	0.568691	1662.28	FALSE	FALSE	-1.7586	0.0818534	239.258	FALSE	FALSE	0.583314	0.55996	1636.76	FALSE	FALSE	1.39488	0.163715	478.54	FALSE	FALSE	-0.530612	0.596814	1744.49	FALSE	FALSE	-7.71057	4.4291e-14	1.29462e-10	FALSE	FALSE	-5.38666	1.16561e-07	0.000340708	FALSE
ddx58	-29.9837	1.40877e-104	4.11782e-101	TRUE	FALSE	-18.7997	6.93452e-20	2.02696e-16	TRUE	FALSE	-25.5613	3.76636e-47	1.10091e-43	TRUE	FALSE	-17.1162	2.12422e-41	6.2091e-38	TRUE	FALSE	-27.5382	3.51093e-50	1.02624e-46	TRUE	FALSE	4.79971	2.11746e-06	0.00618933	FALSE	FALSE	14.6939	1.75335e-40	5.12505e-37	FALSE	FALSE	0.21504	0.83019	2426.65	FALSE	FALSE	2.62231	0.00893005	26.1025	FALSE	FALSE	-0.197765	0.843318	2465.02	FALSE
decr1	3.8872	0.000117763	0.344223	FALSE	FALSE	-23.7346	7.15409e-36	2.09114e-32	TRUE	FALSE	-3.69249	0.000329022	0.96173	FALSE	FALSE	-23.3447	3.9658e-60	1.1592e-56	FALSE	FALSE	-39.156	1.10303e-93	3.22416e-90	TRUE	FALSE	23.5855	4.25426e-83	1.24352e-79	FALSE	FALSE	36.6583	1.67648e-142	4.90034e-139	FALSE	FALSE	1.03832	0.301685	881.825	FALSE	FALSE	1.46589	0.14314	418.398	FALSE	FALSE	1.03323	0.302038	882.858	FALSE
defa1_defa1b	-18.9938	2.08223e-58	6.08636e-55	FALSE	FALSE	-12.9133	9.98284e-23	2.91798e-19	TRUE	FALSE	-22.3926	1.45996e-49	4.26747e-46	TRUE	FALSE	1.77916	0.076665	224.092	FALSE	FALSE	-15.0541	7.16803e-37	2.09522e-33	FALSE	FALSE	0.906811	0.364974	1066.82	FALSE	FALSE	5.21637	2.73632e-07	0.000799827	FALSE	FALSE	-19.8679	1.03341e-36	3.02065e-33	TRUE	FALSE	2.44385	0.0147872	43.223	FALSE	FALSE	-1.86056	0.0634622	185.5	FALSE
defb103a_defb103b	-2.72342	0.00673737	19.6933	FALSE	FALSE	1.34652	0.182511	533.48	FALSE	FALSE	-2.35428	0.0202792	59.2761	FALSE	FALSE	2.47287	0.0141954	41.4931	FALSE	FALSE	1.76482	0.0793069	231.814	FALSE	FALSE	-0.7614	0.446811	1306.03	FALSE	FALSE	0.956391	0.339386	992.026	FALSE	FALSE	-2.9793	0.00360829	10.547	FALSE	FALSE	-0.840521	0.400918	1171.88	FALSE	FALSE	-2.70321	0.00713287	20.8494	FALSE
defb104a_defb104b	-0.0429698	0.965746	2822.88	FALSE	FALSE	-1.19764	0.24074	703.682	FALSE	FALSE	-0.217865	0.827939	2420.06	FALSE	FALSE	0.499686	0.61785	1805.98	FALSE	FALSE	-1.5647	0.12089	353.361	FALSE	FALSE	-0.0733472	0.941561	2752.18	FALSE	FALSE	0.812392	0.416983	1218.84	FALSE	FALSE	-1.20739	0.230089	672.551	FALSE	FALSE	-2.64078	0.00845998	24.7285	FALSE	FALSE	-13.9309	5.67923e-37	1.66004e-33	FALSE
defb116	0.587856	0.556949	1627.96	FALSE	FALSE	-0.603769	0.550686	1609.66	FALSE	FALSE	0.924597	0.357202	1044.1	FALSE	FALSE	0.46987	0.638961	1867.68	FALSE	FALSE	-0.586131	0.559143	1634.37	FALSE	FALSE	-0.0719206	0.942696	2755.5	FALSE	FALSE	0.147355	0.882916	2580.76	FALSE	FALSE	-0.169137	0.866025	2531.39	FALSE	FALSE	-1.19564	0.232252	678.872	FALSE	FALSE	0.153388	0.87816	2566.86	FALSE
defb118	-0.0608591	0.951501	2781.24	FALSE	FALSE	-0.791011	0.435354	1272.54	FALSE	FALSE	0.890705	0.375031	1096.22	FALSE	FALSE	0.573758	0.566777	1656.69	FALSE	FALSE	-0.448857	0.65453	1913.19	FALSE	FALSE	1.98301	0.0479511	140.161	FALSE	FALSE	0.0646735	0.948462	2772.36	FALSE	FALSE	-0.329494	0.742461	2170.21	FALSE	FALSE	-1.067	0.286349	836.997	FALSE	FALSE	0.805578	0.420909	1230.32	FALSE
defb4a_defb4b	-4.18756	3.42826e-05	0.100208	FALSE	FALSE	-0.439081	0.663222	1938.6	FALSE	FALSE	-3.54966	0.000563956	1.64844	FALSE	FALSE	-2.50972	0.0128605	37.5914	FALSE	FALSE	-2.02808	0.0450226	131.601	FALSE	FALSE	-7.76734	4.92115e-14	1.43845e-10	FALSE	FALSE	2.80463	0.00524709	15.3372	FALSE	FALSE	-5.46964	3.48547e-07	0.0010188	FALSE	FALSE	4.48635	8.49831e-06	0.0248406	FALSE	FALSE	-10.1392	6.52533e-22	1.90736e-18	FALSE
dennd2b	1.55704	0.120218	351.396	FALSE	FALSE	-1.46788	0.150105	438.756	FALSE	FALSE	0.601115	0.54899	1604.7	FALSE	FALSE	-1.83962	0.0672823	196.666	FALSE	FALSE	-0.82582	0.410524	1199.96	FALSE	FALSE	0.0833664	0.933596	2728.9	FALSE	FALSE	1.50069	0.134119	392.031	FALSE	FALSE	-1.42161	0.158272	462.63	FALSE	FALSE	-0.52889	0.597053	1745.19	FALSE	FALSE	-0.637348	0.524216	1532.28	FALSE
denr	-0.992443	0.321564	939.93	FALSE	FALSE	-18.1312	5.56189e-28	1.62574e-24	TRUE	FALSE	-6.35446	4.41144e-09	1.28946e-05	FALSE	FALSE	-5.95807	1.06762e-08	3.12066e-05	FALSE	FALSE	-31.8783	2.49554e-75	7.29446e-72	TRUE	FALSE	10.8003	1.93487e-24	5.65563e-21	FALSE	FALSE	15.6058	2.76132e-44	8.07135e-41	FALSE	FALSE	1.70171	0.0918354	268.435	FALSE	FALSE	-1.68259	0.0929185	271.601	FALSE	FALSE	0.63406	0.526365	1538.56	FALSE
dffa	-9.57687	8.15667e-20	2.38419e-16	FALSE	FALSE	-27.4501	2.88435e-40	8.43095e-37	TRUE	FALSE	-12.2547	2.16009e-23	6.31395e-20	FALSE	FALSE	-6.47718	6.47124e-10	1.89154e-06	FALSE	FALSE	-55.6876	2.20861e-120	6.45576e-117	TRUE	FALSE	17.5406	5.61847e-54	1.64228e-50	FALSE	FALSE	40.277	1.24805e-159	3.64805e-156	FALSE	FALSE	1.41556	0.160021	467.742	FALSE	FALSE	1.74169	0.0820047	239.7	FALSE	FALSE	3.03415	0.00254725	7.44562	FALSE
dgcr6	-17.7753	7.76075e-53	2.26847e-49	FALSE	FALSE	-7.07976	8.65349e-08	0.000252941	TRUE	FALSE	-15.9325	2.97138e-30	8.68535e-27	TRUE	FALSE	-3.39828	0.000818757	2.39323	FALSE	FALSE	-19.8345	6.3622e-36	1.85967e-32	TRUE	FALSE	4.32653	1.84923e-05	0.0540529	FALSE	FALSE	3.49543	0.000518858	1.51662	FALSE	FALSE	-1.11867	0.265918	777.277	FALSE	FALSE	-2.21516	0.0270753	79.1412	FALSE	FALSE	-2.2927	0.0223221	65.2476	FALSE
dgka	-20.3017	6.14216e-64	1.79535e-60	FALSE	FALSE	-25.7223	3.86206e-37	1.12888e-33	TRUE	FALSE	-24.9394	4.26028e-48	1.24528e-44	TRUE	FALSE	-15.4344	1.94689e-36	5.69076e-33	FALSE	FALSE	-43.3396	2.77173e-96	8.10177e-93	TRUE	FALSE	36.5733	1.38545e-141	4.04968e-138	FALSE	FALSE	31.86	2.78744e-119	8.1477e-116	FALSE	FALSE	-1.14318	0.255623	747.185	FALSE	FALSE	-2.02499	0.0432589	126.446	FALSE	FALSE	-1.61004	0.108093	315.956	FALSE
dgkz	-11.8832	3.0816e-28	9.00752e-25	FALSE	FALSE	-15.7234	1.12488e-24	3.28802e-21	TRUE	FALSE	-13.7746	5.4777e-27	1.60113e-23	TRUE	FALSE	-11.278	3.10156e-23	9.06585e-20	FALSE	FALSE	-25.7931	2.08033e-63	6.08081e-60	TRUE	FALSE	7.53873	2.48029e-13	7.2499e-10	FALSE	FALSE	10.6506	7.05417e-24	2.06193e-20	FALSE	FALSE	0.299859	0.76493	2235.89	FALSE	FALSE	-3.81979	0.000146018	0.426811	FALSE	FALSE	-2.84511	0.00464534	13.5783	FALSE
dhodh	0.287175	0.774122	2262.76	FALSE	FALSE	0.759962	0.451831	1320.7	FALSE	FALSE	-0.799354	0.425791	1244.59	FALSE	FALSE	-1.88522	0.0608268	177.797	FALSE	FALSE	2.02143	0.0454357	132.808	FALSE	FALSE	-0.858332	0.391144	1143.32	FALSE	FALSE	0.668	0.50447	1474.57	FALSE	FALSE	1.50221	0.136207	398.134	FALSE	FALSE	-15.3178	1.05651e-45	3.08818e-42	FALSE	FALSE	-13.653	7.82829e-36	2.28821e-32	FALSE
dhps	-23.0785	8.93983e-77	2.61311e-73	TRUE	FALSE	-9.16553	7.82965e-11	2.28861e-07	TRUE	FALSE	-22.5546	1.04469e-42	3.05363e-39	TRUE	FALSE	-4.98629	1.3021e-06	0.00380604	FALSE	FALSE	-18.8883	6.79231e-36	1.98539e-32	TRUE	FALSE	-0.576067	0.564835	1651.01	FALSE	FALSE	6.19551	1.2707e-09	3.71425e-06	FALSE	FALSE	-1.6306	0.106019	309.894	FALSE	FALSE	-2.05687	0.0400714	117.129	FALSE	FALSE	-4.38517	1.43307e-05	0.0418886	FALSE
dhrs4l2	0.235324	0.81407	2379.53	FALSE	FALSE	-8.47788	1.82863e-09	5.34507e-06	TRUE	FALSE	-3.25529	0.00150143	4.38869	FALSE	FALSE	-21.934	7.99761e-56	2.3377e-52	TRUE	FALSE	-13.6873	2.05116e-24	5.99555e-21	TRUE	FALSE	-6.90094	1.61726e-11	4.72724e-08	FALSE	FALSE	12.7776	2.30987e-32	6.75176e-29	FALSE	FALSE	-0.677745	0.49944	1459.86	FALSE	FALSE	-3.57622	0.000372708	1.08942	FALSE	FALSE	-4.3806	1.46395e-05	0.0427914	FALSE
diablo	-1.26143	0.207856	607.562	FALSE	FALSE	-31.9495	3.05009e-53	8.91541e-50	TRUE	FALSE	-11.9105	1.48175e-23	4.33115e-20	FALSE	FALSE	-29.638	5.62112e-77	1.64305e-73	TRUE	FALSE	-40.6465	2.00292e-111	5.85453e-108	TRUE	FALSE	13.6355	3.74755e-36	1.09541e-32	FALSE	FALSE	35.4726	8.16855e-138	2.38767e-134	FALSE	FALSE	2.15459	0.0334662	97.8218	FALSE	FALSE	0.451548	0.651738	1905.03	FALSE	FALSE	2.00019	0.0460805	134.693	FALSE
dipk1c	-0.208495	0.834946	2440.55	FALSE	FALSE	-1.08843	0.285324	834.003	FALSE	FALSE	1.46197	0.146658	428.68	FALSE	FALSE	-2.51473	0.0126836	37.0741	FALSE	FALSE	1.10403	0.272337	796.041	FALSE	FALSE	0.996453	0.319539	934.012	FALSE	FALSE	0.819468	0.41294	1207.02	FALSE	FALSE	-1.55604	0.122716	358.698	FALSE	FALSE	-2.37694	0.0177313	51.8286	FALSE	FALSE	-1.09557	0.273857	800.484	FALSE
dipk2b	-1.30838	0.191463	559.648	FALSE	FALSE	-0.413337	0.680635	1989.5	FALSE	FALSE	0.0262379	0.979113	2861.95	FALSE	FALSE	0.35714	0.721361	2108.54	FALSE	FALSE	-0.883366	0.378241	1105.6	FALSE	FALSE	0.693069	0.488608	1428.2	FALSE	FALSE	0.115146	0.908379	2655.19	FALSE	FALSE	-9.46002	1.347e-15	3.93728e-12	FALSE	FALSE	-8.14175	1.85156e-15	5.41211e-12	FALSE	FALSE	7.30208	1.28939e-12	3.7689e-09	FALSE
dkk1	5.79911	1.29833e-08	3.79501e-05	FALSE	FALSE	-6.95856	5.85258e-08	0.000171071	FALSE	FALSE	0.972449	0.332897	973.058	FALSE	FALSE	-11.6309	1.50292e-24	4.39303e-21	FALSE	FALSE	-8.612	6.70422e-14	1.95964e-10	FALSE	FALSE	-4.55725	6.54725e-06	0.0191376	FALSE	FALSE	15.0489	3.5303e-42	1.03191e-38	FALSE	FALSE	-0.156853	0.875696	2559.66	FALSE	FALSE	-1.1033	0.27028	790.028	FALSE	FALSE	0.69312	0.488581	1428.12	FALSE
dkk3	0.341133	0.733171	2143.06	FALSE	FALSE	-0.040997	0.967384	2827.66	FALSE	FALSE	0.321893	0.747972	2186.32	FALSE	FALSE	1.54325	0.124279	363.267	FALSE	FALSE	0.632384	0.527712	1542.5	FALSE	FALSE	-0.28259	0.77761	2272.95	FALSE	FALSE	-1.69309	0.0910889	266.253	FALSE	FALSE	-13.6096	5.01298e-25	1.46529e-21	TRUE	FALSE	-0.216918	0.828336	2421.23	FALSE	FALSE	-0.734343	0.463111	1353.67	FALSE
dkk4	-0.997399	0.319147	932.866	FALSE	FALSE	0.0851906	0.932639	2726.11	FALSE	FALSE	0.308257	0.758467	2217	FALSE	FALSE	-2.09186	0.0376916	110.172	FALSE	FALSE	-0.62466	0.53349	1559.39	FALSE	FALSE	2.06348	0.0395933	115.731	FALSE	FALSE	4.33934	1.74748e-05	0.0510789	FALSE	FALSE	-15.7855	4.39154e-28	1.28365e-24	TRUE	FALSE	-2.60736	0.0093289	27.2684	FALSE	FALSE	-3.96472	8.55634e-05	0.250102	FALSE
dkkl1	-0.495176	0.620731	1814.4	FALSE	FALSE	0.181465	0.857019	2505.07	FALSE	FALSE	-0.694491	0.488806	1428.78	FALSE	FALSE	1.09545	0.274586	802.614	FALSE	FALSE	-1.01576	0.312027	912.056	FALSE	FALSE	-1.03977	0.29897	873.89	FALSE	FALSE	-0.070091	0.944151	2759.75	FALSE	FALSE	-0.935241	0.351955	1028.76	FALSE	FALSE	-1.85883	0.063479	185.549	FALSE	FALSE	2.42353	0.0157578	46.06	FALSE
dlg4	-0.727565	0.467279	1365.86	FALSE	FALSE	-8.9441	5.70435e-10	1.66738e-06	TRUE	FALSE	-3.93091	0.000147444	0.430978	FALSE	FALSE	-31.5171	5.05647e-81	1.47801e-77	TRUE	FALSE	-14.7184	1.7041e-26	4.98109e-23	TRUE	FALSE	12.8354	1.05774e-32	3.09178e-29	FALSE	FALSE	27.7349	2.12574e-102	6.21353e-99	FALSE	FALSE	0.670417	0.504083	1473.43	FALSE	FALSE	-28.1143	1.83829e-116	5.37331e-113	FALSE	FALSE	-23.8352	2.10559e-82	6.15465e-79	FALSE
dlgap5	-2.23271	0.0260823	76.2385	FALSE	FALSE	1.53797	0.134442	392.975	FALSE	FALSE	-1.9559	0.0529721	154.838	FALSE	FALSE	0.593138	0.553734	1618.56	FALSE	FALSE	-1.41491	0.160283	468.506	FALSE	FALSE	0.838373	0.402231	1175.72	FALSE	FALSE	0.286425	0.774677	2264.38	FALSE	FALSE	-1.47417	0.143474	419.376	FALSE	FALSE	-0.820095	0.412441	1205.57	FALSE	FALSE	-0.0122476	0.990233	2894.45	FALSE
dlk1	-1.37454	0.169996	496.897	FALSE	FALSE	-0.304399	0.761486	2225.82	FALSE	FALSE	-0.998193	0.319762	934.665	FALSE	FALSE	0.112388	0.910623	2661.75	FALSE	FALSE	-0.204504	0.838126	2449.84	FALSE	FALSE	0.482556	0.629626	1840.4	FALSE	FALSE	3.40526	0.000716532	2.09442	FALSE	FALSE	-22.0282	1.89849e-41	5.5493e-38	TRUE	FALSE	-1.03879	0.299262	874.743	FALSE	FALSE	-1.44507	0.149114	435.859	FALSE
dll1	-3.04539	0.00246804	7.21408	FALSE	FALSE	-0.339096	0.736352	2152.36	FALSE	FALSE	-1.11366	0.267821	782.839	FALSE	FALSE	0.103124	0.917962	2683.2	FALSE	FALSE	-1.97062	0.0512047	149.671	FALSE	FALSE	4.41199	1.26536e-05	0.0369864	FALSE	FALSE	4.58902	5.71416e-06	0.0167025	FALSE	FALSE	-34.6116	3.62887e-56	1.06072e-52	TRUE	FALSE	1.82912	0.0678139	198.22	FALSE	FALSE	-3.68317	0.000257709	0.753284	FALSE
dll4	-1.18001	0.238677	697.652	FALSE	FALSE	0.525248	0.602364	1760.71	FALSE	FALSE	-0.161406	0.872055	2549.02	FALSE	FALSE	-0.529705	0.596897	1744.73	FALSE	FALSE	-0.662431	0.50894	1487.63	FALSE	FALSE	0.284618	0.77606	2268.42	FALSE	FALSE	0.496116	0.62005	1812.41	FALSE	FALSE	-0.21409	0.830906	2428.74	FALSE	FALSE	0.515769	0.606182	1771.87	FALSE	FALSE	-1.42346	0.155288	453.907	FALSE
dmd	-4.75072	2.80125e-06	0.00818805	FALSE	FALSE	-5.47631	2.75438e-06	0.00805106	FALSE	FALSE	-5.60947	1.41455e-07	0.000413474	FALSE	FALSE	-38.1253	3.80656e-94	1.11266e-90	TRUE	FALSE	-11.479	3.79065e-21	1.10801e-17	TRUE	FALSE	17.3466	8.38739e-53	2.45163e-49	FALSE	FALSE	12.1337	1.3079e-29	3.823e-26	FALSE	FALSE	-15.9964	1.67744e-29	4.90315e-26	TRUE	FALSE	-2.06128	0.0396616	115.931	FALSE	FALSE	-2.82547	0.00492818	14.4051	FALSE
dmp1	3.70878	0.000236675	0.6918	FALSE	FALSE	-1.13061	0.265104	774.9	FALSE	FALSE	3.1163	0.00230998	6.75206	FALSE	FALSE	5.53962	9.40037e-08	0.000274773	FALSE	FALSE	1.86407	0.0646997	189.117	FALSE	FALSE	0.977556	0.328791	961.056	FALSE	FALSE	-1.33205	0.183501	536.373	FALSE	FALSE	-0.169822	0.865489	2529.82	FALSE	FALSE	-6.3961	2.98831e-10	8.73484e-07	FALSE	FALSE	3.59248	0.000363132	1.06144	FALSE
dnaja1	1.31108	0.190551	556.98	FALSE	FALSE	0.127977	0.898919	2627.54	FALSE	FALSE	0.763132	0.447097	1306.86	FALSE	FALSE	0.686691	0.493064	1441.23	FALSE	FALSE	-1.38752	0.168148	491.495	FALSE	FALSE	-2.75715	0.0060606	17.7151	FALSE	FALSE	2.57464	0.0103582	30.2769	FALSE	FALSE	1.70728	0.0908084	265.433	FALSE	FALSE	-6.55186	1.1263e-10	3.29216e-07	FALSE	FALSE	-5.27793	2.02468e-07	0.000591814	FALSE
dnaja2	-14.4317	9.11802e-39	2.6652e-35	FALSE	FALSE	-35.2404	6.11886e-48	1.78854e-44	TRUE	FALSE	-20.3998	2.46681e-42	7.21049e-39	TRUE	FALSE	-36.8926	7.03229e-95	2.05554e-91	TRUE	FALSE	-52.8646	1.26657e-117	3.70218e-114	TRUE	FALSE	-1.69028	0.0916038	267.758	FALSE	FALSE	43.0487	8.71631e-171	2.54778e-167	FALSE	TRUE	-1.92468	0.0571192	166.96	FALSE	FALSE	2.20183	0.0280072	81.865	FALSE	FALSE	0.0983613	0.921688	2694.09	FALSE
dnaja4	-8.25045	1.97123e-15	5.7619e-12	FALSE	FALSE	-0.567472	0.574608	1679.58	FALSE	FALSE	-7.55604	1.24954e-11	3.6524e-08	FALSE	FALSE	-4.07136	6.64497e-05	0.194232	FALSE	FALSE	-4.83383	5.00398e-06	0.0146266	FALSE	FALSE	8.3953	5.06181e-16	1.47957e-12	FALSE	FALSE	-3.91854	0.00010216	0.298614	FALSE	FALSE	0.482563	0.630424	1842.73	FALSE	FALSE	1.47404	0.140924	411.921	FALSE	FALSE	-1.53284	0.125993	368.279	FALSE
dnajb1	-3.0986	0.00207327	6.06017	FALSE	FALSE	-16.6838	1.48386e-18	4.33733e-15	TRUE	FALSE	-5.96059	2.94884e-08	8.61947e-05	FALSE	FALSE	-9.44955	7.35946e-18	2.15117e-14	FALSE	FALSE	-28.8891	1.21253e-52	3.54423e-49	TRUE	FALSE	-0.790684	0.429513	1255.47	FALSE	FALSE	21.9124	3.25718e-74	9.52074e-71	FALSE	FALSE	-0.935566	0.351783	1028.26	FALSE	FALSE	3.90697	0.000102702	0.300198	FALSE	FALSE	0.322367	0.747322	2184.42	FALSE
dnajb14	-26.0938	3.73969e-90	1.09311e-86	TRUE	FALSE	-18.5684	4.75286e-20	1.38926e-16	TRUE	FALSE	-31.6723	1.36096e-56	3.97809e-53	TRUE	FALSE	-20.4722	7.88896e-52	2.30594e-48	TRUE	FALSE	-32.6458	1.12001e-58	3.2738e-55	TRUE	FALSE	15.8806	2.7734e-46	8.10666e-43	FALSE	FALSE	34.3099	1.46895e-132	4.29375e-129	FALSE	FALSE	-2.41418	0.0175211	51.2141	FALSE	FALSE	1.09812	0.272528	796.598	FALSE	FALSE	3.12697	0.00187527	5.48141	FALSE
dnajb2	-5.21796	2.85757e-07	0.000835269	FALSE	FALSE	-19.8707	2.6063e-30	7.61821e-27	TRUE	FALSE	-7.15812	8.19999e-11	2.39686e-07	FALSE	FALSE	-22.0695	1.07974e-55	3.15609e-52	TRUE	FALSE	-28.3692	2.33196e-67	6.81632e-64	TRUE	FALSE	16.6819	1.16922e-49	3.41764e-46	FALSE	FALSE	9.69633	2.33679e-20	6.83044e-17	FALSE	FALSE	-0.0590435	0.953033	2785.72	FALSE	FALSE	4.13216	4.04571e-05	0.118256	FALSE	FALSE	0.54031	0.58925	1722.38	FALSE
dnajb6	-10.313	2.30703e-22	6.74345e-19	FALSE	FALSE	-27.9476	1.78671e-39	5.22257e-36	TRUE	FALSE	-15.8659	8.48694e-31	2.48073e-27	TRUE	FALSE	-26.5294	8.76708e-68	2.56262e-64	TRUE	FALSE	-34.3383	1.54669e-79	4.52098e-76	TRUE	FALSE	-1.72699	0.0848192	247.927	FALSE	FALSE	46.4126	1.91849e-182	5.60775e-179	FALSE	TRUE	-2.27372	0.0250831	73.3179	FALSE	FALSE	1.98977	0.0470239	137.451	FALSE	FALSE	0.897179	0.370107	1081.82	FALSE
dnajb8	-4.63034	4.91308e-06	0.0143609	FALSE	FALSE	-18.1701	1.36082e-31	3.97767e-28	TRUE	FALSE	-10.4999	1.41833e-19	4.14579e-16	FALSE	FALSE	-12.8636	4.72521e-28	1.38118e-24	FALSE	FALSE	-27.0624	1.36357e-74	3.98571e-71	TRUE	FALSE	0.941117	0.347115	1014.62	FALSE	FALSE	10.8485	1.0677e-24	3.12088e-21	FALSE	FALSE	-0.863921	0.389651	1138.95	FALSE	FALSE	0.0615248	0.95096	2779.65	FALSE	FALSE	3.26692	0.00116968	3.41898	FALSE
dnajc21	-4.28713	2.24253e-05	0.0655492	FALSE	FALSE	-8.70718	1.0288e-09	3.00719e-06	TRUE	FALSE	-5.2238	8.27271e-07	0.00241811	FALSE	FALSE	-19.314	3.27994e-48	9.58727e-45	TRUE	FALSE	-19.3993	3.16804e-35	9.26019e-32	TRUE	FALSE	19.3028	3.79362e-62	1.10887e-58	FALSE	FALSE	16.1978	2.03857e-47	5.95874e-44	FALSE	FALSE	1.74692	0.0836126	244.4	FALSE	FALSE	-22.4677	3.5486e-84	1.03726e-80	FALSE	FALSE	-18.9431	1.54028e-59	4.50224e-56	FALSE
dnajc6	0.245312	0.806336	2356.92	FALSE	FALSE	-11.8045	1.8673e-14	5.45813e-11	TRUE	FALSE	-3.68192	0.000353718	1.03392	FALSE	FALSE	-19.73	4.40824e-49	1.28853e-45	TRUE	FALSE	-22.4661	2.79331e-45	8.16484e-42	TRUE	FALSE	11.5319	2.39588e-27	7.00316e-24	FALSE	FALSE	28.9948	4.72974e-107	1.3825e-103	FALSE	FALSE	-0.120758	0.904121	2642.75	FALSE	FALSE	1.85911	0.0634488	185.461	FALSE	FALSE	1.2856	0.199236	582.368	FALSE
dnajc9	-6.6627	8.33667e-11	2.43681e-07	FALSE	FALSE	-12.9351	4.13791e-15	1.20951e-11	TRUE	FALSE	-7.6278	9.84865e-12	2.87876e-08	FALSE	FALSE	-7.05566	2.49912e-11	7.30492e-08	FALSE	FALSE	-33.1797	2.1674e-59	6.3353e-56	TRUE	FALSE	16.0587	4.97772e-47	1.45499e-43	FALSE	FALSE	13.1469	7.4103e-34	2.16603e-30	FALSE	FALSE	-0.842143	0.401647	1174.01	FALSE	FALSE	3.63983	0.000292911	0.856179	FALSE	FALSE	-1.036	0.300733	879.041	FALSE
dner	0.714083	0.475567	1390.08	FALSE	FALSE	-3.39718	0.00109659	3.20533	FALSE	FALSE	-0.653658	0.514487	1503.85	FALSE	FALSE	-1.66542	0.0973697	284.612	FALSE	FALSE	-2.51109	0.0128488	37.557	FALSE	FALSE	-0.523844	0.600631	1755.64	FALSE	FALSE	-0.673209	0.501153	1464.87	FALSE	FALSE	4.2803	4.3367e-05	0.126762	FALSE	FALSE	2.18167	0.0294731	86.15	FALSE	FALSE	-2.23991	0.0255771	74.7619	FALSE
dnlz	1.79693	0.073069	213.581	FALSE	FALSE	-0.757621	0.454774	1329.3	FALSE	FALSE	3.64228	0.000413229	1.20787	FALSE	FALSE	0.349867	0.726808	2124.46	FALSE	FALSE	0.805289	0.422603	1235.27	FALSE	FALSE	0.421163	0.67383	1969.61	FALSE	FALSE	0.303555	0.761604	2226.17	FALSE	FALSE	0.625948	0.532753	1557.24	FALSE	FALSE	-1.51134	0.131166	383.397	FALSE	FALSE	-1.44253	0.149844	437.994	FALSE
dnm1	6.19844	1.33895e-09	3.91375e-06	FALSE	FALSE	-10.4624	1.78128e-12	5.20668e-09	TRUE	FALSE	2.66378	0.00889979	26.0141	FALSE	FALSE	-3.22219	0.0014767	4.31641	FALSE	FALSE	-12.9983	5.31835e-24	1.55455e-20	TRUE	FALSE	5.40948	9.85076e-08	0.000287938	FALSE	FALSE	25.9079	2.68479e-93	7.84764e-90	FALSE	FALSE	-0.181368	0.856433	2503.35	FALSE	FALSE	-1.00517	0.31516	921.214	FALSE	FALSE	1.10061	0.27163	793.976	FALSE
dnm3	-1.49471	0.135727	396.729	FALSE	FALSE	-8.69422	1.06217e-09	3.10471e-06	TRUE	FALSE	-3.69657	0.000340541	0.995401	FALSE	FALSE	-19.2319	6.88493e-48	2.01246e-44	TRUE	FALSE	-11.332	1.77317e-19	5.18298e-16	TRUE	FALSE	4.46377	1.00017e-05	0.029235	FALSE	FALSE	19.1883	1.97657e-61	5.77752e-58	FALSE	FALSE	-15.3734	1.80874e-28	5.28695e-25	TRUE	FALSE	0.232443	0.816262	2385.93	FALSE	FALSE	1.4145	0.157885	461.497	FALSE
dnmbp	-27.8948	3.47392e-97	1.01543e-93	TRUE	FALSE	-14.1723	2.36844e-15	6.92296e-12	TRUE	FALSE	-32.3326	4.30135e-58	1.25729e-54	TRUE	FALSE	-47.6378	6.36623e-113	1.86085e-109	TRUE	FALSE	-26.5011	2.00917e-49	5.87281e-46	TRUE	FALSE	42.1524	3.04489e-169	8.90021e-166	FALSE	TRUE	39.0381	4.72367e-155	1.38073e-151	FALSE	FALSE	-12.0444	9.37838e-21	2.7413e-17	FALSE	FALSE	2.58602	0.00991665	28.9864	FALSE	FALSE	1.57749	0.11538	337.256	FALSE
dnpep	-6.2732	8.69132e-10	2.54047e-06	FALSE	FALSE	-4.91529	2.94059e-05	0.0859535	FALSE	FALSE	-7.79765	3.657e-12	1.06894e-08	FALSE	FALSE	-24.88	2.74748e-64	8.0309e-61	TRUE	FALSE	-7.92967	3.6848e-12	1.07707e-08	FALSE	FALSE	-23.2986	4.36874e-81	1.27698e-77	TRUE	FALSE	3.55887	0.000409763	1.19774	FALSE	FALSE	-2.00487	0.0475848	139.09	FALSE	FALSE	0.903565	0.366539	1071.39	FALSE	FALSE	-1.82116	0.0692253	202.346	FALSE
dnph1	-8.51035	3.04726e-16	8.90715e-13	FALSE	FALSE	-23.4567	4.03573e-36	1.17964e-32	TRUE	FALSE	-12.2895	1.98297e-23	5.79621e-20	FALSE	FALSE	-12.5117	3.29104e-27	9.61972e-24	FALSE	FALSE	-37.1353	1.63502e-90	4.77918e-87	TRUE	FALSE	6.0945	2.24154e-09	6.55201e-06	FALSE	FALSE	6.58515	1.21937e-10	3.56423e-07	FALSE	FALSE	2.38101	0.0191875	56.085	FALSE	FALSE	3.19604	0.00145669	4.25791	FALSE	FALSE	0.241615	0.809186	2365.25	FALSE
doc2b	-16.6637	8.97877e-48	2.6245e-44	FALSE	FALSE	-4.28672	0.000182348	0.533002	FALSE	FALSE	-16.3259	7.91078e-31	2.31232e-27	TRUE	FALSE	-0.237244	0.812705	2375.54	FALSE	FALSE	-5.40314	4.81497e-07	0.00140742	FALSE	FALSE	-0.0693913	0.944708	2761.38	FALSE	FALSE	2.14217	0.0326989	95.579	FALSE	FALSE	-0.0615624	0.951028	2779.85	FALSE	FALSE	-0.701362	0.483315	1412.73	FALSE	FALSE	-4.02158	6.79622e-05	0.198654	FALSE
dock9	-1.5378	0.124863	364.973	FALSE	FALSE	-0.668005	0.509406	1488.99	FALSE	FALSE	-1.62903	0.10618	310.363	FALSE	FALSE	0.161816	0.871615	2547.73	FALSE	FALSE	2.15922	0.0332791	97.2748	FALSE	FALSE	0.616119	0.538118	1572.92	FALSE	FALSE	1.26592	0.206177	602.656	FALSE	FALSE	-0.929116	0.355037	1037.77	FALSE	FALSE	-3.24155	0.00124602	3.64211	FALSE	FALSE	-3.6884	0.000253026	0.739595	FALSE
dok1	1.99372	0.046808	136.82	FALSE	FALSE	-10.7885	7.38868e-12	2.15971e-08	TRUE	FALSE	-2.30983	0.0227249	66.4249	FALSE	FALSE	-20.1926	3.7611e-51	1.09937e-47	FALSE	FALSE	-16.4272	7.59499e-30	2.22002e-26	TRUE	FALSE	47.9356	2.63771e-188	7.71002e-185	FALSE	TRUE	38.3502	4.6103e-150	1.34759e-146	FALSE	TRUE	1.14691	0.25406	742.618	FALSE	FALSE	1.85585	0.0638969	186.771	FALSE	FALSE	0.388786	0.697612	2039.12	FALSE
dok2	2.07919	0.038203	111.667	FALSE	FALSE	-32.1624	1.91187e-53	5.5884e-50	TRUE	FALSE	-7.22759	2.19516e-11	6.41645e-08	FALSE	FALSE	-37.3459	8.41552e-95	2.45986e-91	TRUE	FALSE	-42.4687	1.99421e-115	5.82908e-112	TRUE	FALSE	21.7425	4.24392e-74	1.2405e-70	FALSE	FALSE	43.7855	8.80197e-174	2.57282e-170	FALSE	TRUE	0.138077	0.890442	2602.76	FALSE	FALSE	2.29425	0.0220776	64.533	FALSE	FALSE	0.618179	0.536769	1568.98	FALSE
dpep1	0.866102	0.386929	1130.99	FALSE	FALSE	-0.819768	0.4184	1222.98	FALSE	FALSE	-0.159537	0.873537	2553.35	FALSE	FALSE	2.1489	0.0328139	95.915	FALSE	FALSE	-1.93465	0.0556136	162.558	FALSE	FALSE	0.832049	0.405787	1186.11	FALSE	FALSE	-1.95773	0.0508458	148.622	FALSE	FALSE	1.71362	0.0899161	262.825	FALSE	FALSE	2.85823	0.00439286	12.8403	FALSE	FALSE	-5.80609	1.20594e-08	3.52495e-05	FALSE
dpep2	0.828748	0.407714	1191.75	FALSE	FALSE	-1.93525	0.0608359	177.823	FALSE	FALSE	-2.68414	0.00837284	24.4738	FALSE	FALSE	-11.379	1.24572e-23	3.64124e-20	FALSE	FALSE	-3.54879	0.000575728	1.68285	FALSE	FALSE	-19.0802	6.37112e-61	1.86228e-57	FALSE	FALSE	0.384586	0.700717	2048.19	FALSE	FALSE	-1.98992	0.0493725	144.316	FALSE	FALSE	-3.34013	0.000882462	2.57944	FALSE	FALSE	2.28193	0.0229514	67.087	FALSE
dpp10	0.424949	0.671091	1961.6	FALSE	FALSE	0.674894	0.501898	1467.05	FALSE	FALSE	-0.639331	0.523763	1530.96	FALSE	FALSE	-0.36249	0.717356	2096.83	FALSE	FALSE	0.50414	0.614742	1796.89	FALSE	FALSE	-0.710348	0.477824	1396.68	FALSE	FALSE	-1.6938	0.0909656	265.892	FALSE	FALSE	1.83626	0.0693705	202.77	FALSE	FALSE	-7.7348	3.73711e-14	1.09236e-10	FALSE	FALSE	0.0251084	0.979979	2864.48	FALSE
dpp4	-0.617159	0.537465	1571.01	FALSE	FALSE	0.277765	0.781787	2285.16	FALSE	FALSE	-2.68442	0.00811638	23.7242	FALSE	FALSE	-0.087402	0.930438	2719.67	FALSE	FALSE	0.114224	0.909152	2657.45	FALSE	FALSE	-1.86899	0.0622422	181.934	FALSE	FALSE	1.15198	0.249915	730.502	FALSE	FALSE	3.90683	0.000166987	0.488102	FALSE	FALSE	-3.02264	0.00260165	7.60461	FALSE	FALSE	4.36256	1.59824e-05	0.0467166	FALSE
dpp6	1.74625	0.0814885	238.191	FALSE	FALSE	-0.444214	0.659542	1927.84	FALSE	FALSE	1.4066	0.162301	474.407	FALSE	FALSE	0.506389	0.613121	1792.15	FALSE	FALSE	0.636546	0.525773	1536.84	FALSE	FALSE	-0.204598	0.837973	2449.39	FALSE	FALSE	-1.80346	0.0719502	210.31	FALSE	FALSE	2.21587	0.0290062	84.7852	FALSE	FALSE	-8.83454	8.27104e-18	2.41762e-14	FALSE	FALSE	2.88235	0.00413323	12.0814	FALSE
dpp7	-1.09328	0.274902	803.539	FALSE	FALSE	-21.0728	7.12531e-38	2.08273e-34	TRUE	FALSE	-10.0081	1.93545e-18	5.65732e-15	FALSE	FALSE	-9.40809	9.72138e-18	2.84156e-14	FALSE	FALSE	-31.738	1.68012e-88	4.91098e-85	TRUE	FALSE	-2.35302	0.0190251	55.6104	FALSE	FALSE	14.7458	8.71862e-41	2.54845e-37	FALSE	FALSE	0.459892	0.646559	1889.89	FALSE	FALSE	4.56935	5.80181e-06	0.0169587	FALSE	FALSE	-0.756989	0.449456	1313.76	FALSE
dpt	0.696659	0.486394	1421.73	FALSE	FALSE	-1.27958	0.203791	595.681	FALSE	FALSE	4.5753	9.77686e-06	0.0285778	FALSE	FALSE	0.874028	0.383101	1119.8	FALSE	FALSE	2.73668	0.00665065	19.4399	FALSE	FALSE	1.96951	0.0494563	144.561	FALSE	FALSE	4.72537	3.02185e-06	0.00883286	FALSE	FALSE	-21.5665	1.10807e-40	3.23889e-37	TRUE	FALSE	-1.69588	0.090359	264.119	FALSE	FALSE	-0.443371	0.657704	1922.47	FALSE
dpy30	-26.5726	3.05616e-92	8.93316e-89	TRUE	FALSE	-15.0326	1.37723e-17	4.02565e-14	TRUE	FALSE	-25.9423	3.20283e-49	9.36188e-46	TRUE	FALSE	-21.4978	7.72902e-55	2.25919e-51	TRUE	FALSE	-29.1962	5.34614e-54	1.56268e-50	TRUE	FALSE	1.07445	0.283147	827.64	FALSE	FALSE	25.7692	3.95539e-93	1.15616e-89	FALSE	FALSE	-19.9648	3.00815e-36	8.79283e-33	TRUE	FALSE	2.25156	0.0246658	72.098	FALSE	FALSE	0.0437154	0.96515	2821.13	FALSE
draxin	4.50064	8.79625e-06	0.0257114	FALSE	FALSE	3.60056	0.00105815	3.09298	FALSE	FALSE	4.5444	1.41698e-05	0.0414182	FALSE	FALSE	4.68664	5.06806e-06	0.014814	FALSE	FALSE	5.55644	1.95889e-07	0.000572585	FALSE	FALSE	0.382675	0.702127	2052.32	FALSE	FALSE	0.89274	0.372449	1088.67	FALSE	FALSE	-16.2328	6.31162e-29	1.84489e-25	TRUE	FALSE	-4.94811	9.46875e-07	0.00276772	FALSE	FALSE	0.200523	0.841162	2458.72	FALSE
drg2	-12.2699	7.82259e-30	2.28654e-26	FALSE	FALSE	-15.3555	2.15541e-17	6.30026e-14	TRUE	FALSE	-16.5573	6.14631e-32	1.79657e-28	TRUE	FALSE	-21.202	6.11873e-54	1.78851e-50	TRUE	FALSE	-24.9791	1.49556e-46	4.37152e-43	TRUE	FALSE	9.2264	8.2839e-19	2.42138e-15	FALSE	FALSE	45.2323	5.97756e-181	1.74724e-177	FALSE	FALSE	0.945838	0.346543	1012.95	FALSE	FALSE	2.45034	0.0145202	42.4427	FALSE	FALSE	1.01031	0.312881	914.553	FALSE
dsc2	-1.48445	0.138441	404.664	FALSE	FALSE	-1.42304	0.164095	479.649	FALSE	FALSE	-1.6679	0.0981401	286.864	FALSE	FALSE	-0.606893	0.544578	1591.8	FALSE	FALSE	-1.941	0.0548777	160.408	FALSE	FALSE	-0.874254	0.382412	1117.79	FALSE	FALSE	3.39146	0.000753797	2.20335	FALSE	FALSE	-37.7184	2.04722e-58	5.98403e-55	TRUE	FALSE	-1.43566	0.151557	443.002	FALSE	FALSE	-2.70491	0.00708615	20.7128	FALSE
dscam	-0.0233664	0.981369	2868.54	FALSE	FALSE	0.563632	0.577184	1687.11	FALSE	FALSE	0.93092	0.353907	1034.47	FALSE	FALSE	-0.527899	0.598135	1748.35	FALSE	FALSE	-0.229658	0.818839	2393.47	FALSE	FALSE	-0.254204	0.799446	2336.78	FALSE	FALSE	3.38834	0.000761549	2.22601	FALSE	FALSE	-0.53139	0.596288	1742.95	FALSE	FALSE	-2.97269	0.00305452	8.92838	FALSE	FALSE	-3.03463	0.00254387	7.43573	FALSE
dsg2	3.39087	0.0007619	2.22703	FALSE	FALSE	0.625061	0.536225	1567.39	FALSE	FALSE	2.29306	0.0237162	69.3225	FALSE	FALSE	2.76788	0.00614709	17.9679	FALSE	FALSE	0.293509	0.7697	2249.83	FALSE	FALSE	4.07126	5.46009e-05	0.159598	FALSE	FALSE	-1.00475	0.31553	922.294	FALSE	FALSE	-12.7534	3.03699e-22	8.87712e-19	TRUE	FALSE	-5.10168	4.36047e-07	0.00127457	FALSE	FALSE	5.00923	7.78695e-07	0.00227613	FALSE
dsg3	-2.04869	0.0410989	120.132	FALSE	FALSE	-1.20521	0.235559	688.538	FALSE	FALSE	-1.57599	0.117833	344.427	FALSE	FALSE	1.76391	0.0791972	231.493	FALSE	FALSE	-1.29849	0.196799	575.242	FALSE	FALSE	1.57234	0.11652	340.588	FALSE	FALSE	1.00841	0.313767	917.142	FALSE	FALSE	-16.5727	3.17413e-30	9.27799e-27	TRUE	FALSE	7.09184	3.29997e-12	9.64582e-09	FALSE	FALSE	-7.40203	6.43707e-13	1.88156e-09	FALSE
dsg4	0.225888	0.821398	2400.95	FALSE	FALSE	-1.26372	0.214437	626.8	FALSE	FALSE	-0.56141	0.575655	1682.64	FALSE	FALSE	1.36838	0.172671	504.717	FALSE	FALSE	-1.0222	0.308975	903.134	FALSE	FALSE	-0.259336	0.795487	2325.21	FALSE	FALSE	-0.231553	0.816985	2388.05	FALSE	FALSE	-4.18652	6.1762e-05	0.18053	FALSE	FALSE	0.21801	0.827486	2418.74	FALSE	FALSE	1.79926	0.0726409	212.329	FALSE
dtd1	3.78413	0.000176586	0.516162	FALSE	FALSE	-24.9549	2.34126e-36	6.8435e-33	TRUE	FALSE	-2.8935	0.00455546	13.3156	FALSE	FALSE	-20.1676	2.72213e-50	7.9568e-47	FALSE	FALSE	-30.2009	2.17248e-71	6.35015e-68	TRUE	FALSE	-3.49362	0.000520598	1.52171	FALSE	FALSE	41.0597	1.68753e-160	4.93266e-157	FALSE	FALSE	1.34077	0.182981	534.855	FALSE	FALSE	-2.60015	0.00952241	27.834	FALSE	FALSE	-0.828737	0.407692	1191.68	FALSE
dtnb	-15.2013	6.22903e-42	1.82075e-38	FALSE	FALSE	-9.56477	2.63793e-11	7.71067e-08	TRUE	FALSE	-17.0573	1.84751e-32	5.40026e-29	TRUE	FALSE	-30.5269	1.77897e-78	5.19994e-75	TRUE	FALSE	-17.5922	1.99977e-33	5.84533e-30	TRUE	FALSE	10.9585	3.7692e-25	1.10174e-21	FALSE	FALSE	16.2008	2.95123e-47	8.62645e-44	FALSE	FALSE	-19.6523	1.1056e-36	3.23168e-33	TRUE	FALSE	5.20106	2.60931e-07	0.000762701	FALSE	FALSE	-2.25584	0.0245425	71.7376	FALSE
dtx2	-2.09273	0.0369936	108.132	FALSE	FALSE	1.15583	0.257118	751.556	FALSE	FALSE	-2.29349	0.0237631	69.4595	FALSE	FALSE	-1.9303	0.0549574	160.64	FALSE	FALSE	0.345026	0.73083	2136.22	FALSE	FALSE	0.84531	0.398364	1164.42	FALSE	FALSE	2.20166	0.0281791	82.3676	FALSE	FALSE	0.441169	0.659998	1929.17	FALSE	FALSE	-4.72428	2.80694e-06	0.00820467	FALSE	FALSE	-1.54422	0.123246	360.247	FALSE
dtx3	-14.7401	5.74438e-40	1.67908e-36	FALSE	FALSE	-7.5954	5.51633e-09	1.61242e-05	TRUE	FALSE	-8.53374	7.70289e-14	2.25155e-10	FALSE	FALSE	-1.68943	0.0926352	270.773	FALSE	FALSE	-17.4804	3.829e-33	1.11922e-29	TRUE	FALSE	4.75158	2.66566e-06	0.00779171	FALSE	FALSE	5.43004	9.01322e-08	0.000263457	FALSE	FALSE	-21.7499	2.4018e-39	7.02047e-36	TRUE	FALSE	3.47811	0.000536672	1.56869	FALSE	FALSE	-1.12715	0.26027	760.771	FALSE
dtymk	-7.94985	1.6824e-14	4.91767e-11	FALSE	FALSE	-15.4296	1.07499e-18	3.14219e-15	TRUE	FALSE	-11.2295	2.08077e-20	6.08209e-17	FALSE	FALSE	-15.4263	2.46115e-36	7.19394e-33	FALSE	FALSE	-24.9471	2.79312e-50	8.16428e-47	TRUE	FALSE	4.85661	1.60228e-06	0.00468346	FALSE	FALSE	21.1385	1.9916e-70	5.82144e-67	FALSE	FALSE	-0.0578145	0.954009	2788.57	FALSE	FALSE	2.9974	0.0028199	8.24258	FALSE	FALSE	0.119178	0.905186	2645.86	FALSE
duox2	1.37679	0.169325	494.938	FALSE	FALSE	-1.01706	0.311896	911.671	FALSE	FALSE	0.542738	0.588131	1719.11	FALSE	FALSE	2.33336	0.0206156	60.2595	FALSE	FALSE	-1.43723	0.151962	444.186	FALSE	FALSE	-0.292921	0.769708	2249.86	FALSE	FALSE	-0.953533	0.340801	996.163	FALSE	FALSE	1.16373	0.247233	722.663	FALSE	FALSE	-1.81581	0.0698434	204.152	FALSE	FALSE	-0.779049	0.436363	1275.49	FALSE
dusp13	-1.71589	0.0869106	254.04	FALSE	FALSE	-0.626216	0.535229	1564.47	FALSE	FALSE	-1.32526	0.187873	549.154	FALSE	FALSE	-1.10257	0.271491	793.568	FALSE	FALSE	-1.50537	0.135158	395.066	FALSE	FALSE	-2.54269	0.011308	33.0533	FALSE	FALSE	1.36045	0.174349	509.621	FALSE	FALSE	-9.64569	4.40333e-16	1.28709e-12	FALSE	FALSE	4.47095	9.09007e-06	0.0265703	FALSE	FALSE	-4.70213	3.40071e-06	0.00994027	FALSE
dusp29	-0.424698	0.671281	1962.15	FALSE	FALSE	0.219583	0.827731	2419.46	FALSE	FALSE	-0.247687	0.80485	2352.58	FALSE	FALSE	0.858689	0.391519	1144.41	FALSE	FALSE	0.663124	0.508845	1487.35	FALSE	FALSE	2.45613	0.0144006	42.0928	FALSE	FALSE	0.639231	0.522987	1528.69	FALSE	FALSE	-6.09453	1.86593e-08	5.45412e-05	FALSE	FALSE	1.50102	0.13381	391.125	FALSE	FALSE	-2.88638	0.00408673	11.9455	FALSE
dusp3	1.90814	0.057062	166.792	FALSE	FALSE	-7.80002	1.31624e-08	3.84736e-05	FALSE	FALSE	-0.932603	0.353034	1031.92	FALSE	FALSE	-6.89491	6.25797e-11	1.8292e-07	FALSE	FALSE	-12.8288	5.55136e-23	1.62266e-19	TRUE	FALSE	3.34224	0.000895996	2.619	FALSE	FALSE	8.28596	1.28509e-15	3.75631e-12	FALSE	FALSE	-0.639069	0.524342	1532.65	FALSE	FALSE	-1.39957	0.162103	473.828	FALSE	FALSE	1.03374	0.301807	882.183	FALSE
dut	1.84863	0.0652	190.58	FALSE	FALSE	-10.1142	4.48175e-12	1.31002e-08	TRUE	FALSE	-0.865478	0.388687	1136.13	FALSE	FALSE	-6.74635	1.47125e-10	4.30048e-07	FALSE	FALSE	-15.1956	7.61608e-29	2.22618e-25	TRUE	FALSE	18.5275	1.40334e-58	4.10196e-55	FALSE	FALSE	28.5532	5.88951e-106	1.7215e-102	FALSE	FALSE	-1.19432	0.235084	687.151	FALSE	FALSE	2.35909	0.018593	54.3475	FALSE	FALSE	-1.98408	0.0478272	139.799	FALSE
dxo	-17.898	8.36527e-54	2.44517e-50	FALSE	FALSE	-14.8323	2.31211e-15	6.7583e-12	TRUE	FALSE	-22.2022	1.06948e-42	3.12608e-39	TRUE	FALSE	-15.9902	4.89259e-38	1.4301e-34	FALSE	FALSE	-28.2722	9.9559e-49	2.91011e-45	TRUE	FALSE	0.829128	0.407436	1190.94	FALSE	FALSE	27.0144	4.61139e-99	1.34791e-95	FALSE	FALSE	1.61851	0.108591	317.411	FALSE	FALSE	2.11777	0.0345483	100.985	FALSE	FALSE	0.963737	0.335678	981.187	FALSE
dync1h1	-9.31161	6.73276e-19	1.96799e-15	FALSE	FALSE	-6.4384	2.0309e-07	0.000593632	TRUE	FALSE	-9.77402	1.45992e-16	4.26733e-13	TRUE	FALSE	-6.30959	1.66847e-09	4.87693e-06	FALSE	FALSE	-11.4745	2.12049e-20	6.19818e-17	TRUE	FALSE	9.2942	4.68654e-19	1.36988e-15	FALSE	FALSE	4.31512	1.94855e-05	0.056956	FALSE	FALSE	-0.668088	0.505551	1477.73	FALSE	FALSE	0.312745	0.754568	2205.6	FALSE	FALSE	-2.45193	0.0145787	42.6134	FALSE
dynlt1	-30.2942	6.08135e-106	1.77758e-102	TRUE	FALSE	-9.22579	3.9461e-10	1.15345e-06	TRUE	FALSE	-23.6194	2.67546e-44	7.82036e-41	TRUE	FALSE	-2.79261	0.00572623	16.7378	FALSE	FALSE	-18.0676	1.53708e-32	4.49288e-29	TRUE	FALSE	25.8298	1.35884e-93	3.97188e-90	FALSE	FALSE	18.2567	6.66649e-57	1.94862e-53	FALSE	FALSE	-1.1184	0.265959	777.4	FALSE	FALSE	1.31622	0.188541	551.106	FALSE	FALSE	0.739497	0.459993	1344.56	FALSE
dynlt3	-8.66383	9.6176e-17	2.81122e-13	FALSE	FALSE	-10.133	5.92546e-12	1.73201e-08	TRUE	FALSE	-9.31677	1.62611e-15	4.75311e-12	FALSE	FALSE	-24.2302	3.07688e-62	8.99372e-59	TRUE	FALSE	-19.9933	5.49221e-38	1.60537e-34	TRUE	FALSE	15.4805	2.08294e-44	6.08843e-41	FALSE	FALSE	21.4977	2.61321e-72	7.63842e-69	FALSE	FALSE	-0.659326	0.511148	1494.08	FALSE	FALSE	1.5167	0.129797	379.396	FALSE	FALSE	0.339358	0.734493	2146.92	FALSE
ebag9	-0.636477	0.524811	1534.02	FALSE	FALSE	-14.5109	1.19992e-15	3.50737e-12	TRUE	FALSE	-5.2288	8.13219e-07	0.00237704	FALSE	FALSE	-29.5914	3.36935e-76	9.84862e-73	TRUE	FALSE	-27.8603	1.19894e-51	3.5045e-48	TRUE	FALSE	4.76328	2.50507e-06	0.00732233	FALSE	FALSE	44.38	2.04036e-176	5.96398e-173	FALSE	TRUE	0.739372	0.461533	1349.06	FALSE	FALSE	1.35531	0.175773	513.785	FALSE	FALSE	0.108475	0.913667	2670.65	FALSE
ebi3_il27	0.757124	0.449392	1313.57	FALSE	FALSE	0.193355	0.847708	2477.85	FALSE	FALSE	0.900793	0.369622	1080.4	FALSE	FALSE	2.76326	0.00623285	18.2186	FALSE	FALSE	-0.725638	0.469582	1372.59	FALSE	FALSE	0.123882	0.90146	2634.97	FALSE	FALSE	-0.735628	0.462317	1351.35	FALSE	FALSE	-11.5107	7.27382e-20	2.12614e-16	TRUE	FALSE	-4.15199	3.70851e-05	0.1084	FALSE	FALSE	-0.916588	0.359837	1051.8	FALSE
ece1	0.819169	0.413159	1207.66	FALSE	FALSE	-1.30742	0.20132	588.457	FALSE	FALSE	0.525577	0.600224	1754.46	FALSE	FALSE	-2.95215	0.00351672	10.2794	FALSE	FALSE	-2.14731	0.0341486	99.8164	FALSE	FALSE	0.469407	0.638992	1867.78	FALSE	FALSE	3.04413	0.00246589	7.2078	FALSE	FALSE	-0.758481	0.450073	1315.56	FALSE	FALSE	-1.76723	0.0776445	226.955	FALSE	FALSE	-2.38703	0.0173936	50.8415	FALSE
echdc3	-0.887699	0.3752	1096.71	FALSE	FALSE	0.142478	0.887399	2593.87	FALSE	FALSE	-0.953746	0.34213	1000.05	FALSE	FALSE	-2.2352	0.0264655	77.3586	FALSE	FALSE	-0.287645	0.774095	2262.68	FALSE	FALSE	3.05462	0.00237595	6.9449	FALSE	FALSE	7.08856	4.93285e-12	1.44187e-08	FALSE	FALSE	0.134576	0.893211	2610.85	FALSE	FALSE	1.72296	0.08534	249.449	FALSE	FALSE	-1.74936	0.0808848	236.426	FALSE
echs1	2.42301	0.0158198	46.2414	FALSE	FALSE	-10.0863	1.96696e-12	5.74943e-09	TRUE	FALSE	-2.71966	0.00754468	22.0531	FALSE	FALSE	-5.0699	8.948e-07	0.0026155	FALSE	FALSE	-19.8103	4.59569e-40	1.34332e-36	TRUE	FALSE	3.90306	0.00010866	0.317614	FALSE	FALSE	25.8454	2.40464e-92	7.02876e-89	FALSE	FALSE	-0.346886	0.729394	2132.02	FALSE	FALSE	1.17808	0.239181	699.127	FALSE	FALSE	-0.108625	0.913548	2670.3	FALSE
eci2	0.913175	0.361685	1057.2	FALSE	FALSE	-7.17411	1.23063e-08	3.59714e-05	FALSE	FALSE	-1.46062	0.146955	429.55	FALSE	FALSE	-21.2473	1.19411e-53	3.49038e-50	TRUE	FALSE	-13.3432	1.68753e-25	4.93266e-22	TRUE	FALSE	4.67245	3.8833e-06	0.0113509	FALSE	FALSE	11.5724	2.36923e-27	6.92527e-24	FALSE	FALSE	-1.49612	0.13779	402.76	FALSE	FALSE	0.606912	0.544109	1590.43	FALSE	FALSE	-1.1681	0.243372	711.376	FALSE
ecm1	1.66303	0.0970482	283.672	FALSE	FALSE	2.23743	0.0286283	83.6806	FALSE	FALSE	0.203928	0.838766	2451.71	FALSE	FALSE	-1.95501	0.0519259	151.779	FALSE	FALSE	2.59947	0.0101336	29.6204	FALSE	FALSE	1.53347	0.125824	367.784	FALSE	FALSE	-0.0982606	0.921768	2694.33	FALSE	FALSE	-1.05922	0.292015	853.559	FALSE	FALSE	0.394644	0.693232	2026.32	FALSE	FALSE	1.70001	0.0898304	262.574	FALSE
ecscr	0.423185	0.672379	1965.36	FALSE	FALSE	-0.305104	0.762462	2228.68	FALSE	FALSE	0.445476	0.656853	1919.98	FALSE	FALSE	-1.82061	0.0701747	205.121	FALSE	FALSE	0.728907	0.467795	1367.36	FALSE	FALSE	-1.03043	0.303346	886.681	FALSE	FALSE	1.24158	0.215023	628.513	FALSE	FALSE	0.12046	0.904356	2643.43	FALSE	FALSE	-27.3968	1.36462e-111	3.98879e-108	TRUE	FALSE	-22.1152	9.14355e-74	2.67266e-70	TRUE
eda2r	-1.74068	0.0824559	241.019	FALSE	FALSE	-0.616548	0.541199	1581.92	FALSE	FALSE	-0.380463	0.704318	2058.72	FALSE	FALSE	1.77331	0.0776202	226.884	FALSE	FALSE	-1.68903	0.0940078	274.785	FALSE	FALSE	-2.30833	0.0213977	62.5456	FALSE	FALSE	2.9872	0.00295933	8.65013	FALSE	FALSE	-28.8813	8.20996e-50	2.39977e-46	TRUE	FALSE	0.429168	0.667934	1952.37	FALSE	FALSE	-0.298847	0.765192	2236.66	FALSE
edar	3.23169	0.00132696	3.87869	FALSE	FALSE	-12.2211	2.99965e-19	8.76798e-16	TRUE	FALSE	-3.37855	0.000968756	2.83167	FALSE	FALSE	-9.09183	8.09358e-17	2.36575e-13	FALSE	FALSE	-17.6185	6.6133e-42	1.93307e-38	TRUE	FALSE	16.1625	1.40184e-47	4.09757e-44	FALSE	FALSE	19.4984	1.06046e-62	3.09974e-59	FALSE	FALSE	0.06266	0.950165	2777.33	FALSE	FALSE	1.95237	0.0513038	149.961	FALSE	FALSE	3.41693	0.000689824	2.01635	FALSE
eddm3b	-2.29456	0.0222434	65.0174	FALSE	FALSE	-0.952025	0.3476	1016.03	FALSE	FALSE	-1.98169	0.0500413	146.271	FALSE	FALSE	-1.25765	0.209938	613.648	FALSE	FALSE	-1.92731	0.0565787	165.379	FALSE	FALSE	0.35029	0.726272	2122.89	FALSE	FALSE	0.654081	0.513381	1500.61	FALSE	FALSE	-4.13238	7.31385e-05	0.213784	FALSE	FALSE	30.0059	1.98521e-130	5.80276e-127	FALSE	FALSE	-27.9796	2.31426e-102	6.76457e-99	FALSE
edem2	-1.10239	0.270934	791.94	FALSE	FALSE	0.845791	0.402816	1177.43	FALSE	FALSE	0.596868	0.551814	1612.95	FALSE	FALSE	-0.696399	0.486973	1423.42	FALSE	FALSE	0.57267	0.567937	1660.08	FALSE	FALSE	0.34797	0.728018	2128	FALSE	FALSE	-0.889214	0.374356	1094.24	FALSE	FALSE	-2.34251	0.0211479	61.8154	FALSE	FALSE	-0.0193761	0.984547	2877.83	FALSE	FALSE	1.71045	0.0878504	256.787	FALSE
edf1	-15.0038	4.00927e-41	1.17191e-37	FALSE	FALSE	-15.3691	8.80626e-16	2.57407e-12	TRUE	FALSE	-21.2867	4.74656e-41	1.38742e-37	TRUE	FALSE	-3.13809	0.00194877	5.69626	FALSE	FALSE	-22.3875	3.54569e-40	1.0364e-36	TRUE	FALSE	-2.75849	0.00602676	17.6162	FALSE	FALSE	14.2468	1.16702e-38	3.4112e-35	FALSE	FALSE	-1.27398	0.205528	600.757	FALSE	FALSE	-3.65282	0.000279044	0.815645	FALSE	FALSE	-2.13929	0.0329355	96.2706	FALSE
edil3	6.59197	1.34385e-10	3.92807e-07	FALSE	FALSE	4.80586	6.27684e-06	0.0183472	FALSE	FALSE	7.05925	6.1763e-11	1.80533e-07	FALSE	FALSE	9.473	7.66392e-18	2.24017e-14	FALSE	FALSE	9.94144	1.06519e-19	3.11354e-16	FALSE	FALSE	5.0034	7.90722e-07	0.00231128	FALSE	FALSE	-4.25664	2.4972e-05	0.0729931	FALSE	FALSE	-6.8044	7.00281e-10	2.04692e-06	FALSE	FALSE	-1.49786	0.134637	393.545	FALSE	FALSE	3.16364	0.00166331	4.86185	FALSE
edn1	0.409229	0.682583	1995.19	FALSE	FALSE	2.09169	0.043013	125.727	FALSE	FALSE	3.35968	0.00105831	3.09345	FALSE	FALSE	2.84049	0.00496401	14.5098	FALSE	FALSE	3.14838	0.00206224	6.02792	FALSE	FALSE	0.174204	0.861779	2518.98	FALSE	FALSE	3.07717	0.0022138	6.47095	FALSE	FALSE	-24.338	4.12705e-44	1.20634e-40	TRUE	FALSE	0.612626	0.540332	1579.39	FALSE	FALSE	1.98053	0.0482478	141.028	FALSE
ednrb	-0.433661	0.664761	1943.1	FALSE	FALSE	-1.3607	0.178028	520.375	FALSE	FALSE	-0.748726	0.455557	1331.59	FALSE	FALSE	2.43296	0.0158087	46.2088	FALSE	FALSE	-1.4501	0.1488	434.943	FALSE	FALSE	0.41583	0.677723	1980.98	FALSE	FALSE	0.105552	0.915985	2677.42	FALSE	FALSE	-5.67317	1.30469e-07	0.000381361	FALSE	FALSE	-7.04798	4.55976e-12	1.33282e-08	FALSE	FALSE	-7.55306	2.45801e-13	7.18477e-10	FALSE
eef1d	-24.6103	9.255e-84	2.70524e-80	TRUE	FALSE	-14.7006	5.85789e-18	1.71226e-14	TRUE	FALSE	-26.6024	5.33093e-52	1.55823e-48	TRUE	FALSE	-43.0324	8.50406e-106	2.48574e-102	TRUE	FALSE	-27.6609	4.78617e-55	1.399e-51	TRUE	FALSE	38.8528	3.56224e-154	1.04124e-150	FALSE	FALSE	37.405	3.06895e-146	8.97055e-143	FALSE	FALSE	-2.60696	0.010496	30.6797	FALSE	FALSE	2.82306	0.0048922	14.2999	FALSE	FALSE	2.26183	0.0241657	70.6364	FALSE
efcab14	-1.55362	0.121017	353.733	FALSE	FALSE	-2.93795	0.00572477	16.7335	FALSE	FALSE	-1.16014	0.248536	726.472	FALSE	FALSE	-1.28393	0.200599	586.352	FALSE	FALSE	-5.1672	1.0647e-06	0.00311212	FALSE	FALSE	-5.72375	1.81545e-08	5.30657e-05	FALSE	FALSE	6.71897	5.27882e-11	1.543e-07	FALSE	FALSE	-29.2885	8.27498e-52	2.41878e-48	TRUE	FALSE	-2.14599	0.0322169	94.17	FALSE	FALSE	-3.68729	0.000253056	0.739681	FALSE
efcab2	-1.09478	0.274244	801.615	FALSE	FALSE	-8.49503	5.01264e-10	1.4652e-06	TRUE	FALSE	-3.25127	0.00153103	4.4752	FALSE	FALSE	-8.45553	5.63264e-15	1.64642e-11	FALSE	FALSE	-16.9443	3.17115e-32	9.26928e-29	TRUE	FALSE	3.37391	0.000800713	2.34049	FALSE	FALSE	24.9173	6.47936e-89	1.89392e-85	FALSE	FALSE	-0.080183	0.93625	2736.66	FALSE	FALSE	-1.2039	0.229042	669.488	FALSE	FALSE	-1.83786	0.06673	195.052	FALSE
efemp1	-0.787592	0.431378	1260.92	FALSE	FALSE	0.0503354	0.959959	2805.96	FALSE	FALSE	1.64754	0.101574	296.902	FALSE	FALSE	4.51982	1.03528e-05	0.0302613	FALSE	FALSE	2.17531	0.0305373	89.2605	FALSE	FALSE	3.26393	0.00117634	3.43843	FALSE	FALSE	2.73707	0.00643242	18.802	FALSE	FALSE	-30.624	2.54013e-54	7.42479e-51	TRUE	FALSE	-4.40932	1.20208e-05	0.0351367	FALSE	FALSE	2.87029	0.00429334	12.5494	FALSE
efhd1	-3.08183	0.00219056	6.40301	FALSE	FALSE	3.87917	0.000530041	1.54931	FALSE	FALSE	-0.364855	0.715912	2092.61	FALSE	FALSE	5.33622	2.47777e-07	0.000724254	FALSE	FALSE	3.66947	0.000396585	1.15922	FALSE	FALSE	-1.75837	0.0793131	231.832	FALSE	FALSE	-2.82098	0.00498701	14.577	FALSE	FALSE	-24.9658	1.49171e-45	4.36027e-42	TRUE	FALSE	1.55256	0.120987	353.644	FALSE	FALSE	-3.97494	8.15584e-05	0.238395	FALSE
efna1	-2.14882	0.0322162	94.168	FALSE	FALSE	-0.114252	0.909728	2659.14	FALSE	FALSE	-0.605971	0.545764	1595.27	FALSE	FALSE	-0.77169	0.441165	1289.53	FALSE	FALSE	0.608461	0.544164	1590.59	FALSE	FALSE	-2.46102	0.0142011	41.5099	FALSE	FALSE	6.78635	3.44824e-11	1.00792e-07	FALSE	FALSE	-33.9512	1.20758e-54	3.52975e-51	TRUE	FALSE	-0.266033	0.790294	2310.03	FALSE	FALSE	1.80076	0.0723918	211.601	FALSE
efna4	-4.18043	3.54995e-05	0.103765	FALSE	FALSE	-1.04663	0.303093	885.941	FALSE	FALSE	-2.00691	0.0471996	137.964	FALSE	FALSE	-0.0669623	0.946677	2767.14	FALSE	FALSE	-3.12046	0.00231083	6.75455	FALSE	FALSE	-2.39845	0.0168386	49.2194	FALSE	FALSE	6.00109	3.88467e-09	1.13549e-05	FALSE	FALSE	-37.9322	1.72644e-58	5.04639e-55	TRUE	FALSE	0.929337	0.353047	1031.96	FALSE	FALSE	-1.45431	0.146563	428.405	FALSE
efnb2	-0.833917	0.404814	1183.27	FALSE	FALSE	-1.44305	0.159715	466.847	FALSE	FALSE	-0.625354	0.533062	1558.14	FALSE	FALSE	0.963805	0.336284	982.959	FALSE	FALSE	-1.02079	0.309941	905.957	FALSE	FALSE	-1.35516	0.176013	514.485	FALSE	FALSE	1.4311	0.153076	447.441	FALSE	FALSE	-15.6603	3.62476e-29	1.05952e-25	TRUE	FALSE	-0.958929	0.337936	987.786	FALSE	FALSE	-3.43185	0.000655315	1.91549	FALSE
egf	9.11065	3.226e-18	9.42961e-15	FALSE	FALSE	-19.2657	1.12736e-30	3.29528e-27	TRUE	FALSE	-0.102051	0.918874	2685.87	FALSE	FALSE	-20.7821	5.47522e-53	1.60041e-49	FALSE	FALSE	-22.9347	2.38224e-57	6.96328e-54	TRUE	FALSE	18.4617	8.51117e-58	2.48782e-54	FALSE	FALSE	29.4115	2.29961e-109	6.72175e-106	FALSE	FALSE	2.99895	0.00342958	10.0247	FALSE	FALSE	0.882392	0.377875	1104.53	FALSE	FALSE	0.68112	0.49614	1450.22	FALSE
egfl7	6.83654	2.96555e-11	8.66829e-08	FALSE	FALSE	1.85755	0.0716379	209.397	FALSE	FALSE	3.45361	0.000795125	2.32415	FALSE	FALSE	-0.677033	0.499149	1459.01	FALSE	FALSE	2.93368	0.00410008	11.9845	FALSE	FALSE	1.04025	0.298753	873.256	FALSE	FALSE	5.02419	7.22334e-07	0.00211138	FALSE	FALSE	-9.70337	6.2534e-16	1.82787e-12	TRUE	FALSE	0.975606	0.329614	963.462	FALSE	FALSE	-3.53754	0.000446156	1.30411	FALSE
egflam	1.14114	0.254448	743.752	FALSE	FALSE	0.194069	0.847211	2476.4	FALSE	FALSE	0.906056	0.366912	1072.48	FALSE	FALSE	0.201141	0.840785	2457.61	FALSE	FALSE	-0.213816	0.831085	2429.26	FALSE	FALSE	-2.37599	0.0178876	52.2853	FALSE	FALSE	0.632636	0.527279	1541.24	FALSE	FALSE	-9.88846	1.26397e-16	3.69458e-13	FALSE	FALSE	0.900385	0.368223	1076.32	FALSE	FALSE	1.13995	0.254891	745.046	FALSE
egfr	1.28398	0.199844	584.143	FALSE	FALSE	-0.753237	0.453162	1324.59	FALSE	FALSE	-0.00636295	0.994931	2908.18	FALSE	FALSE	-2.76175	0.00625911	18.2954	FALSE	FALSE	-0.341747	0.732827	2142.05	FALSE	FALSE	-0.621653	0.534459	1562.22	FALSE	FALSE	1.62198	0.105465	308.273	FALSE	FALSE	9.67098	2.97711e-16	8.70208e-13	FALSE	FALSE	-2.16959	0.0303766	88.7907	FALSE	FALSE	2.84736	0.00460455	13.4591	FALSE
egln1	-30.0052	6.42032e-106	1.87666e-102	TRUE	FALSE	-27.6261	4.44975e-40	1.30066e-36	TRUE	FALSE	-42.049	4.31813e-76	1.26219e-72	TRUE	FALSE	-6.41763	9.24617e-10	2.70265e-06	FALSE	FALSE	-39.1444	5.71472e-93	1.67041e-89	TRUE	FALSE	20.7071	2.61512e-69	7.644e-66	FALSE	FALSE	14.7198	9.52841e-41	2.78516e-37	FALSE	FALSE	-5.82805	7.26907e-08	0.000212475	FALSE	FALSE	2.29637	0.0219553	64.1753	FALSE	FALSE	0.117101	0.906831	2650.67	FALSE
ehbp1	-1.63039	0.103749	303.257	FALSE	FALSE	-11.1954	4.73462e-14	1.38393e-10	TRUE	FALSE	-7.10324	9.42275e-11	2.75427e-07	FALSE	FALSE	-49.4724	2.09885e-117	6.13495e-114	TRUE	FALSE	-21.1658	4.41729e-43	1.29117e-39	TRUE	FALSE	36.6342	3.26931e-145	9.5562e-142	FALSE	FALSE	42.434	3.65915e-168	1.06957e-164	FALSE	FALSE	-1.09746	0.275006	803.843	FALSE	FALSE	2.55058	0.010967	32.0566	FALSE	FALSE	1.28178	0.200555	586.223	FALSE
ehd3	5.57064	4.55041e-08	0.000133008	FALSE	FALSE	-10.6533	4.03987e-13	1.18085e-09	TRUE	FALSE	0.0953165	0.924228	2701.52	FALSE	FALSE	-0.331531	0.740585	2164.73	FALSE	FALSE	-16.5375	5.03424e-33	1.47151e-29	TRUE	FALSE	27.0311	2.73174e-98	7.98488e-95	FALSE	FALSE	27.2305	1.00053e-98	2.92454e-95	FALSE	FALSE	0.559972	0.576731	1685.79	FALSE	FALSE	-0.248728	0.803647	2349.06	FALSE	FALSE	-0.26489	0.791214	2312.72	FALSE
eif1ax	-1.73159	0.084067	245.728	FALSE	FALSE	-6.87637	1.23012e-07	0.000359565	TRUE	FALSE	-3.22291	0.00166465	4.86578	FALSE	FALSE	-5.14554	6.18462e-07	0.00180776	FALSE	FALSE	-11.0679	6.22501e-19	1.81957e-15	TRUE	FALSE	-1.51017	0.131653	384.822	FALSE	FALSE	6.08348	2.41618e-09	7.0625e-06	FALSE	FALSE	0.393428	0.694812	2030.93	FALSE	FALSE	-31.9736	7.77684e-138	2.27317e-134	TRUE	FALSE	-27.4546	8.35052e-99	2.44086e-95	TRUE
eif2ak2	-25.5238	1.04339e-87	3.04982e-84	TRUE	FALSE	-16.4793	2.2832e-18	6.6738e-15	TRUE	FALSE	-34.7251	2.71925e-60	7.94837e-57	TRUE	FALSE	-28.8064	1.14208e-74	3.3383e-71	TRUE	FALSE	-28.1463	3.02837e-52	8.85193e-49	TRUE	FALSE	36.7331	5.4386e-145	1.5897e-141	FALSE	FALSE	42.5271	1.93449e-168	5.65452e-165	FALSE	TRUE	0.00954903	0.9924	2900.78	FALSE	FALSE	2.38859	0.0171761	50.2056	FALSE	FALSE	1.66724	0.0961336	280.999	FALSE
eif2ak3	-9.84041	1.1187e-20	3.26997e-17	FALSE	FALSE	-6.87825	3.13421e-08	9.16129e-05	TRUE	FALSE	-13.691	1.44011e-25	4.20944e-22	TRUE	FALSE	-47.1667	2.17292e-111	6.35145e-108	TRUE	FALSE	-13.7845	1.60944e-26	4.7044e-23	TRUE	FALSE	26.3606	4.58617e-96	1.34054e-92	FALSE	FALSE	21.3582	1.97123e-71	5.7619e-68	FALSE	FALSE	2.9442	0.00402724	11.7716	FALSE	FALSE	2.90193	0.00382712	11.1867	FALSE	FALSE	1.99608	0.0465122	135.955	FALSE
eif2s2	-2.18196	0.0296728	86.7334	FALSE	FALSE	-8.45928	2.31533e-10	6.7677e-07	TRUE	FALSE	-5.69826	9.4308e-08	0.000275662	FALSE	FALSE	-9.90495	4.13959e-19	1.21e-15	FALSE	FALSE	-18.57	2.01541e-37	5.89104e-34	TRUE	FALSE	3.63237	0.000311319	0.909984	FALSE	FALSE	11.8046	2.5912e-28	7.57407e-25	FALSE	FALSE	-0.100464	0.920174	2689.67	FALSE	FALSE	-30.6484	6.6174e-129	1.93427e-125	TRUE	FALSE	-26.3531	3.41147e-93	9.97173e-90	TRUE
eif4b	1.63113	0.103611	302.854	FALSE	FALSE	-14.0401	2.98336e-15	8.72037e-12	TRUE	FALSE	-1.72971	0.0864712	252.755	FALSE	FALSE	-3.91972	0.000120795	0.353083	FALSE	FALSE	-29.5801	2.81612e-54	8.23151e-51	TRUE	FALSE	7.03804	6.55479e-12	1.91596e-08	FALSE	FALSE	27.3668	2.77047e-100	8.09809e-97	FALSE	FALSE	2.08339	0.0399457	116.761	FALSE	FALSE	3.45746	0.000579541	1.694	FALSE	FALSE	0.132563	0.894598	2614.91	FALSE
eif4e	-1.31423	0.189497	553.901	FALSE	FALSE	-29.2396	9.42987e-41	2.75635e-37	TRUE	FALSE	-7.74103	4.27038e-12	1.24823e-08	FALSE	FALSE	-19.7356	7.94641e-50	2.32274e-46	FALSE	FALSE	-39.1361	2.29343e-89	6.7037e-86	TRUE	FALSE	1.61885	0.106145	310.262	FALSE	FALSE	30.9968	3.84236e-115	1.12312e-111	FALSE	FALSE	2.55452	0.012102	35.3741	FALSE	FALSE	2.49638	0.0127841	37.3679	FALSE	FALSE	1.11126	0.267052	780.592	FALSE
eif4ebp1	-3.80621	0.000162354	0.47456	FALSE	FALSE	-30.5301	2.00473e-51	5.85983e-48	TRUE	FALSE	-10.454	1.28294e-19	3.75005e-16	FALSE	FALSE	0.117081	0.906909	2650.9	FALSE	FALSE	-39.631	1.32688e-108	3.87847e-105	TRUE	FALSE	22.0342	2.10345e-75	6.14838e-72	FALSE	FALSE	9.4772	1.25958e-19	3.68176e-16	FALSE	FALSE	-6.18775	1.1724e-08	3.42693e-05	FALSE	FALSE	3.38636	0.000748799	2.18874	FALSE	FALSE	0.828161	0.408016	1192.63	FALSE
eif4g1	-10.2678	2.83691e-22	8.29229e-19	FALSE	FALSE	-32.1881	3.19035e-45	9.3254e-42	TRUE	FALSE	-18.8007	6.5307e-39	1.90892e-35	FALSE	FALSE	-52.8882	1.09031e-125	3.18697e-122	TRUE	FALSE	-51.3944	8.67208e-116	2.53485e-112	TRUE	FALSE	12.2279	3.06589e-30	8.9616e-27	FALSE	FALSE	40.6257	5.42251e-160	1.585e-156	FALSE	TRUE	-3.34109	0.00117499	3.4345	FALSE	FALSE	2.65224	0.00817885	23.9068	FALSE	FALSE	1.74546	0.0815661	238.418	FALSE
eif4g3	-14.9961	4.07099e-41	1.18995e-37	FALSE	FALSE	-8.11303	4.6523e-09	1.35987e-05	TRUE	FALSE	-17.0568	7.70258e-33	2.25146e-29	TRUE	FALSE	-42.5259	4.47959e-104	1.30938e-100	TRUE	FALSE	-14.2543	1.47091e-25	4.29948e-22	TRUE	FALSE	26.2982	2.55032e-96	7.45457e-93	FALSE	FALSE	28.8145	3.15891e-108	9.23348e-105	FALSE	FALSE	1.24419	0.216236	632.058	FALSE	FALSE	0.540563	0.588982	1721.59	FALSE	FALSE	1.30251	0.193386	565.268	FALSE
eif5	-4.73395	3.03064e-06	0.00885856	FALSE	FALSE	-8.13217	6.2361e-10	1.82281e-06	TRUE	FALSE	-8.11898	7.32449e-13	2.14095e-09	FALSE	FALSE	-6.47797	6.83907e-10	1.99906e-06	FALSE	FALSE	-14.783	7.71387e-29	2.25476e-25	TRUE	FALSE	-0.490881	0.623737	1823.18	FALSE	FALSE	11.2783	3.11008e-26	9.09076e-23	FALSE	FALSE	-0.366606	0.714692	2089.05	FALSE	FALSE	0.322909	0.746862	2183.08	FALSE	FALSE	-1.07839	0.281427	822.612	FALSE
eif5a	-2.41954	0.0159655	46.667	FALSE	FALSE	-0.762184	0.4485	1310.97	FALSE	FALSE	-0.48858	0.625975	1829.73	FALSE	FALSE	-1.3229	0.187354	547.635	FALSE	FALSE	-0.343741	0.731424	2137.95	FALSE	FALSE	-0.0426738	0.96598	2823.56	FALSE	FALSE	0.812011	0.4172	1219.48	FALSE	FALSE	1.36126	0.176599	516.198	FALSE	FALSE	-3.97972	7.65764e-05	0.223833	FALSE	FALSE	-5.90879	6.88239e-09	2.01172e-05	FALSE
elac1	-2.06984	0.0390632	114.182	FALSE	FALSE	-11.0855	3.87198e-12	1.13178e-08	TRUE	FALSE	-6.52774	2.03196e-09	5.93942e-06	FALSE	FALSE	-12.639	1.52764e-27	4.46529e-24	FALSE	FALSE	-24.2369	4.45696e-43	1.30277e-39	TRUE	FALSE	4.27537	2.29433e-05	0.0670633	FALSE	FALSE	39.7012	1.99362e-156	5.82736e-153	FALSE	TRUE	0.935457	0.351728	1028.1	FALSE	FALSE	-0.250596	0.8022	2344.83	FALSE	FALSE	-1.20254	0.229768	671.611	FALSE
elavl4	0.281753	0.778273	2274.89	FALSE	FALSE	-1.43215	0.162761	475.751	FALSE	FALSE	-0.83381	0.406204	1187.34	FALSE	FALSE	2.88606	0.00433136	12.6606	FALSE	FALSE	0.244809	0.807118	2359.2	FALSE	FALSE	-0.538974	0.590164	1725.05	FALSE	FALSE	0.174129	0.86184	2519.16	FALSE	FALSE	-7.24765	8.49546e-11	2.48322e-07	FALSE	FALSE	-18.1725	1.87233e-60	5.47281e-57	FALSE	FALSE	-14.6742	3.98482e-40	1.16476e-36	FALSE
eln	-2.42022	0.0159256	46.5505	FALSE	FALSE	-0.659822	0.513048	1499.64	FALSE	FALSE	-0.717519	0.474453	1386.83	FALSE	FALSE	-1.02667	0.305767	893.757	FALSE	FALSE	-0.997954	0.320234	936.043	FALSE	FALSE	-3.81494	0.000153623	0.449041	FALSE	FALSE	4.28272	2.23824e-05	0.0654238	FALSE	FALSE	-18.4558	2.50512e-34	7.32245e-31	TRUE	FALSE	-4.5895	5.27237e-06	0.0154111	FALSE	FALSE	3.77331	0.000181786	0.53136	FALSE
eloa	-38.1235	2.45055e-138	7.16295e-135	TRUE	FALSE	-13.9073	4.74416e-16	1.38672e-12	TRUE	FALSE	-39.5534	1.04202e-67	3.04583e-64	TRUE	FALSE	-5.55448	8.39785e-08	0.000245469	FALSE	FALSE	-31.2289	1.30355e-55	3.81028e-52	TRUE	FALSE	5.17555	3.32462e-07	0.000971788	FALSE	FALSE	5.66043	2.60724e-08	7.62095e-05	FALSE	FALSE	-1.30382	0.195338	570.974	FALSE	FALSE	3.92559	9.51022e-05	0.277984	FALSE	FALSE	0.548507	0.58361	1705.89	FALSE
elob	-4.7249	3.16241e-06	0.00924372	FALSE	FALSE	-10.3582	9.20299e-13	2.69004e-09	TRUE	FALSE	-10.2386	1.05555e-17	3.08537e-14	FALSE	FALSE	-9.01594	1.44234e-16	4.21595e-13	FALSE	FALSE	-18.4752	5.86127e-37	1.71325e-33	TRUE	FALSE	6.66751	7.21563e-11	2.10913e-07	FALSE	FALSE	11.5645	2.48468e-27	7.26272e-24	FALSE	FALSE	-7.03855	2.53917e-10	7.42199e-07	FALSE	FALSE	-4.00749	6.80074e-05	0.198786	FALSE	FALSE	-4.54279	7.10144e-06	0.0207575	FALSE
enah	0.0715392	0.943003	2756.4	FALSE	FALSE	-11.892	1.76765e-18	5.16684e-15	TRUE	FALSE	-2.7366	0.00709438	20.7369	FALSE	FALSE	-12.3712	1.44414e-26	4.22122e-23	FALSE	FALSE	-17.3494	8.41385e-41	2.45937e-37	TRUE	FALSE	1.84663	0.065432	191.258	FALSE	FALSE	13.4673	3.36645e-35	9.84014e-32	FALSE	FALSE	-12.8209	1.43508e-22	4.19474e-19	FALSE	FALSE	0.503535	0.614753	1796.92	FALSE	FALSE	-0.738272	0.460738	1346.74	FALSE
endou	-2.18215	0.0297049	86.8274	FALSE	FALSE	0.350217	0.728467	2129.31	FALSE	FALSE	-2.17664	0.0320828	93.7779	FALSE	FALSE	2.49578	0.0133759	39.0978	FALSE	FALSE	-0.666059	0.506885	1481.63	FALSE	FALSE	-1.13843	0.25551	746.857	FALSE	FALSE	-0.563483	0.57339	1676.02	FALSE	FALSE	-13.6127	5.72742e-24	1.67413e-20	TRUE	FALSE	12.7321	2.17934e-33	6.37021e-30	FALSE	FALSE	-10.4866	4.5045e-23	1.31666e-19	FALSE
eng	-1.40614	0.160407	468.87	FALSE	FALSE	-1.81345	0.0729034	213.097	FALSE	FALSE	-1.75909	0.0805598	235.476	FALSE	FALSE	-1.20167	0.230847	674.767	FALSE	FALSE	-2.57279	0.0106647	31.1729	FALSE	FALSE	1.20249	0.229752	671.566	FALSE	FALSE	-0.289899	0.77202	2256.61	FALSE	FALSE	-1.15657	0.250039	730.864	FALSE	FALSE	1.9741	0.0487666	142.545	FALSE	FALSE	-0.824547	0.410054	1198.59	FALSE
eno1	-18.3033	1.18116e-55	3.45252e-52	FALSE	FALSE	-23.0177	5.64685e-22	1.65057e-18	TRUE	FALSE	-30.113	2.87756e-56	8.41112e-53	TRUE	FALSE	-14.5779	6.90552e-34	2.01848e-30	FALSE	FALSE	-28.1971	1.27982e-51	3.7409e-48	TRUE	FALSE	0.317203	0.751225	2195.83	FALSE	FALSE	36.9098	2.36505e-143	6.91304e-140	FALSE	FALSE	1.30419	0.195369	571.065	FALSE	FALSE	1.44071	0.150126	438.819	FALSE	FALSE	1.29715	0.195227	570.647	FALSE
eno2	1.26893	0.205155	599.668	FALSE	FALSE	-13.216	9.55967e-15	2.79429e-11	TRUE	FALSE	-2.99323	0.00338886	9.90564	FALSE	FALSE	-20.1195	3.12834e-51	9.14414e-48	FALSE	FALSE	-23.9109	7.36659e-45	2.15325e-41	TRUE	FALSE	-4.45812	1.02592e-05	0.0299875	FALSE	FALSE	36.5625	4.20595e-143	1.2294e-139	FALSE	FALSE	1.05372	0.294699	861.405	FALSE	FALSE	1.85352	0.064233	187.753	FALSE	FALSE	1.29224	0.196917	575.588	FALSE
eno3	-1.23672	0.216889	633.967	FALSE	FALSE	-2.79447	0.00801123	23.4168	FALSE	FALSE	-0.332746	0.739928	2162.81	FALSE	FALSE	-2.81939	0.00528817	15.4573	FALSE	FALSE	-4.71644	6.39937e-06	0.0187053	FALSE	FALSE	-3.10748	0.00199999	5.84597	FALSE	FALSE	4.54289	7.09327e-06	0.0207336	FALSE	FALSE	0.924139	0.357604	1045.28	FALSE	FALSE	6.15164	1.3172e-09	3.85017e-06	FALSE	FALSE	-5.25225	2.30988e-07	0.000675177	FALSE
enoph1	-1.79343	0.073604	215.144	FALSE	FALSE	-4.89564	2.18788e-05	0.0639518	TRUE	FALSE	-3.8913	0.000171781	0.502117	FALSE	FALSE	-3.20479	0.00156577	4.57675	FALSE	FALSE	-8.32182	2.94413e-13	8.60571e-10	TRUE	FALSE	-0.0538148	0.957105	2797.62	FALSE	FALSE	0.983132	0.326054	953.057	FALSE	FALSE	-0.743417	0.458918	1341.42	FALSE	FALSE	-16.1184	7.42646e-50	2.17075e-46	FALSE	FALSE	-14.8564	4.26093e-41	1.24547e-37	FALSE
enox2	-9.73069	2.83704e-20	8.29267e-17	FALSE	FALSE	-8.62063	1.43208e-10	4.18596e-07	TRUE	FALSE	-7.54579	1.38183e-11	4.03909e-08	FALSE	FALSE	-17.4184	3.22824e-42	9.43615e-39	TRUE	FALSE	-19.7307	1.70289e-39	4.97756e-36	TRUE	FALSE	16.1817	2.84905e-47	8.32779e-44	FALSE	FALSE	11.6285	1.3674e-27	3.99691e-24	FALSE	FALSE	0.0932078	0.925926	2706.48	FALSE	FALSE	1.72401	0.0851537	248.904	FALSE	FALSE	-0.158171	0.874391	2555.84	FALSE
enpep	-0.746549	0.455757	1332.18	FALSE	FALSE	-0.218991	0.827797	2419.65	FALSE	FALSE	-1.22578	0.222882	651.484	FALSE	FALSE	-2.09906	0.0370437	108.279	FALSE	FALSE	-0.953871	0.342059	999.838	FALSE	FALSE	-0.849091	0.396261	1158.27	FALSE	FALSE	0.904308	0.366303	1070.7	FALSE	FALSE	0.0761461	0.939455	2746.03	FALSE	FALSE	-2.46248	0.0140431	41.0479	FALSE	FALSE	-0.960292	0.337411	986.254	FALSE
enpp2	0.792438	0.428545	1252.64	FALSE	FALSE	2.07437	0.0407381	119.077	FALSE	FALSE	1.2653	0.207687	607.07	FALSE	FALSE	0.128324	0.898015	2624.9	FALSE	FALSE	2.55087	0.0113398	33.1463	FALSE	FALSE	-1.07607	0.282424	825.524	FALSE	FALSE	1.46024	0.144881	423.488	FALSE	FALSE	-3.29568	0.00133472	3.90138	FALSE	FALSE	-13.1738	1.4673e-35	4.28891e-32	FALSE	FALSE	17.5989	1.15391e-53	3.37288e-50	FALSE
enpp5	-0.884048	0.377168	1102.46	FALSE	FALSE	-2.06671	0.0422473	123.489	FALSE	FALSE	-1.05265	0.294454	860.689	FALSE	FALSE	-0.359845	0.719327	2102.59	FALSE	FALSE	-1.89392	0.0597195	174.56	FALSE	FALSE	1.69062	0.0915566	267.62	FALSE	FALSE	-1.32425	0.186058	543.849	FALSE	FALSE	5.88431	5.49429e-08	0.000160598	FALSE	FALSE	6.58853	8.80915e-11	2.57491e-07	FALSE	FALSE	-9.69261	2.33018e-20	6.81113e-17	FALSE
enpp6	0.302961	0.762071	2227.53	FALSE	FALSE	0.767542	0.44737	1307.66	FALSE	FALSE	-0.286743	0.774823	2264.81	FALSE	FALSE	0.0893547	0.928888	2715.14	FALSE	FALSE	1.76311	0.0803717	234.927	FALSE	FALSE	3.80127	0.000162716	0.47562	FALSE	FALSE	-3.47697	0.000554986	1.62222	FALSE	FALSE	4.04996	0.000100375	0.293395	FALSE	FALSE	-3.01124	0.00269992	7.89188	FALSE	FALSE	5.95728	5.13679e-09	1.50149e-05	FALSE
enpp7	-1.05378	0.292603	855.278	FALSE	FALSE	0.287645	0.77449	2263.83	FALSE	FALSE	-0.998442	0.319981	935.305	FALSE	FALSE	-1.46867	0.14356	419.625	FALSE	FALSE	0.657311	0.511847	1496.13	FALSE	FALSE	-0.0471957	0.962377	2813.03	FALSE	FALSE	4.15636	3.87267e-05	0.113198	FALSE	FALSE	-1.16257	0.248032	724.997	FALSE	FALSE	1.74301	0.0817938	239.083	FALSE	FALSE	1.73574	0.0833009	243.488	FALSE
ensa	1.76327	0.0785737	229.671	FALSE	FALSE	-9.07362	1.00289e-10	2.93144e-07	TRUE	FALSE	-1.40532	0.162786	475.823	FALSE	FALSE	1.11446	0.266377	778.619	FALSE	FALSE	-15.7552	1.09528e-29	3.20151e-26	TRUE	FALSE	-3.31296	0.000991379	2.8978	FALSE	FALSE	17.0447	3.9901e-51	1.16631e-47	FALSE	FALSE	1.27454	0.205321	600.153	FALSE	FALSE	-0.336562	0.736549	2152.93	FALSE	FALSE	-0.00918521	0.992675	2901.59	FALSE
entpd2	-2.48742	0.0132673	38.7804	FALSE	FALSE	-1.35993	0.182529	533.532	FALSE	FALSE	-1.26028	0.210321	614.769	FALSE	FALSE	0.374249	0.708606	2071.26	FALSE	FALSE	-1.02433	0.307998	900.277	FALSE	FALSE	-1.57381	0.11619	339.624	FALSE	FALSE	2.97909	0.00304175	8.89104	FALSE	FALSE	2.74931	0.00712924	20.8388	FALSE	FALSE	-1.7973	0.0727381	212.614	FALSE	FALSE	-2.10459	0.0358811	104.88	FALSE
entpd5	1.66294	0.0970917	283.799	FALSE	FALSE	-5.23859	1.08598e-06	0.00317432	FALSE	FALSE	0.189976	0.849591	2483.35	FALSE	FALSE	-4.35402	2.12898e-05	0.06223	FALSE	FALSE	-4.71681	4.07903e-06	0.011923	FALSE	FALSE	0.353588	0.723802	2115.67	FALSE	FALSE	4.28213	2.23666e-05	0.0653774	FALSE	FALSE	-5.15428	1.24032e-06	0.00362545	FALSE	FALSE	-1.68903	0.0916757	267.968	FALSE	FALSE	3.23712	0.00129686	3.79073	FALSE
entpd6	-2.15576	0.0316825	92.6079	FALSE	FALSE	-4.56062	1.62579e-05	0.0475219	FALSE	FALSE	-1.32799	0.186242	544.385	FALSE	FALSE	0.856544	0.392718	1147.92	FALSE	FALSE	-2.74611	0.00648839	18.9656	FALSE	FALSE	-0.890253	0.373775	1092.54	FALSE	FALSE	3.34884	0.000875309	2.55853	FALSE	FALSE	-7.10012	1.67662e-10	4.90075e-07	FALSE	FALSE	1.85476	0.064069	187.274	FALSE	FALSE	-1.30723	0.191803	560.641	FALSE
entr1	-20.3261	3.9513e-64	1.15497e-60	FALSE	FALSE	-8.16191	5.727e-10	1.674e-06	TRUE	FALSE	-19.9903	2.82904e-39	8.26929e-36	TRUE	FALSE	-32.5104	2.14504e-82	6.26996e-79	TRUE	FALSE	-17.9677	4.08885e-36	1.19517e-32	TRUE	FALSE	16.1337	4.70671e-47	1.37577e-43	FALSE	FALSE	15.4705	6.11458e-44	1.78729e-40	FALSE	FALSE	-1.79656	0.075373	220.315	FALSE	FALSE	3.76707	0.00017951	0.524708	FALSE	FALSE	1.07129	0.284605	831.899	FALSE
ep300	-24.0578	3.81535e-80	1.11523e-76	TRUE	FALSE	-18.5487	1.53302e-28	4.48103e-25	TRUE	FALSE	-21.9642	8.67987e-43	2.53713e-39	TRUE	FALSE	-4.71777	4.33902e-06	0.0126829	FALSE	FALSE	-23.6735	1.18654e-56	3.46826e-53	TRUE	FALSE	0.248352	0.80397	2350	FALSE	FALSE	4.11517	4.60492e-05	0.134602	FALSE	FALSE	-4.87506	3.98013e-06	0.0116339	FALSE	FALSE	-2.32582	0.0203204	59.3965	FALSE	FALSE	-4.40211	1.34217e-05	0.0392315	FALSE
epb41l5	-1.36074	0.174343	509.604	FALSE	FALSE	-0.462751	0.646983	1891.13	FALSE	FALSE	-0.553721	0.580917	1698.02	FALSE	FALSE	-0.761681	0.447131	1306.96	FALSE	FALSE	0.68495	0.495036	1446.99	FALSE	FALSE	2.42406	0.0157181	45.944	FALSE	FALSE	1.73748	0.0829602	242.493	FALSE	FALSE	-4.2542	4.56645e-05	0.133477	FALSE	FALSE	-7.98398	6.02275e-15	1.76045e-11	FALSE	FALSE	-6.57057	1.3995e-10	4.09075e-07	FALSE
epcam	-0.728996	0.466405	1363.3	FALSE	FALSE	-0.279753	0.780444	2281.24	FALSE	FALSE	-0.599615	0.549807	1607.09	FALSE	FALSE	-2.52627	0.0122763	35.8836	FALSE	FALSE	0.380803	0.703764	2057.1	FALSE	FALSE	-0.77401	0.439311	1284.11	FALSE	FALSE	0.111406	0.911343	2663.86	FALSE	FALSE	-1.11357	0.26817	783.862	FALSE	FALSE	-4.67575	3.53111e-06	0.0103214	FALSE	FALSE	2.27168	0.0235679	68.889	FALSE
epgn	-0.0167029	0.986681	2884.07	FALSE	FALSE	0.769625	0.446639	1305.53	FALSE	FALSE	-0.0552529	0.956038	2794.5	FALSE	FALSE	-0.111926	0.910991	2662.83	FALSE	FALSE	-1.45248	0.149288	436.368	FALSE	FALSE	-1.22767	0.220159	643.523	FALSE	FALSE	-0.39675	0.691734	2021.94	FALSE	FALSE	-2.11371	0.0369437	107.986	FALSE	FALSE	0.0877097	0.930133	2718.78	FALSE	FALSE	-0.493421	0.621946	1817.95	FALSE
epha1	-2.57219	0.0104442	30.5285	FALSE	FALSE	-1.23465	0.220853	645.553	FALSE	FALSE	-0.194957	0.845734	2472.08	FALSE	FALSE	1.18386	0.237812	695.126	FALSE	FALSE	-0.437472	0.662254	1935.77	FALSE	FALSE	-1.2158	0.224657	656.672	FALSE	FALSE	5.92524	6.01263e-09	1.75749e-05	FALSE	FALSE	-32.7909	6.48931e-55	1.89682e-51	TRUE	FALSE	7.43725	3.05292e-13	8.9237e-10	FALSE	FALSE	-9.82849	7.88514e-21	2.30483e-17	FALSE
epha10	2.80632	0.00524515	15.3316	FALSE	FALSE	1.32273	0.196232	573.587	FALSE	FALSE	0.680812	0.497401	1453.9	FALSE	FALSE	-0.888426	0.375329	1097.09	FALSE	FALSE	0.647279	0.518906	1516.76	FALSE	FALSE	-1.20685	0.228089	666.704	FALSE	FALSE	1.04906	0.294694	861.389	FALSE	FALSE	-3.08164	0.00270651	7.91113	FALSE	FALSE	-1.47016	0.14199	415.035	FALSE	FALSE	0.738648	0.460501	1346.04	FALSE
epha2	-2.37726	0.0178967	52.3122	FALSE	FALSE	0.682531	0.499262	1459.34	FALSE	FALSE	-0.530264	0.596983	1744.98	FALSE	FALSE	1.45772	0.146482	428.167	FALSE	FALSE	-0.832709	0.406894	1189.35	FALSE	FALSE	-1.052	0.293331	857.407	FALSE	FALSE	3.82417	0.00014906	0.435702	FALSE	FALSE	-28.6605	2.64045e-48	7.71803e-45	TRUE	FALSE	-0.884929	0.376515	1100.55	FALSE	FALSE	-1.40932	0.159443	466.052	FALSE
epha4	-2.17817	0.0299499	87.5436	FALSE	FALSE	-2.95879	0.0042232	12.3444	FALSE	FALSE	-3.04672	0.00286697	8.38015	FALSE	FALSE	1.18367	0.237943	695.508	FALSE	FALSE	-4.97412	1.55341e-06	0.00454062	FALSE	FALSE	-4.88634	1.40822e-06	0.00411622	FALSE	FALSE	-0.535295	0.592702	1732.47	FALSE	FALSE	-15.5885	1.16369e-28	3.40146e-25	TRUE	FALSE	-2.37822	0.0176742	51.6616	FALSE	FALSE	-1.60548	0.109091	318.873	FALSE
ephb4	-2.70552	0.00709277	20.7322	FALSE	FALSE	-0.466918	0.64162	1875.46	FALSE	FALSE	-2.31715	0.0218208	63.7823	FALSE	FALSE	0.628433	0.530405	1550.37	FALSE	FALSE	-1.59125	0.112813	329.751	FALSE	FALSE	-0.652493	0.514389	1503.56	FALSE	FALSE	2.64666	0.00839604	24.5416	FALSE	FALSE	-31.7832	4.29873e-56	1.25652e-52	TRUE	FALSE	3.36654	0.00080311	2.34749	FALSE	FALSE	-2.28668	0.0226652	66.2505	FALSE
ephb6	-2.39399	0.0171068	50.0031	FALSE	FALSE	0.838396	0.408016	1192.63	FALSE	FALSE	-1.45837	0.147579	431.372	FALSE	FALSE	1.50015	0.135115	394.943	FALSE	FALSE	-2.62306	0.00995795	29.1071	FALSE	FALSE	-0.893581	0.371987	1087.32	FALSE	FALSE	2.54148	0.0113548	33.1902	FALSE	FALSE	-30.1911	5.95105e-50	1.73949e-46	TRUE	FALSE	-3.04908	0.00238593	6.97408	FALSE	FALSE	1.86148	0.0633298	185.113	FALSE
ephx2	-1.12533	0.261111	763.227	FALSE	FALSE	-7.42107	6.81694e-11	1.99259e-07	FALSE	FALSE	-3.79363	0.000216431	0.632627	FALSE	FALSE	-1.71485	0.0879114	256.965	FALSE	FALSE	-9.48909	2.5514e-18	7.45774e-15	FALSE	FALSE	-0.249449	0.803119	2347.52	FALSE	FALSE	3.4173	0.000686426	2.00642	FALSE	FALSE	0.0570458	0.95462	2790.35	FALSE	FALSE	-3.70609	0.000227989	0.666411	FALSE	FALSE	-4.6837	3.74724e-06	0.0109532	FALSE
epn1	0.229963	0.818233	2391.69	FALSE	FALSE	-2.77453	0.00879264	25.7009	FALSE	FALSE	-0.899806	0.370215	1082.14	FALSE	FALSE	-2.12931	0.034433	100.648	FALSE	FALSE	-4.66437	8.82549e-06	0.0257969	FALSE	FALSE	-0.0173721	0.986147	2882.51	FALSE	FALSE	2.84278	0.00466613	13.6391	FALSE	FALSE	0.14842	0.882305	2578.98	FALSE	FALSE	-19.7254	8.88872e-69	2.59817e-65	FALSE	FALSE	-15.5022	8.80568e-44	2.5739e-40	FALSE
epo	0.1954	0.845174	2470.44	FALSE	FALSE	0.735161	0.464622	1358.09	FALSE	FALSE	1.26422	0.208468	609.351	FALSE	FALSE	0.130674	0.89616	2619.48	FALSE	FALSE	-1.07396	0.28419	830.687	FALSE	FALSE	-0.346794	0.728893	2130.55	FALSE	FALSE	0.569865	0.56904	1663.31	FALSE	FALSE	-4.72058	7.90057e-06	0.0230934	FALSE	FALSE	-3.71122	0.000223163	0.652306	FALSE	FALSE	-2.07921	0.0381533	111.522	FALSE
eppk1	-22.0545	1.02261e-71	2.98909e-68	FALSE	FALSE	-11.1449	1.07752e-13	3.14958e-10	TRUE	FALSE	-17.3371	6.62242e-34	1.93573e-30	TRUE	FALSE	-3.41758	0.000763462	2.2316	FALSE	FALSE	-20.7645	6.58412e-42	1.92454e-38	TRUE	FALSE	21.2408	3.10074e-71	9.06346e-68	FALSE	FALSE	11.6038	1.58936e-27	4.64571e-24	FALSE	FALSE	-5.69299	1.22158e-07	0.000357069	FALSE	FALSE	-0.438281	0.661324	1933.05	FALSE	FALSE	1.21124	0.22643	661.855	FALSE
eps8l2	-5.16475	3.70053e-07	0.00108167	FALSE	FALSE	-2.80293	0.00792161	23.1549	FALSE	FALSE	-3.95029	0.000136382	0.398645	FALSE	FALSE	0.154659	0.877238	2564.17	FALSE	FALSE	-3.31674	0.00123084	3.59775	FALSE	FALSE	4.68343	3.66006e-06	0.0106984	FALSE	FALSE	6.95974	1.12096e-11	3.27658e-08	FALSE	FALSE	-22.5783	1.05841e-40	3.09373e-37	TRUE	FALSE	0.737747	0.46092	1347.27	FALSE	FALSE	-1.12518	0.261102	763.2	FALSE
erbb2	-3.9739	8.29729e-05	0.24253	FALSE	FALSE	-1.18864	0.241757	706.655	FALSE	FALSE	-2.4298	0.0167028	48.8222	FALSE	FALSE	-1.91253	0.0571641	167.091	FALSE	FALSE	0.649844	0.517104	1511.49	FALSE	FALSE	0.0361542	0.971174	2838.74	FALSE	FALSE	6.06574	2.6905e-09	7.86434e-06	FALSE	FALSE	2.55422	0.0122073	35.682	FALSE	FALSE	7.31848	6.99886e-13	2.04577e-09	FALSE	FALSE	-4.6902	3.59797e-06	0.0105169	FALSE
erbb3	-0.906028	0.365436	1068.17	FALSE	FALSE	0.712289	0.478517	1398.7	FALSE	FALSE	-0.00827909	0.993407	2903.73	FALSE	FALSE	-1.61992	0.106772	312.094	FALSE	FALSE	1.65039	0.100473	293.684	FALSE	FALSE	-1.65278	0.0990404	289.495	FALSE	FALSE	4.27507	2.32067e-05	0.0678332	FALSE	FALSE	-0.207754	0.83585	2443.19	FALSE	FALSE	-3.80349	0.000155428	0.454317	FALSE	FALSE	10.5026	2.93908e-23	8.59093e-20	FALSE
erbb4	-0.728445	0.466739	1364.28	FALSE	FALSE	-0.872675	0.388174	1134.63	FALSE	FALSE	-0.773239	0.441017	1289.09	FALSE	FALSE	0.708383	0.47949	1401.55	FALSE	FALSE	1.35068	0.179482	524.625	FALSE	FALSE	-0.088405	0.929592	2717.2	FALSE	FALSE	-1.84162	0.0661595	193.384	FALSE	FALSE	5.09128	1.75875e-06	0.00514084	FALSE	FALSE	-3.98853	7.35978e-05	0.215126	FALSE	FALSE	3.78339	0.000175036	0.51163	FALSE
erbin	-2.32017	0.0208006	60.8002	FALSE	FALSE	-15.2073	2.8027e-17	8.19228e-14	TRUE	FALSE	-6.3234	5.30453e-09	1.55051e-05	FALSE	FALSE	-36.3989	1.04673e-92	3.0596e-89	TRUE	FALSE	-22.2277	4.53378e-42	1.32522e-38	TRUE	FALSE	13.909	2.73487e-37	7.99404e-34	FALSE	FALSE	46.2598	1.45521e-183	4.25359e-180	FALSE	TRUE	1.21476	0.227357	664.563	FALSE	FALSE	0.940445	0.34732	1015.22	FALSE	FALSE	0.15622	0.875929	2560.34	FALSE
erc2	1.3637	0.173409	506.874	FALSE	FALSE	-4.33795	0.000158211	0.46245	FALSE	FALSE	-0.572874	0.567924	1660.04	FALSE	FALSE	-6.02137	7.96038e-09	2.32682e-05	FALSE	FALSE	-6.9661	4.1094e-10	1.20118e-06	FALSE	FALSE	-1.25307	0.210796	616.156	FALSE	FALSE	1.96876	0.0495785	144.918	FALSE	FALSE	1.5471	0.124846	364.924	FALSE	FALSE	-4.43346	1.08077e-05	0.0315909	FALSE	FALSE	-3.66871	0.000273197	0.798555	FALSE
ercc1	-4.74948	2.82577e-06	0.00825972	FALSE	FALSE	-3.44505	0.00153343	4.4822	FALSE	FALSE	-4.3405	3.29384e-05	0.0962789	FALSE	FALSE	0.219721	0.82631	2415.3	FALSE	FALSE	-7.29966	5.22218e-11	1.52644e-07	FALSE	FALSE	2.18291	0.0295377	86.3388	FALSE	FALSE	1.89843	0.0582897	170.381	FALSE	FALSE	0.787106	0.43305	1265.81	FALSE	FALSE	0.596291	0.551179	1611.1	FALSE	FALSE	0.538232	0.590679	1726.55	FALSE
ereg	0.646177	0.518521	1515.64	FALSE	FALSE	-10.0261	2.09985e-11	6.13786e-08	TRUE	FALSE	-3.76795	0.000266228	0.778183	FALSE	FALSE	-10.6414	2.49725e-21	7.29947e-18	FALSE	FALSE	-13.2675	1.60743e-24	4.69852e-21	TRUE	FALSE	-10.0509	9.8509e-22	2.87942e-18	FALSE	FALSE	23.2248	8.17082e-81	2.38833e-77	FALSE	FALSE	2.55545	0.0122138	35.7008	FALSE	FALSE	1.1097	0.267528	781.983	FALSE	FALSE	-0.456862	0.64799	1894.08	FALSE
eri1	-20.2035	1.38515e-63	4.04881e-60	FALSE	FALSE	-9.64346	2.16726e-11	6.33489e-08	TRUE	FALSE	-21.5143	7.09962e-41	2.07522e-37	TRUE	FALSE	-6.76668	1.39321e-10	4.07237e-07	FALSE	FALSE	-22.8873	3.0015e-43	8.77338e-40	TRUE	FALSE	4.0155	6.87479e-05	0.20095	FALSE	FALSE	9.08055	2.90878e-18	8.50237e-15	FALSE	FALSE	-0.931495	0.353814	1034.2	FALSE	FALSE	-5.48824	5.72246e-08	0.000167267	FALSE	FALSE	-7.90659	1.98662e-14	5.80689e-11	FALSE
ermap	-0.0150218	0.988022	2887.99	FALSE	FALSE	-13.8784	1.09227e-21	3.19269e-18	TRUE	FALSE	-3.57884	0.000507829	1.48438	FALSE	FALSE	-6.52574	4.9691e-10	1.45247e-06	FALSE	FALSE	-17.2099	1.11773e-39	3.26711e-36	FALSE	FALSE	8.53586	1.95059e-16	5.70159e-13	FALSE	FALSE	11.6717	1.04466e-27	3.05355e-24	FALSE	FALSE	-15.3785	2.22527e-28	6.50447e-25	TRUE	FALSE	5.87103	6.78473e-09	1.98318e-05	FALSE	FALSE	-5.33885	1.49026e-07	0.000435603	FALSE
ern1	-2.52085	0.0120739	35.2921	FALSE	FALSE	-3.90231	0.000412849	1.20676	FALSE	FALSE	-5.07873	1.59321e-06	0.00465696	FALSE	FALSE	-5.845	1.94961e-08	5.69871e-05	FALSE	FALSE	-5.0356	1.9275e-06	0.00563409	FALSE	FALSE	5.54291	4.87268e-08	0.000142429	FALSE	FALSE	5.82126	1.08721e-08	3.17791e-05	FALSE	FALSE	2.10686	0.0375426	109.737	FALSE	FALSE	-2.96436	0.00313657	9.1682	FALSE	FALSE	3.15234	0.00172467	5.04121	FALSE
erp29	3.58203	0.000380836	1.11318	FALSE	FALSE	-29.7328	2.89842e-41	8.47207e-38	TRUE	FALSE	-2.91752	0.00424149	12.3979	FALSE	FALSE	-22.3501	1.37271e-56	4.01244e-53	FALSE	FALSE	-36.5343	3.65542e-84	1.06848e-80	TRUE	FALSE	-5.50162	6.13109e-08	0.000179212	FALSE	FALSE	44.8109	1.33532e-175	3.90314e-172	FALSE	TRUE	0.740383	0.460775	1346.85	FALSE	FALSE	1.213	0.225555	659.296	FALSE	FALSE	1.85567	0.0641529	187.519	FALSE
erp44	0.0245213	0.980448	2865.85	FALSE	FALSE	-12.4287	1.33692e-14	3.90781e-11	TRUE	FALSE	-3.50781	0.000650295	1.90081	FALSE	FALSE	-3.3426	0.000984235	2.87692	FALSE	FALSE	-16.1361	1.75024e-30	5.11596e-27	TRUE	FALSE	-1.53907	0.124442	363.743	FALSE	FALSE	27.0863	4.41257e-99	1.28979e-95	FALSE	FALSE	-5.97361	3.68507e-08	0.000107715	FALSE	FALSE	2.49213	0.0129339	37.8058	FALSE	FALSE	0.762752	0.446004	1303.67	FALSE
ervv-1	0.978026	0.328633	960.593	FALSE	FALSE	-0.0226916	0.982011	2870.42	FALSE	FALSE	0.797842	0.42667	1247.16	FALSE	FALSE	-0.4627	0.644072	1882.62	FALSE	FALSE	1.55475	0.122612	358.395	FALSE	FALSE	1.91306	0.0563388	164.678	FALSE	FALSE	1.61453	0.107097	313.043	FALSE	FALSE	0.285447	0.775892	2267.93	FALSE	FALSE	0.122389	0.902626	2638.38	FALSE	FALSE	-1.15484	0.248754	727.108	FALSE
esam	1.85459	0.0643434	188.076	FALSE	FALSE	-16.8944	2.01637e-30	5.89385e-27	TRUE	FALSE	-5.69923	6.0301e-08	0.00017626	FALSE	FALSE	-11.4821	5.42991e-24	1.58716e-20	FALSE	FALSE	-23.5093	2.80118e-65	8.18785e-62	TRUE	FALSE	-6.78054	3.43551e-11	1.0042e-07	FALSE	FALSE	16.5325	5.10499e-49	1.49219e-45	FALSE	FALSE	-27.05	1.76178e-49	5.14969e-46	TRUE	FALSE	2.63254	0.00866329	25.3228	FALSE	FALSE	-2.16803	0.0306644	89.6319	FALSE
esm1	2.54656	0.0112307	32.8275	FALSE	FALSE	-1.07638	0.285244	833.768	FALSE	FALSE	-0.0475396	0.962156	2812.38	FALSE	FALSE	2.31943	0.021352	62.412	FALSE	FALSE	-2.57873	0.0106528	31.1381	FALSE	FALSE	0.222373	0.824119	2408.9	FALSE	FALSE	0.740641	0.459288	1342.5	FALSE	FALSE	-5.35689	5.58148e-07	0.00163147	FALSE	FALSE	-2.68887	0.00734372	21.4657	FALSE	FALSE	-1.98077	0.0482138	140.929	FALSE
espl1	-0.723489	0.469791	1373.2	FALSE	FALSE	-0.663557	0.511439	1494.94	FALSE	FALSE	-0.272418	0.785839	2297.01	FALSE	FALSE	1.14785	0.252388	737.73	FALSE	FALSE	0.0184191	0.985339	2880.14	FALSE	FALSE	-0.755166	0.450531	1316.9	FALSE	FALSE	-0.0550427	0.956129	2794.77	FALSE	FALSE	-1.132	0.260304	760.87	FALSE	FALSE	-0.302341	0.762486	2228.75	FALSE	FALSE	-2.00304	0.0457665	133.775	FALSE
esr1	0.242774	0.808301	2362.66	FALSE	FALSE	-1.01836	0.312043	912.101	FALSE	FALSE	-1.14271	0.255534	746.925	FALSE	FALSE	-0.453219	0.650859	1902.46	FALSE	FALSE	-1.42434	0.156096	456.27	FALSE	FALSE	0.982616	0.326301	953.778	FALSE	FALSE	-0.694829	0.487521	1425.02	FALSE	FALSE	-0.747022	0.456763	1335.12	FALSE	FALSE	-9.54719	2.52462e-20	7.37946e-17	FALSE	FALSE	-9.55439	8.77726e-20	2.56559e-16	FALSE
esyt2	-15.5515	1.52339e-43	4.45287e-40	FALSE	FALSE	-11.5811	1.31553e-12	3.8453e-09	TRUE	FALSE	-17.915	1.34649e-34	3.93579e-31	TRUE	FALSE	-46.4658	1.63032e-111	4.76543e-108	TRUE	FALSE	-17.5758	5.64177e-32	1.64909e-28	TRUE	FALSE	10.5984	8.77341e-24	2.56447e-20	FALSE	FALSE	36.2396	8.21585e-142	2.40149e-138	FALSE	FALSE	-4.76976	6.04573e-06	0.0176717	FALSE	FALSE	0.216131	0.828949	2423.02	FALSE	FALSE	-1.53949	0.124364	363.517	FALSE
evi2b	-3.72	0.000227093	0.663792	FALSE	FALSE	-3.06158	0.00427263	12.4889	FALSE	FALSE	-5.86538	5.30691e-08	0.000155121	FALSE	FALSE	0.755765	0.45067	1317.31	FALSE	FALSE	-3.01864	0.00317162	9.27064	FALSE	FALSE	-0.0686774	0.945276	2763.04	FALSE	FALSE	1.17273	0.241535	706.007	FALSE	FALSE	-3.1787	0.00196002	5.72913	FALSE	FALSE	0.773307	0.439609	1284.98	FALSE	FALSE	-0.345477	0.729894	2133.48	FALSE
evi5	-15.6596	1.01614e-43	2.97017e-40	FALSE	FALSE	-25.7068	3.68989e-37	1.07856e-33	TRUE	FALSE	-20.2973	9.18622e-40	2.68513e-36	TRUE	FALSE	-16.9947	2.30539e-41	6.73866e-38	FALSE	FALSE	-36.0947	1.03011e-83	3.01101e-80	TRUE	FALSE	31.6912	3.9658e-119	1.1592e-115	FALSE	TRUE	36.6058	1.00596e-139	2.94043e-136	FALSE	FALSE	-0.156287	0.876114	2560.88	FALSE	FALSE	-15.7028	1.2948e-47	3.78471e-44	FALSE	FALSE	-12.7153	7.7777e-32	2.27342e-28	FALSE
evpl	-0.824141	0.410331	1199.4	FALSE	FALSE	-0.564551	0.575976	1683.58	FALSE	FALSE	-1.24805	0.214705	627.582	FALSE	FALSE	-0.113338	0.909875	2659.56	FALSE	FALSE	-0.896976	0.37172	1086.54	FALSE	FALSE	-0.777734	0.437111	1277.68	FALSE	FALSE	0.972349	0.331379	968.622	FALSE	FALSE	-3.35178	0.00112979	3.30238	FALSE	FALSE	-1.49264	0.135997	397.518	FALSE	FALSE	-3.97072	8.32166e-05	0.243242	FALSE
exosc10	-5.68179	2.51301e-08	7.34552e-05	FALSE	FALSE	-5.66622	1.5018e-06	0.00438976	FALSE	FALSE	-5.98511	2.73274e-08	7.98781e-05	FALSE	FALSE	2.06202	0.0404698	118.293	FALSE	FALSE	-13.4193	1.14961e-25	3.3603e-22	TRUE	FALSE	1.07107	0.284682	832.124	FALSE	FALSE	0.475695	0.634518	1854.7	FALSE	FALSE	-1.11733	0.266541	779.1	FALSE	FALSE	-3.61003	0.000328514	0.960245	FALSE	FALSE	-2.54827	0.0111462	32.5802	FALSE
extl1	-1.40166	0.161765	472.838	FALSE	FALSE	0.66454	0.510243	1491.44	FALSE	FALSE	-0.677594	0.499442	1459.87	FALSE	FALSE	-3.0249	0.00280805	8.20793	FALSE	FALSE	0.579837	0.563105	1645.96	FALSE	FALSE	0.214935	0.829911	2425.83	FALSE	FALSE	-0.264991	0.791136	2312.49	FALSE	FALSE	-1.33026	0.186475	545.065	FALSE	FALSE	-5.3852	9.93968e-08	0.000290537	FALSE	FALSE	-6.31538	6.34133e-10	1.85357e-06	FALSE
ezr	-15.6845	4.89326e-44	1.4303e-40	FALSE	FALSE	-10.8558	1.9742e-12	5.77059e-09	TRUE	FALSE	-11.9495	8.79825e-22	2.57173e-18	TRUE	FALSE	-0.233302	0.815751	2384.44	FALSE	FALSE	-16.655	1.69842e-31	4.96448e-28	TRUE	FALSE	-0.101041	0.919559	2687.87	FALSE	FALSE	6.32909	5.68073e-10	1.66048e-06	FALSE	FALSE	-7.33803	7.45523e-11	2.17916e-07	FALSE	FALSE	0.683366	0.494603	1445.72	FALSE	FALSE	3.12239	0.00190586	5.57083	FALSE
f10	-1.57962	0.114933	335.949	FALSE	FALSE	-2.17339	0.0330208	96.5198	FALSE	FALSE	-2.72082	0.00748911	21.8907	FALSE	FALSE	-0.860908	0.390254	1140.71	FALSE	FALSE	-2.21703	0.0278473	81.3975	FALSE	FALSE	0.314648	0.753164	2201.5	FALSE	FALSE	2.63735	0.0086352	25.2407	FALSE	FALSE	-0.342063	0.732984	2142.51	FALSE	FALSE	1.77958	0.0755808	220.923	FALSE	FALSE	3.73604	0.000210335	0.61481	FALSE
[truncated: 1,944 more rows]
[truncated: 226 more columns]
