# Supplementary material for: Unsupervised learning reveals novel disease-associated proteins in high-dimensional human proteomic data
Source: Sci Rep. 2026 Feb 22;16:10185. doi: 10.1038/s41598-026-41385-7 (PMC13022487; doi:10.1038/s41598-026-41385-7)
Supplement: Supplementary file 4 — Supplementary Material 4 [file 41598_2026_41385_MOESM4_ESM.xlsx]

## Sheet: Sheet1
Cluster	Chromosome	Gene(s)	p-value	Number of snps
A4	6	LOC105377838(9)/LOC105377840(7)/LOC105377841(15)	6.27e-07	126
A6	6	MICA(40)/LINC01149(11)	4.62e-08	97
	11	IRAG1(16)	1.12e-07	16
A9	6	TSBP1-AS1(50)/HLA-DQA1(13)	2.29e-08	193
		RNASET2(8)	1.95e-09	8
	8	LNCOC1(49)/PSCA(47)	3.35e-47	258
	19	KIR3DL1(65)/KIR3DL2(47)/KIR3DS1(65)/LOC112268354(48)	8.21e-59	196
A10	8	PSCA(47)/LNCOC1(49)	1.57e-33	254
	19	KIR2DL4(47)/KIR3DL1(48)/KIR3DS1(48)/LOC112268354(48)	3.39e-41	171
		KIR3DS1(56)/FCAR(35)	1.44e-10	111
A11	6	HLA-DOB(3)/NFKBIL1(2)	6.35e-09	143
	8	PSCA(47)/LNCOC1(48)	1.33e-23	217
	19	KIR3DS1(58)/FCAR(33)/KIR3DL1 (58)	3.83e-13	144
		KIR3DS1(65)/LOC112268354(48)/KIR2DL4(47)/KIR3DL2(47)	1.39e-75	196
A12	8	PSCA(46)/LNCOC1(48)	7.38e-19	239
	19	KIR2DL4(41)/KIR3DS1(46)/KIR3DL1(46)/KIR3DL2 (32)	9.36e-23	143
	22	SLC2A11(30)/GSTT4(32)/MIF-AS1(11)	7.26e-47	217
A25	22	MIF-AS1(6)/GSTT4(11)	1.18e-11	81
A33	19	KIR3DX1(38)	1.22757e-99	38
		LAIR2(60)	1.2604e-184	60
B1	10	PNLIPRP2(67)/PNLIPRP1(27)	5.47e-170	132
B2	10	PNLIPRP2(60)/PNLIPRP1(27)	2.59e-37	125
B3	10	PNLIPRP2(67)/PNLIPRP1(27)	2.23e-307	132
		PNLIPRP3(33)	8.46e-27	321
B4	10	PNLIPRP2(51)/PNLIPRP1(21)	1.02e-27	104
B5	10	PNLIPRP2(67)/PNLIPRP1(27)	2.97e-53	132
B6	10	PNLIPRP2(67)/PNLIPRP1(27)	1.35e-232	132
B7	6	TSBP1-AS1(19)/HLA-DRB(33)	2.54e-14	500
		MICA(61)	3.56e-08	158
	8	between TPD52 to ZBTB10	7.01e-08	95
B8	6	HLA-DQA1(7)/LOC124901301(9)	7.68e-12	77
	10	PNLIPRP2(35)/PNLIPRP1(13)	7.44e-12	57
B14	10	PNLIPRP2(38)/PNLIPRP1(11)	3.74e-23	79
B15	10	PNLIPRP2(67)/PNLIPRP1(36)	1.84e-43	128
B16	10	PNLIPRP2(45)/PNLIPRP1(17)	1.19e-24	92
B17	10	PNLIPRP2(40)	2.09e-20	73
B18	10	PNLIPRP2(67)	8.56e-63	133
		HSPA12A(19)	1.14e-07	19
