# Supplementary material for: Unsupervised learning reveals novel disease-associated proteins in high-dimensional human proteomic data
Source: Sci Rep. 2026 Feb 22;16:10185. doi: 10.1038/s41598-026-41385-7 (PMC13022487; doi:10.1038/s41598-026-41385-7)
Supplement: Supplementary file 5 — Supplementary Material 5 [file 41598_2026_41385_MOESM5_ESM.xlsx]

## Sheet: whole
cluster	ICD-10	prevalence in cluster	case in cluster	prevalence out of cluster	case out of cluster	odd ratio	raw p-value	p-value Bonferroni	p-value Benjamini-Hochberg
A1	A00-B99 Certain infectious and parasitic diseases	0.18648	80	0.164465	7359	1.13386	0.216156	39.9888	0.929972
A1	C00-C14 Malignant neoplasms of lip, oral cavity and pharynx	0.00932401	4	0.00400045	179	2.33074	0.0952364	17.6187	0.766032
A1	C15-C26 Malignant neoplasms of digestive organs	0.037296	16	0.0329646	1475	1.1314	0.587228	108.637	0.978714
A1	C30-C39 Malignant neoplasms of respiratory and intrathoracic organs	0.02331	10	0.0149737	670	1.55673	0.158962	29.408	0.891153
A1	C43-C44 Melanoma and other malignant neoplasms of skin	0.0652681	28	0.0589787	2639	1.10664	0.539017	99.7181	1.00725
A1	C45-C49 Malignant neoplasms of mesothelial and soft tissue	0.004662	2	0.00362052	162	1.28766	0.671124	124.158	0.977622
A1	C50-C50 Malignant neoplasms of breast	0.037296	16	0.0357358	1599	1.04366	0.794793	147.037	0.973753
A1	C51-C58 Malignant neoplasms of female genital organs	0.013986	6	0.010571	473	1.32305	0.470828	87.1031	0.989808
A1	C60-C63 Malignant neoplasms of male genital organs	0.032634	14	0.0307744	1377	1.06043	0.779094	144.132	0.967332
A1	C64-C68 Malignant neoplasms of urinary tract	0.013986	6	0.0138563	620	1.00936	0.837134	154.87	0.99916
A1	C69-C72 Malignant neoplasms of eye, brain and other parts of central nervous system	0	0	0.00330763	148	0	0.412265	76.269	1.03066
A1	C76-C80 Malignant neoplasms of ill-defined, other secondary and unspecified sites	0.0536131	23	0.0510001	2282	1.05123	0.742421	137.348	0.967238
A1	C7B-C7B Secondary neuroendocrine tumors	0.004662	2	0.00706224	316	0.660131	0.775204	143.413	0.975597
A1	C81-C96 Malignant neoplasms of lymphoid, hematopoietic and related tissue	0.0536131	23	0.0198234	887	2.70453	2.26631e-05	0.00419267	0.00419267
A1	D00-D09 In situ neoplasms	0.020979	9	0.0210973	944	0.994392	1	185	1.06017
A1	D10-D36 Benign neoplasms, except benign neuroendocrine tumors	0.174825	75	0.172377	7713	1.0142	0.89826	166.178	1.02579
A1	D37-D48 Neoplasms of uncertain behavior, polycythemia vera and myelodysplastic syndromes	0.00932401	4	0.00728573	326	1.27976	0.561076	103.799	1.01764
A1	D3A-D3A Benign neuroendocrine tumors	0.025641	11	0.0165158	739	1.55251	0.129806	24.0141	0.92362
A1	D50-D53 Nutritional anemias	0.0606061	26	0.0553581	2477	1.0948	0.59751	110.539	0.969643
A1	D55-D59 Hemolytic anemias	0.002331	1	0.00455917	204	0.511278	1	185	1.06017
A1	D60-D64 Aplastic and other anemias and other bone marrow failure syndromes	0.0815851	35	0.0736172	3294	1.10823	0.517026	95.6499	1.00684
A1	D65-D69 Coagulation defects, purpura and other hemorrhagic conditions	0.025641	11	0.017678	791	1.45045	0.19762	36.5596	0.913991
A1	D70-D77 Other disorders of blood and blood-forming organs	0.04662	20	0.0244497	1094	1.90678	0.00684734	1.26676	0.633379
A1	D80-D89 Certain disorders involving the immune mechanism	0.013986	6	0.0058554	262	2.38857	0.0423319	7.83139	0.978924
A1	E00-E07 Disorders of thyroid gland	0.0722611	31	0.0780199	3491	0.926188	0.719167	133.046	0.9641
A1	E08-E13 Diabetes mellitus	0.111888	48	0.0961448	4302	1.16375	0.286221	52.9509	1.01829
A1	E15-E16 Other disorders of glucose regulation and pancreatic internal secretion	0.011655	5	0.00838082	375	1.39068	0.41742	77.2226	1.02963
A1	E20-E35 Disorders of other endocrine glands	0.018648	8	0.0149067	667	1.25098	0.544849	100.797	0.997992
A1	E50-E64 Other nutritional deficiencies	0.013986	6	0.0243156	1088	0.575188	0.207527	38.3924	0.9364
A1	E65-E68 Overweight, obesity and other hyperalimentation	0.0839161	36	0.0805006	3602	1.04243	0.789798	146.113	0.974084
A1	E70-E88 Metabolic disorders	0.254079	109	0.227109	10162	1.11875	0.185133	34.2497	0.925667
A1	E89-E89 Postprocedural endocrine and metabolic complications and disorders, not elsewhere classified	0.027972	12	0.0171192	766	1.63395	0.0907723	16.7929	0.799661
A1	F01-F09 Mental disorders due to known physiological conditions	0.037296	16	0.0333445	1492	1.11851	0.590632	109.267	0.975597
A1	F10-F19 Mental and behavioral disorders due to psychoactive substance use	0.0885781	38	0.0706895	3163	1.25306	0.156665	28.983	0.90572
A1	F20-F29 Schizophrenia, schizotypal, delusional, and other non-mood psychotic disorders	0	0	0.00538608	241	0	0.183041	33.8627	0.967505
A1	F30-F39 Mood [affective] disorders	0.0769231	33	0.0710694	3180	1.08237	0.637868	118.006	0.98338
A1	F40-F48 Anxiety, dissociative, stress-related, somatoform and other nonpsychotic mental disorders	0.037296	16	0.0583305	2610	0.639391	0.0633969	11.7284	0.977369
A1	F50-F59 Behavioral syndromes associated with physiological disturbances and physical factors	0	0	0.00281596	126	0	0.638656	118.151	0.976458
A1	G00-G09 Inflammatory diseases of the central nervous system	0.004662	2	0.00339703	152	1.37238	0.660337	122.162	0.977298
A1	G10-G14 Systemic atrophies primarily affecting the central nervous system	0.002331	1	0.00746452	334	0.312278	0.38909	71.9817	0.999746
A1	G20-G26 Extrapyramidal and movement disorders	0.013986	6	0.0175215	784	0.79822	0.71378	132.049	0.963864
A1	G30-G32 Other degenerative diseases of the nervous system	0.020979	9	0.0201587	902	1.04069	0.86263	159.586	1.01004
A1	G35-G37 Demyelinating diseases of the central nervous system	0.004662	2	0.00938652	420	0.49667	0.45117	83.4664	0.981958
A1	G40-G47 Episodic and paroxysmal disorders	0.0769231	33	0.069058	3090	1.11389	0.504648	93.3598	0.993189
A1	G50-G59 Nerve, nerve root and plexus disorders	0.0839161	36	0.07098	3176	1.18225	0.300107	55.5198	1.02814
A1	G60-G65 Polyneuropathies and other disorders of the peripheral nervous system	0.016317	7	0.0136999	613	1.19104	0.53447	98.877	1.00895
A1	G70-G73 Diseases of myoneural junction and muscle	0	0	0.00315119	141	0	0.649837	120.22	0.977397
A1	G80-G83 Cerebral palsy and other paralytic syndromes	0.00932401	4	0.0148843	666	0.626431	0.544574	100.746	1.00746
A1	G89-G99 Other disorders of the nervous system	0.039627	17	0.0238015	1065	1.66489	0.0385231	7.12677	1.01811
A1	H00-H05 Disorders of eyelid, lacrimal system and orbit	0.039627	17	0.0405632	1815	0.976921	1	185	1.06017
A1	H10-H11 Disorders of conjunctiva	0	0	0.00632473	283	0	0.122966	22.7487	0.909947
A1	H15-H22 Disorders of sclera, cornea, iris and ciliary body	0.013986	6	0.0156442	700	0.894006	1	185	1.06017
A1	H25-H28 Disorders of lens	0.153846	66	0.14234	6369	1.08084	0.489571	90.5706	0.973877
A1	H30-H36 Disorders of choroid and retina	0.0652681	28	0.0464856	2080	1.40405	0.0666945	12.3385	0.88132
A1	H40-H42 Glaucoma	0.037296	16	0.0298804	1337	1.24818	0.322506	59.6637	1.02868
A1	H43-H44 Disorders of vitreous body and globe	0.011655	5	0.0107051	479	1.08873	0.811487	150.125	0.974838
A1	H46-H47 Disorders of optic nerve and visual pathways	0.004662	2	0.0029277	131	1.59238	0.35764	66.1634	1.05021
A1	H49-H52 Disorders of ocular muscles, binocular movement, accommodation and refraction	0.02331	10	0.030685	1373	0.759655	0.482256	89.2174	0.980411
A1	H53-H54 Visual disturbances and blindness	0.011655	5	0.0254107	1137	0.458666	0.0881238	16.3029	0.815145
A1	H55-H57 Other disorders of eye and adnexa	0.004662	2	0.00549782	246	0.847973	1	185	1.06017
A1	H60-H62 Diseases of external ear	0.00932401	4	0.00628003	281	1.48471	0.351431	65.0146	1.06581
A1	H65-H75 Diseases of middle ear and mastoid	0.013986	6	0.0100123	448	1.39688	0.333183	61.6389	1.04473
A1	H80-H83 Diseases of inner ear	0.011655	5	0.0118226	529	0.985829	1	185	1.06017
A1	H90-H94 Other disorders of ear	0.044289	19	0.0368533	1649	1.20177	0.370691	68.5778	1.02355
A1	I05-I09 Chronic rheumatic heart diseases	0.025641	11	0.0268633	1202	0.954499	1	185	1.06017
A1	I10-I1A Hypertensive diseases	0.361305	155	0.332395	14873	1.08698	0.218637	40.4478	0.919269
A1	I20-I25 Ischemic heart diseases	0.132867	57	0.128484	5749	1.03412	0.772893	142.985	0.979351
A1	I26-I28 Pulmonary heart disease and diseases of pulmonary circulation	0.039627	17	0.0370544	1658	1.06943	0.70203	129.875	0.962041
A1	I30-I5A Other forms of heart disease	0.172494	74	0.167616	7500	1.0291	0.795935	147.248	0.968737
A1	I60-I69 Cerebrovascular diseases	0.0582751	25	0.0550453	2463	1.05868	0.75033	138.811	0.970706
A1	I70-I79 Diseases of arteries, arterioles and capillaries	0.0582751	25	0.0481618	2155	1.20998	0.309885	57.3287	1.00577
A1	I80-I89 Diseases of veins, lymphatic vessels and lymph nodes, not elsewhere classified	0.16317	70	0.121913	5455	1.33841	0.0118939	2.20038	0.550095
A1	I95-I99 Other and unspecified disorders of the circulatory system	0.0536131	23	0.0478713	2142	1.11994	0.570628	105.566	0.9866
A1	J00-J06 Acute upper respiratory infections	0.018648	8	0.0122025	546	1.52822	0.262558	48.5732	1.01194
A1	J09-J18 Influenza and pneumonia	0.0932401	40	0.0785786	3516	1.18658	0.244108	45.16	0.981738
A1	J20-J22 Other acute lower respiratory infections	0.0652681	28	0.045994	2058	1.41906	0.0641348	11.8649	0.912688
A1	J30-J39 Other diseases of upper respiratory tract	0.04662	20	0.055671	2491	0.83742	0.462062	85.4815	0.99397
A1	J40-J4A Chronic lower respiratory diseases	0.174825	75	0.145111	6493	1.20477	0.0863138	15.9681	0.840424
A1	J60-J70 Lung diseases due to external agents	0.016317	7	0.0122025	546	1.33719	0.376953	69.7362	0.996232
A1	J80-J84 Other respiratory diseases principally affecting the interstitium	0.020979	9	0.0190412	852	1.10177	0.721977	133.566	0.960905
A1	J90-J94 Other diseases of the pleura	0.0536131	23	0.0486535	2177	1.10194	0.57555	106.477	0.976851
A1	J96-J99 Other diseases of the respiratory system	0.04662	20	0.0529221	2368	0.880918	0.665639	123.143	0.977328
A1	K00-K14 Diseases of oral cavity and salivary glands	0.0675991	29	0.0593139	2654	1.13968	0.473168	87.5361	0.983551
A1	K20-K31 Diseases of esophagus, stomach and duodenum	0.249417	107	0.245391	10980	1.01641	0.86634	160.273	1.00801
A1	K35-K38 Diseases of appendix	0.013986	6	0.0117779	527	1.18748	0.649374	120.134	0.984707
A1	K40-K46 Hernia	0.207459	89	0.184847	8271	1.12233	0.237095	43.8626	0.974725
A1	K50-K52 Noninfective enteritis and colitis	0.0745921	32	0.0674042	3016	1.10664	0.562569	104.075	1.01044
A1	K55-K64 Other diseases of intestines	0.307692	132	0.299475	13400	1.02744	0.712304	131.776	0.968943
A1	K65-K68 Diseases of peritoneum and retroperitoneum	0.020979	9	0.0217231	972	0.965747	1	185	1.06017
A1	K70-K77 Diseases of liver	0.039627	17	0.0364733	1632	1.08647	0.698302	129.186	0.971323
A1	K80-K87 Disorders of gallbladder, biliary tract and pancreas	0.0699301	30	0.0768354	3438	0.910128	0.6508	120.398	0.970951
A1	K90-K95 Other diseases of the digestive system	0.0699301	30	0.0646553	2893	1.08158	0.623475	115.343	0.994335
A1	L00-L08 Infections of the skin and subcutaneous tissue	0.0652681	28	0.0507096	2269	1.2871	0.184834	34.1943	0.949841
A1	L20-L30 Dermatitis and eczema	0.025641	11	0.0223265	999	1.14846	0.621425	114.964	0.999684
A1	L40-L45 Papulosquamous disorders	0.030303	13	0.0150184	672	2.01772	0.0158416	2.9307	0.58614
A1	L49-L54 Urticaria and erythema	0.00699301	3	0.00634708	284	1.10177	0.756083	139.875	0.971357
A1	L55-L59 Radiation-related disorders of the skin and subcutaneous tissue	0.00699301	3	0.0136105	609	0.513797	0.299427	55.3941	1.04517
A1	L60-L75 Disorders of skin appendages	0.034965	15	0.0343055	1535	1.01923	0.894201	165.427	1.0275
A1	L80-L99 Other disorders of the skin and subcutaneous tissue	0.0979021	42	0.0828025	3705	1.18236	0.254334	47.0518	1.0011
A1	M05-M14 Inflammatory polyarthropathies	0.132867	57	0.110917	4963	1.19789	0.144446	26.7225	0.921465
A1	M15-M19 Osteoarthritis	0.223776	96	0.20371	9115	1.0985	0.308124	57.003	1.01791
A1	M20-M25 Other joint disorders	0.118881	51	0.132462	5927	0.897475	0.434023	80.2943	0.979199
A1	M30-M36 Systemic connective tissue disorders	0.030303	13	0.0284725	1274	1.06429	0.770816	142.601	0.983454
A1	M40-M43 Deforming dorsopathies	0.016317	7	0.0187507	839	0.870208	0.859111	158.936	1.01882
A1	M45-M49 Spondylopathies	0.0769231	33	0.070086	3136	1.09755	0.569853	105.423	1.00403
A1	M50-M54 Other dorsopathies	0.104895	45	0.0964577	4316	1.08747	0.566512	104.805	1.00774
A1	M60-M63 Disorders of muscles	0.002331	1	0.00703989	315	0.331113	0.382654	70.7911	0.997057
A1	M65-M67 Disorders of synovium and tendon	0.04662	20	0.0338585	1515	1.37691	0.141355	26.1506	0.933951
A1	M70-M79 Other soft tissue disorders	0.130536	56	0.116348	5206	1.12194	0.365796	67.6722	1.05738
A1	M80-M85 Disorders of bone density and structure	0.0536131	23	0.0643647	2880	0.832957	0.430585	79.6583	0.995728
A1	M86-M90 Other osteopathies	0.016317	7	0.0145938	653	1.11808	0.685444	126.807	0.983002
A1	M91-M94 Chondropathies	0.004662	2	0.00507319	227	0.918949	1	185	1.06017
A1	M96-M96 Intraoperative and postprocedural complications and disorders of musculoskeletal system, not elsewhere classified	0.002331	1	0.00283831	127	0.821265	1	185	1.06017
A1	N00-N08 Glomerular diseases	0.011655	5	0.0100346	449	1.16148	0.626091	115.827	0.989973
A1	N10-N16 Renal tubulo-interstitial diseases	0.013986	6	0.0211644	947	0.660828	0.399451	73.8985	1.01231
A1	N17-N19 Acute kidney failure and chronic kidney disease	0.111888	48	0.0912951	4085	1.22557	0.153268	28.3546	0.914663
A1	N20-N23 Urolithiasis	0.02331	10	0.0241815	1082	0.963962	1	185	1.06017
A1	N25-N29 Other disorders of kidney and ureter	0.020979	9	0.0191306	856	1.09662	0.72288	133.733	0.955235
A1	N30-N39 Other diseases of the urinary system	0.13986	60	0.122919	5500	1.13783	0.302751	56.009	1.01834
A1	N40-N53 Diseases of male genital organs	0.111888	48	0.0857079	3835	1.30546	0.0574535	10.6289	1.18099
A1	N60-N65 Disorders of breast	0.011655	5	0.0169628	759	0.687093	0.571279	105.687	0.97858
A1	N70-N77 Inflammatory diseases of female pelvic organs	0.016317	7	0.0187954	841	0.868139	0.85913	158.939	1.01235
A1	N80-N98 Noninflammatory disorders of female genital tract	0.125874	54	0.137758	6164	0.913731	0.5283	97.7355	1.00758
A1	N99-N99 Intraoperative and postprocedural complications and disorders of genitourinary system, not elsewhere classified	0.00699301	3	0.00415689	186	1.68227	0.264791	48.9864	0.979728
A1	O00-O08 Pregnancy with abortive outcome	0.018648	8	0.00936417	419	1.99142	0.0689863	12.7625	0.850831
A1	O10-O16 Edema, proteinuria and hypertensive disorders in pregnancy, childbirth and the puerperium	0.00932401	4	0.00339703	152	2.74476	0.0600856	11.1158	1.01053
A1	O20-O29 Other maternal disorders predominantly related to pregnancy	0.016317	7	0.00835848	374	1.95215	0.098576	18.2366	0.759857
A1	O30-O48 Maternal care related to the fetus and amniotic cavity and possible delivery problems	0.016317	7	0.0170745	764	0.955635	1	185	1.06017
A1	O60-O77 Complications of labor and delivery	0.020979	9	0.0231311	1035	0.906963	1	185	1.06017
A1	O80-O82 Encounter for delivery	0.00932401	4	0.00654822	293	1.4239	0.369666	68.3882	1.03619
A1	O94-O9A Other obstetric conditions, not elsewhere classified	0.00699301	3	0.00514024	230	1.36044	0.488419	90.3575	0.982147
A1	Q20-Q28 Congenital malformations of the circulatory system	0.004662	2	0.00668231	299	0.697664	1	185	1.06017
A1	Q38-Q45 Other congenital malformations of the digestive system	0.004662	2	0.00366521	164	1.27196	0.673395	124.578	0.973267
A1	Q60-Q64 Congenital malformations of the urinary system	0	0	0.0040228	180	0	0.426866	78.9701	0.999622
A1	Q65-Q79 Congenital malformations and deformations of the musculoskeletal system	0.00932401	4	0.00370991	166	2.51327	0.077295	14.2996	0.893724
A1	R00-R09 Symptoms and signs involving the circulatory and respiratory systems	0.237762	102	0.211934	9483	1.12187	0.193754	35.8445	0.919089
A1	R10-R19 Symptoms and signs involving the digestive system and abdomen	0.219114	94	0.236652	10589	0.925892	0.426505	78.9034	1.01158
A1	R20-R23 Symptoms and signs involving the skin and subcutaneous tissue	0.0512821	22	0.0349089	1562	1.46902	0.0847912	15.6864	0.871465
A1	R25-R29 Symptoms and signs involving the nervous and musculoskeletal systems	0.0722611	31	0.0676724	3028	1.06781	0.700112	129.521	0.966572
A1	R30-R39 Symptoms and signs involving the genitourinary system	0.135198	58	0.120997	5414	1.11737	0.373937	69.1783	1.01733
A1	R40-R46 Symptoms and signs involving cognition, perception, emotional state and behavior	0.0745921	32	0.0655716	2934	1.13757	0.434796	80.4373	0.969124
A1	R47-R49 Symptoms and signs involving speech and voice	0.011655	5	0.016851	754	0.691649	0.570493	105.541	0.995673
A1	R50-R69 General symptoms and signs	0.193473	83	0.220919	9885	0.875767	0.180863	33.4597	0.98411
A1	R70-R79 Abnormal findings on examination of blood, without diagnosis	0.0582751	25	0.0532797	2384	1.09376	0.591577	109.442	0.968512
A1	R80-R82 Abnormal findings on examination of urine, without diagnosis	0.002331	1	0.00415689	186	0.560756	1	185	1.06017
A1	R83-R89 Abnormal findings on examination of other body fluids, substances and tissues, without diagnosis	0.00932401	4	0.00650352	291	1.43369	0.366551	67.8119	1.04326
A1	R90-R94 Abnormal findings on diagnostic imaging and in function studies, without diagnosis	0.0722611	31	0.0630238	2820	1.14657	0.425851	78.7824	1.03661
A1	S00-S09 Injuries to the head	0.0559441	24	0.0476925	2134	1.17302	0.426182	78.8437	1.02394
A1	S10-S19 Injuries to the neck	0.004662	2	0.00406749	182	1.14616	0.695081	128.59	0.974166
A1	S20-S29 Injuries to the thorax	0.013986	6	0.0151078	676	0.925746	1	185	1.06017
A1	S30-S39 Injuries to the abdomen, lower back, lumbar spine, pelvis and external genitals	0.00932401	4	0.0156889	702	0.594306	0.432076	79.9341	0.986841
A1	S40-S49 Injuries to the shoulder and upper arm	0.02331	10	0.0183931	823	1.26732	0.467539	86.4948	0.994193
A1	S50-S59 Injuries to the elbow and forearm	0.030303	13	0.0305286	1366	0.992613	1	185	1.06017
A1	S60-S69 Injuries to the wrist, hand and fingers	0.025641	11	0.0283607	1269	0.904104	0.884136	163.565	1.02228
A1	S70-S79 Injuries to the hip and thigh	0.00932401	4	0.0210973	944	0.441952	0.0929171	17.1897	0.781348
A1	S80-S89 Injuries to the knee and lower leg	0.02331	10	0.0325399	1456	0.716351	0.340355	62.9656	1.04943
A1	S90-S99 Injuries to the ankle and foot	0.00932401	4	0.0102805	460	0.906963	1	185	1.06017
A1	T15-T19 Effects of foreign body entering through natural orifice	0.004662	2	0.00404514	181	1.15249	0.69383	128.359	0.979836
A1	T36-T50 Poisoning by, adverse effect of and underdosing of drugs, medicaments and biological substances	0.018648	8	0.0130964	586	1.4239	0.284164	52.5703	1.03079
A1	T51-T65 Toxic effects of substances chiefly nonmedicinal as to source	0.00932401	4	0.00473796	212	1.96794	0.148382	27.4506	0.91502
A1	T66-T78 Other and unspecified effects of external causes	0.00699301	3	0.00560957	251	1.24662	0.521809	96.5347	1.00557
A1	T79-T79 Certain early complications of trauma	0	0	0.00254777	114	0	0.633192	117.141	0.992716
A1	T80-T88 Complications of surgical and medical care, not elsewhere classified	0.114219	49	0.130629	5845	0.874377	0.351474	65.0226	1.04875
A1	V00-V09 Pedestrian injured in transport accident	0.00699301	3	0.00290535	130	2.40694	0.130481	24.139	0.894039
A1	V10-V19 Pedal cycle rider injured in transport accident	0.004662	2	0.00663761	297	0.702362	1	185	1.06017
A1	V20-V29 Motorcycle rider injured in transport accident	0.002331	1	0.00259247	116	0.899144	1	185	1.06017
A1	V40-V49 Car occupant injured in transport accident	0.00699301	3	0.0049838	223	1.40315	0.477981	88.4264	0.982516
A1	W00-W19 Slipping, tripping, stumbling and falls	0.0862471	37	0.100704	4506	0.856442	0.376904	69.7273	1.01054
A1	W20-W49 Exposure to inanimate mechanical forces	0.02331	10	0.0214773	961	1.08534	0.737816	136.496	0.968056
A1	W50-W64 Exposure to animate mechanical forces	0.004662	2	0.00741982	332	0.628317	0.776384	143.631	0.97048
A1	W65-W74 Accidental non-transport drowning and submersion	0	0	0.00272656	122	0	0.636443	117.742	0.989428
A1	X30-X39 Exposure to forces of nature	0	0	0.00574366	257	0	0.187979	34.776	0.915159
A1	X50-X50 Overexertion and strenuous or repetitive movements	0.002331	1	0.00413454	185	0.563788	1	185	1.06017
A1	X52-X58 Accidental exposure to other specified factors	0.037296	16	0.0243156	1088	1.53383	0.0839372	15.5284	0.913434
A1	X92-Y09 Assault	0.004662	2	0.00391105	175	1.19201	0.686421	126.988	0.97683
A1	Y35-Y38 Legal intervention, operations of war, military operations, and terrorism	0.04662	20	0.0473125	2117	0.985363	1	185	1.06017
A1	Y83-Y84 Surgical and other medical procedures as the cause of abnormal reaction of the patient, or of later complication, without mention of misadventure at the time of the procedure	0.0862471	37	0.0914516	4092	0.94309	0.801434	148.265	0.969054
A1	Y90-Y99 Supplementary factors related to causes of morbidity classified elsewhere	0.00932401	4	0.017231	771	0.541119	0.264668	48.9636	0.999256
A1	Z00-Z13 Persons encountering health services for examinations	0.174825	75	0.212515	9509	0.822647	0.0588361	10.8847	1.08847
A1	Z20-Z29 Persons with potential health hazards related to communicable diseases	0.034965	15	0.0168734	755	2.0722	0.00779595	1.44225	0.48075
A1	Z30-Z39 Persons encountering health services in circumstances related to reproduction	0.041958	18	0.0492122	2202	0.852594	0.576369	106.628	0.969349
A1	Z40-Z53 Encounters for other specific health care	0.291375	125	0.264611	11840	1.10115	0.208426	38.5589	0.918068
A1	Z55-Z65 Persons with potential health hazards related to socioeconomic and psychosocial circumstances	0.030303	13	0.0248743	1113	1.21825	0.436508	80.7541	0.961358
A1	Z69-Z76 Persons encountering health services in other circumstances	0.121212	52	0.0886356	3966	1.36753	0.0215346	3.9839	0.663983
A1	Z77-Z99 Persons with potential health hazards related to family and personal history and certain conditions influencing health status	0.5338	229	0.530964	23758	1.00534	0.922978	170.751	1.04755
A1	A04 Other bacterial intestinal infections	0.00932401	4	0.0116438	521	0.800773	0.823502	508.924	1.09446
A1	A08 Viral and other specified intestinal infections	0.004662	2	0.00467091	209	0.998093	1	618	1.11151
A1	A09 Other gastroenteritis and colitis of infectious and unspecified origin	0.0536131	23	0.0457705	2048	1.17135	0.417848	258.23	1.01665
A1	A41 Other sepsis	0.0582751	25	0.0365404	1635	1.59481	0.027206	16.8133	0.884911
A1	A49 Bacterial infection of unspecified site	0.00932401	4	0.0059001	264	1.58031	0.327776	202.565	1.02306
A1	B02 Zoster [herpes zoster]	0.002331	1	0.00317354	142	0.734512	1	618	1.11151
A1	B07 Viral warts	0.002331	1	0.00324059	145	0.719315	1	618	1.11151
A1	B34 Viral infection of unspecified site	0.018648	8	0.00779975	349	2.39085	0.0207847	12.845	0.856331
A1	B37 Candidiasis	0.020979	9	0.0171416	767	1.22387	0.458132	283.125	1.02211
A1	B95 Streptococcus and staphylococcus as the cause of diseases classified to other chapters	0.020979	9	0.0206727	925	1.01482	0.86528	534.743	1.12105
A1	B96 Other specified bacterial agents as the cause of diseases classified to other chapters	0.044289	19	0.044653	1998	0.991848	1	618	1.11151
A1	B97 Viral agents as the cause of diseases classified to other chapters	0.00932401	4	0.0106828	478	0.872809	1	618	1.11151
A1	B98 Other specified infectious agents as the cause of diseases classified to other chapters	0.002331	1	0.00697285	312	0.334297	0.382091	236.132	1.04023
A1	C15 Malignant neoplasm of oesophagus	0.004662	2	0.00422394	189	1.10371	0.703943	435.037	1.05591
A1	C16 Malignant neoplasm of stomach	0	0	0.00337468	151	0	0.412449	254.894	1.03615
A1	C18 Malignant neoplasm of colon	0.013986	6	0.0135434	606	1.03268	0.833793	515.284	1.09635
A1	C19 Malignant neoplasm of rectosigmoid junction	0	0	0.002883	129	0	0.640548	395.858	1.08158
A1	C20 Malignant neoplasm of rectum	0.00699301	3	0.00619064	277	1.12961	0.751825	464.628	1.07057
A1	C22 Malignant neoplasm of liver and intrahepatic bile ducts	0.00699301	3	0.00254777	114	2.74476	0.0979449	60.5299	1.11064
A1	C25 Malignant neoplasm of pancreas	0.00932401	4	0.00362052	162	2.57533	0.0721494	44.5883	1.11471
A1	C34 Malignant neoplasm of bronchus and lung	0.020979	9	0.0135658	607	1.54647	0.202481	125.133	1.06951
A1	C43 Malignant melanoma of skin	0.016317	7	0.0088278	395	1.84837	0.111064	68.6373	1.1252
A1	C44 Other malignant neoplasms of skin	0.0512821	22	0.0525198	2350	0.976432	1	618	1.11151
A1	C50 Malignant neoplasm of breast	0.037296	16	0.0357358	1599	1.04366	0.794793	491.182	1.0819
A1	C54 Malignant neoplasm of corpus uteri	0.00699301	3	0.00531903	238	1.31471	0.500819	309.506	1.02826
A1	C56 Malignant neoplasm of ovary	0.00699301	3	0.00377696	169	1.85149	0.221717	137.021	1.08747
A1	C61 Malignant neoplasm of prostate	0.032634	14	0.0298804	1337	1.09215	0.670467	414.348	1.05701
A1	C64 Malignant neoplasm of kidney, except renal pelvis	0.00699301	3	0.00478266	214	1.46216	0.465241	287.519	1.01597
A1	C67 Malignant neoplasm of bladder	0.00699301	3	0.00900659	403	0.776432	1	618	1.11151
A1	C71 Malignant neoplasm of brain	0	0	0.00243603	109	0	0.632055	390.61	1.09568
A1	C77 Secondary and unspecified malignant neoplasm of lymph nodes	0.027972	12	0.0264387	1183	1.058	0.763419	471.793	1.07962
A1	C78 Secondary malignant neoplasm of respiratory and digestive organs	0.032634	14	0.0278914	1248	1.17004	0.554991	342.984	1.06187
A1	C79 Secondary malignant neoplasm of other and unspecified sites	0.034965	15	0.0223489	1000	1.56451	0.0981607	60.6633	1.08327
A1	C80 Malignant neoplasm, without specification of site	0.004662	2	0.00706224	316	0.660131	0.775204	479.076	1.079
A1	C83 Non-follicular lymphoma	0.00932401	4	0.0040228	180	2.31779	0.0966914	59.7553	1.14914
A1	C85 Other and unspecified types of non-Hodgkin lymphoma	0.00932401	4	0.00514024	230	1.81393	0.181259	112.018	1.09822
A1	C90 Multiple myeloma and malignant plasma cell neoplasms	0.004662	2	0.00346407	155	1.34582	0.663464	410.021	1.06637
A1	C91 Lymphoid leukaemia	0.025641	11	0.00241368	108	10.6232	1.2837e-08	7.93329e-06	7.93329e-06
A1	C97 Malignant neoplasms of independent (primary) multiple sites	0.00932401	4	0.00375461	168	2.48335	0.0799351	49.3999	1.17619
A1	D03 Melanoma in situ	0.002331	1	0.00370991	166	0.628317	1	618	1.11151
A1	D04 Carcinoma in situ of skin	0.002331	1	0.00453682	203	0.513797	1	618	1.11151
A1	D05 Carcinoma in situ of breast	0.011655	5	0.00724103	324	1.60958	0.246614	152.408	1.08091
A1	D12 Benign neoplasm of colon, rectum, anus and anal canal	0.0606061	26	0.0673148	3012	0.900338	0.699339	432.191	1.06189
A1	D13 Benign neoplasm of other and ill-defined parts of digestive system	0.00699301	3	0.00520729	233	1.34293	0.493015	304.683	1.01901
A1	D17 Benign lipomatous neoplasm	0.020979	9	0.0226394	1013	0.92666	1	618	1.11151
A1	D18 Haemangioma and lymphangioma, any site	0.00932401	4	0.00654822	293	1.4239	0.369666	228.454	1.06754
A1	D22 Melanocytic naevi	0.013986	6	0.0155325	695	0.900438	1	618	1.11151
A1	D23 Other benign neoplasms of skin	0.016317	7	0.0131635	589	1.23957	0.520568	321.711	1.04452
A1	D24 Benign neoplasm of breast	0	0	0.00440273	197	0	0.273595	169.082	1.01551
A1	D25 Leiomyoma of uterus	0.032634	14	0.0310649	1390	1.05051	0.780714	482.481	1.07938
A1	D27 Benign neoplasm of ovary	0.004662	2	0.00491675	220	0.948188	1	618	1.11151
A1	D32 Benign neoplasm of meninges	0.00699301	3	0.00279361	125	2.50322	0.119935	74.1201	1.08205
A1	D35 Benign neoplasm of other and unspecified endocrine glands	0.00699301	3	0.00507319	227	1.37842	0.483894	299.047	1.01029
A1	D36 Benign neoplasm of other and unspecified sites	0.002331	1	0.00261482	117	0.891459	1	618	1.11151
A1	D37 Neoplasm of uncertain or unknown behaviour of oral cavity and digestive organs	0.00699301	3	0.00560957	251	1.24662	0.521809	322.478	1.04025
A1	D41 Neoplasm of uncertain or unknown behaviour of urinary organs	0.002331	1	0.00357582	160	0.651879	1	618	1.11151
A1	D47 Other neoplasms of uncertain or unknown behaviour of lymphoid, haematopoietic and related tissue	0.00932401	4	0.00558722	250	1.66881	0.310667	191.992	1.0378
A1	D48 Neoplasm of uncertain or unknown behaviour of other and unspecified sites	0.004662	2	0.00265952	119	1.75295	0.315995	195.285	1.03053
A1	D50 Iron deficiency anaemia	0.0559441	24	0.0504637	2258	1.1086	0.580647	358.84	1.10074
A1	D51 Vitamin B 12 deficiency anaemia	0.002331	1	0.00469326	210	0.49667	0.728709	450.342	1.0697
A1	D61 Other aplastic anaemias	0	0	0.00357582	160	0	0.414603	256.225	1.02695
A1	D63 Anaemia in chronic diseases classified elsewhere	0.00699301	3	0.0040228	180	1.73834	0.24945	154.16	1.07804
A1	D64 Other anaemias	0.0792541	34	0.0686781	3073	1.15399	0.389282	240.576	1.05055
A1	D68 Other coagulation defects	0.004662	2	0.00628003	281	0.742354	1	618	1.11151
A1	D69 Purpura and other haemorrhagic conditions	0.02331	10	0.0118896	532	1.96054	0.0406247	25.1061	1.00424
A1	D70 Agranulocytosis	0.034965	15	0.0156889	702	2.22865	0.00487834	3.01481	0.753703
A1	D72 Other disorders of white blood cells	0.004662	2	0.00286065	128	1.6297	0.347305	214.635	1.0319
A1	D73 Diseases of spleen	0.00699301	3	0.00317354	142	2.20354	0.157023	97.0402	1.04908
A1	D75 Other diseases of blood and blood-forming organs	0.004662	2	0.00308414	138	1.5116	0.381514	235.775	1.05257
A1	D86 Sarcoidosis	0.00699301	3	0.0030171	135	2.31779	0.14134	87.3479	1.02762
A1	E03 Other hypothyroidism	0.0536131	23	0.0653704	2925	0.820142	0.378861	234.136	1.05944
A1	E04 Other nontoxic goitre	0.00932401	4	0.00853727	382	1.09215	0.789196	487.723	1.07903
A1	E05 Thyrotoxicosis [hyperthyroidism]	0.011655	5	0.00940887	421	1.23873	0.609741	376.82	1.11816
A1	E07 Other disorders of thyroid	0.004662	2	0.00330763	148	1.40947	0.656332	405.613	1.07305
A1	E10 Type 1 diabetes mellitus	0.011655	5	0.0106828	478	1.09101	0.811252	501.354	1.08518
A1	E11 Type 2 diabetes mellitus	0.102564	44	0.0910269	4073	1.12674	0.40091	247.762	1.04102
A1	E14 Unspecified diabetes mellitus	0.013986	6	0.0128953	577	1.08458	0.828166	511.807	1.0936
A1	E16 Other disorders of pancreatic internal secretion	0.011655	5	0.00835848	374	1.39439	0.416531	257.416	1.02149
A1	E21 Hyperparathyroidism and other disorders of parathyroid gland	0.011655	5	0.00505084	226	2.30754	0.0684673	42.3128	1.11349
A1	E27 Other disorders of adrenal gland	0.002331	1	0.00324059	145	0.719315	1	618	1.11151
A1	E53 Deficiency of other B group vitamins	0	0	0.00920773	412	0	0.0382914	23.6641	0.986003
A1	E55 Vitamin D deficiency	0.00699301	3	0.0140127	627	0.499046	0.300793	185.89	1.03272
A1	E61 Deficiency of other nutrient elements	0.00699301	3	0.00268186	120	2.60752	0.109724	67.8097	1.13016
A1	E66 Obesity	0.0839161	36	0.0803665	3596	1.04417	0.789606	487.976	1.07721
A1	E78 Disorders of lipoprotein metabolism and other lipidaemias	0.170163	73	0.170142	7613	1.00012	1	618	1.11151
A1	E83 Disorders of mineral metabolism	0.02331	10	0.0221701	992	1.05142	0.86873	536.875	1.12082
A1	E86 Volume depletion	0.037296	16	0.0295452	1322	1.26234	0.317422	196.167	1.02705
A1	E87 Other disorders of fluid, electrolyte and acid-base balance	0.0745921	32	0.060923	2726	1.22437	0.225893	139.602	1.09064
A1	E88 Other metabolic disorders	0.004662	2	0.00321824	144	1.44862	0.401672	248.234	1.03647
A1	E89 Postprocedural endocrine and metabolic disorders, not elsewhere classified	0.013986	6	0.00737513	330	1.89638	0.142346	87.9696	1.01114
A1	F00 Dementia in Alzheimer disease	0.013986	6	0.0098782	442	1.41585	0.327073	202.131	1.02605
A1	F01 Vascular dementia	0.004662	2	0.00467091	209	0.998093	1	618	1.11151
A1	F02 Dementia in other diseases classified elsewhere	0.004662	2	0.0038887	174	1.19886	0.685204	423.456	1.05076
A1	F03 Unspecified dementia	0.011655	5	0.0124483	557	0.936272	1	618	1.11151
A1	F05 Delirium, not induced by alcohol and other psychoactive substances	0.027972	12	0.0197117	882	1.41906	0.219823	135.851	1.09557
A1	F06 Other mental disorders due to brain damage and dysfunction and to physical disease	0.002331	1	0.0029724	133	0.784216	1	618	1.11151
A1	F10 Mental and behavioural disorders due to use of alcohol	0.025641	11	0.0227511	1018	1.12702	0.626172	386.974	1.1152
A1	F17 Mental and behavioural disorders due to use of tobacco	0.0745921	32	0.054196	2425	1.37634	0.0689984	42.641	1.09336
A1	F20 Schizophrenia	0	0	0.00295005	132	0	0.642623	397.141	1.07626
A1	F31 Bipolar affective disorder	0.004662	2	0.0038887	174	1.19886	0.685204	423.456	1.05076
A1	F32 Depressive episode	0.0722611	31	0.0678735	3037	1.06464	0.700653	433.004	1.06128
A1	F33 Recurrent depressive disorder	0.004662	2	0.00254777	114	1.82984	0.298448	184.441	1.0304
A1	F40 Phobic anxiety disorders	0.004662	2	0.00563191	252	0.827783	1	618	1.11151
A1	F41 Other anxiety disorders	0.030303	13	0.0509554	2280	0.594697	0.0605507	37.4203	1.1006
A1	F43 Reaction to severe stress, and adjustment disorders	0.004662	2	0.00225724	101	2.06536	0.252588	156.099	1.07655
A1	G12 Spinal muscular atrophy and related syndromes	0.002331	1	0.00639178	286	0.364688	0.53516	330.729	1.04993
A1	G20 Parkinson disease	0.00699301	3	0.0103475	463	0.675814	0.808121	499.419	1.08569
A1	G25 Other extrapyramidal and movement disorders	0.00699301	3	0.00583305	261	1.19886	0.743083	459.225	1.06921
A1	G30 Alzheimer disease	0.013986	6	0.0124036	555	1.12758	0.661577	408.855	1.06751
A1	G31 Other degenerative diseases of nervous system, not elsewhere classified	0.00699301	3	0.00927478	415	0.753981	1	618	1.11151
A1	G35 Multiple sclerosis	0.004662	2	0.00833613	373	0.559253	0.594479	367.388	1.10327
A1	G40 Epilepsy	0.025641	11	0.01627	728	1.57597	0.124526	76.9568	0.974137
A1	G43 Migraine	0.016317	7	0.0165382	740	0.986628	1	618	1.11151
A1	G44 Other headache syndromes	0.002331	1	0.00295005	132	0.790157	1	618	1.11151
A1	G45 Transient cerebral ischaemic attacks and related syndromes	0.013986	6	0.0115097	515	1.21515	0.645309	398.801	1.07205
A1	G47 Sleep disorders	0.020979	9	0.0270645	1211	0.77515	0.550784	340.384	1.06039
A1	G50 Disorders of trigeminal nerve	0.00699301	3	0.00277126	124	2.5234	0.117866	72.841	1.13814
A1	G51 Facial nerve disorders	0	0	0.00460387	206	0	0.276104	170.632	1.00372
A1	G55 Nerve root and plexus compressions in diseases classified elsewhere	0.027972	12	0.0195553	875	1.43041	0.217305	134.294	1.09182
A1	G56 Mononeuropathies of upper limb	0.04662	20	0.037345	1671	1.24836	0.306496	189.415	1.02943
A1	G57 Mononeuropathies of lower limb	0	0	0.00621298	278	0	0.12242	75.6556	1.00874
A1	G62 Other polyneuropathies	0.011655	5	0.00976645	437	1.19337	0.618533	382.254	1.12098
A1	G63 Polyneuropathy in diseases classified elsewhere	0.004662	2	0.00377696	169	1.23433	0.679213	419.754	1.05201
A1	G81 Hemiplegia	0.00932401	4	0.0114426	512	0.814849	1	618	1.11151
A1	G83 Other paralytic syndromes	0	0	0.00236898	106	0	0.63174	390.415	1.11071
A1	G91 Hydrocephalus	0.002331	1	0.00270421	121	0.861989	1	618	1.11151
A1	G93 Other disorders of brain	0.011655	5	0.0100123	448	1.16407	0.625433	386.517	1.1171
A1	G95 Other diseases of spinal cord	0.004662	2	0.00332998	149	1.40001	0.657314	406.22	1.0662
A1	G99 Other disorders of nervous system in diseases classified elsewhere	0.00932401	4	0.00612359	274	1.52264	0.34135	210.954	1.02904
A1	H00 Hordeolum and chalazion	0.00932401	4	0.00578836	259	1.61082	0.321394	198.622	1.0318
A1	H01 Other inflammation of eyelid	0	0	0.00426863	191	0	0.272957	168.688	1.03489
A1	H02 Other disorders of eyelid	0.027972	12	0.023511	1052	1.18974	0.521148	322.07	1.0423
A1	H04 Disorders of lacrimal system	0.00699301	3	0.0114203	511	0.612333	0.644126	398.07	1.07297
A1	H10 Conjunctivitis	0	0	0.00230193	103	0	1	618	1.11151
A1	H11 Other disorders of conjunctiva	0	0	0.00391105	175	0	0.422936	261.374	1.01505
A1	H18 Other disorders of cornea	0.00932401	4	0.00972176	435	0.959087	1	618	1.11151
A1	H21 Other disorders of iris and ciliary body	0.002331	1	0.00295005	132	0.790157	1	618	1.11151
A1	H25 Senile cataract	0.0885781	38	0.0740194	3312	1.19669	0.267299	165.191	1.03894
A1	H26 Other cataract	0.100233	43	0.0969941	4340	1.03339	0.806559	498.453	1.08833
A1	H33 Retinal detachments and breaks	0.027972	12	0.0119119	533	2.34823	0.00609751	3.76826	0.753652
A1	H34 Retinal vascular occlusions	0.004662	2	0.00348642	156	1.33719	0.664529	410.679	1.06393
A1	H35 Other retinal disorders	0.032634	14	0.0273774	1225	1.19201	0.458803	283.54	1.01627
A1	H36 Retinal disorders in diseases classified elsewhere	0.011655	5	0.0101911	456	1.14365	0.630836	389.857	1.11707
A1	H40 Glaucoma	0.037296	16	0.0298804	1337	1.24818	0.322506	199.309	1.02737
A1	H43 Disorders of vitreous body	0.00699301	3	0.00853727	382	0.819115	1	618	1.11151
A1	H44 Disorders of globe	0.004662	2	0.00243603	109	1.91377	0.280831	173.553	0.997433
A1	H47 Other disorders of optic [2nd] nerve and visual pathways	0.002331	1	0.00234663	105	0.99334	1	618	1.11151
A1	H50 Other strabismus	0.002331	1	0.00357582	160	0.651879	1	618	1.11151
A1	H52 Disorders of refraction and accommodation	0.020979	9	0.0263717	1180	0.795514	0.649321	401.28	1.07294
A1	H53 Visual disturbances	0.004662	2	0.0195553	875	0.238402	0.0212298	13.12	0.820001
A1	H54 Visual impairment including blindness (binocular or monocular)	0.00699301	3	0.00683875	306	1.02256	0.770774	476.338	1.07526
A1	H57 Other disorders of eye and adnexa	0.002331	1	0.00339703	152	0.686189	1	618	1.11151
A1	H60 Otitis externa	0	0	0.00230193	103	0	1	618	1.11151
A1	H61 Other disorders of external ear	0.00932401	4	0.00420159	188	2.21916	0.108701	67.1772	1.1386
A1	H65 Nonsuppurative otitis media	0.004662	2	0.00279361	125	1.66881	0.336916	208.214	1.03847
A1	H66 Suppurative and unspecified otitis media	0.002331	1	0.0029277	131	0.796189	1	618	1.11151
A1	H72 Perforation of tympanic membrane	0.002331	1	0.00290535	130	0.802313	1	618	1.11151
A1	H81 Disorders of vestibular function	0.00699301	3	0.00737513	330	0.948188	1	618	1.11151
A1	H83 Other diseases of inner ear	0.004662	2	0.00368756	165	1.26425	0.674544	416.868	1.0567
A1	H90 Conductive and sensorineural hearing loss	0.011655	5	0.00766566	343	1.52042	0.271667	167.89	1.0428
A1	H91 Other hearing loss	0.032634	14	0.0268857	1203	1.21381	0.452678	279.755	1.021
A1	H93 Other disorders of ear, not elsewhere classified	0	0	0.00413454	185	0	0.431304	266.546	1.01735
A1	I05 Rheumatic mitral valve diseases	0.004662	2	0.00306179	137	1.52264	0.378125	233.682	1.06219
A1	I07 Rheumatic tricuspid valve diseases	0.002331	1	0.00473796	212	0.491984	0.728768	450.379	1.06725
A1	I08 Multiple valve diseases	0.018648	8	0.0212985	953	0.875557	0.866981	535.794	1.12091
A1	I10 Essential (primary) hypertension	0.361305	155	0.33168	14841	1.08932	0.199899	123.537	1.09325
A1	I12 Hypertensive renal disease	0	0	0.0059895	268	0	0.193684	119.697	1.1083
A1	I20 Angina pectoris	0.0745921	32	0.0710917	3181	1.04924	0.777672	480.601	1.07758
A1	I21 Acute myocardial infarction	0.048951	21	0.0367639	1645	1.3315	0.196811	121.629	1.10572
A1	I24 Other acute ischaemic heart diseases	0.004662	2	0.00918538	411	0.507546	0.450487	278.401	1.02353
A1	I25 Chronic ischaemic heart disease	0.11655	50	0.111096	4971	1.04909	0.700892	433.151	1.05905
A1	I26 Pulmonary embolism	0.025641	11	0.0219913	984	1.16596	0.618467	382.213	1.12415
A1	I27 Other pulmonary heart diseases	0.016317	7	0.0171639	768	0.950657	1	618	1.11151
A1	I31 Other diseases of pericardium	0.004662	2	0.00838082	375	0.55627	0.594726	367.54	1.10042
A1	I34 Nonrheumatic mitral valve disorders	0.020979	9	0.0190859	854	1.09919	0.722424	446.458	1.06808
A1	I35 Nonrheumatic aortic valve disorders	0.011655	5	0.0181696	813	0.641456	0.465158	287.468	1.01939
A1	I42 Cardiomyopathy	0.013986	6	0.00860431	385	1.62547	0.192401	118.904	1.11125
A1	I44 Atrioventricular and left bundle-branch block	0.030303	13	0.0298804	1337	1.01414	0.887148	548.258	1.13511
A1	I45 Other conduction disorders	0.011655	5	0.0182143	815	0.639882	0.465594	287.737	1.01316
A1	I46 Cardiac arrest	0.011655	5	0.00768801	344	1.516	0.273062	168.752	1.02898
A1	I47 Paroxysmal tachycardia	0.030303	13	0.0166499	745	1.82001	0.0359319	22.2059	0.965475
A1	I48 Atrial fibrillation and flutter	0.0839161	36	0.0869147	3889	0.965499	0.931627	575.746	1.17021
A1	I49 Other cardiac arrhythmias	0.018648	8	0.0183931	823	1.01386	0.857552	529.967	1.11572
A1	I50 Heart failure	0.0606061	26	0.047983	2147	1.26307	0.213573	131.988	1.08187
A1	I51 Complications and ill-defined descriptions of heart disease	0.041958	18	0.0407196	1822	1.03041	0.902397	557.682	1.14986
A1	I60 Subarachnoid haemorrhage	0.002331	1	0.00335233	150	0.695338	1	618	1.11151
A1	I61 Intracerebral haemorrhage	0.00932401	4	0.00462622	207	2.01547	0.139694	86.3311	1.04013
A1	I62 Other nontraumatic intracranial haemorrhage	0.002331	1	0.00261482	117	0.891459	1	618	1.11151
A1	I63 Cerebral infarction	0.020979	9	0.0214326	959	0.978839	1	618	1.11151
A1	I64 Stroke, not specified as haemorrhage or infarction	0.004662	2	0.00471561	211	0.988632	1	618	1.11151
A1	I65 Occlusion and stenosis of precerebral arteries, not resulting in cerebral infarction	0	0	0.00688345	308	0	0.130216	80.4735	0.981384
A1	I67 Other cerebrovascular diseases	0.030303	13	0.0264611	1184	1.14519	0.547987	338.656	1.06496
A1	I69 Sequelae of cerebrovascular disease	0.00699301	3	0.00847022	379	0.825599	1	618	1.11151
A1	I70 Atherosclerosis	0.011655	5	0.00873841	391	1.33377	0.432755	267.443	1.01304
A1	I71 Aortic aneurysm and dissection	0.018648	8	0.0102581	459	1.81788	0.0895865	55.3645	1.12989
A1	I72 Other aneurysm and dissection	0.00699301	3	0.00335233	150	2.08601	0.175563	108.498	1.1015
A1	I73 Other peripheral vascular diseases	0.030303	13	0.0250084	1119	1.21172	0.438526	271.009	1.01883
A1	I74 Arterial embolism and thrombosis	0.00699301	3	0.00487205	218	1.43533	0.4708	290.954	1.01555
A1	I77 Other disorders of arteries and arterioles	0.00932401	4	0.00824673	369	1.13063	0.784735	484.966	1.07531
A1	I78 Diseases of capillaries	0.00699301	3	0.00317354	142	2.20354	0.157023	97.0402	1.04908
A1	I80 Phlebitis and thrombophlebitis	0.020979	9	0.018259	817	1.14897	0.588419	363.643	1.10867
A1	I82 Other venous embolism and thrombosis	0	0	0.00239133	107	0	0.631813	390.46	1.10612
A1	I83 Varicose veins of lower extremities	0.044289	19	0.0339032	1517	1.30634	0.228406	141.155	1.09422
A1	I84 Haemorrhoids	0.0862471	37	0.0654822	2930	1.31711	0.095845	59.2322	1.16142
A1	I85 Oesophageal varices	0.004662	2	0.00241368	108	1.93149	0.277302	171.373	0.996352
A1	I86 Varicose veins of other sites	0.004662	2	0.00225724	101	2.06536	0.252588	156.099	1.07655
A1	I87 Other disorders of veins	0.002331	1	0.003844	172	0.606399	1	618	1.11151
A1	I89 Other noninfective disorders of lymphatic vessels and lymph nodes	0.002331	1	0.00534138	239	0.436405	0.733929	453.568	1.06222
A1	I95 Hypotension	0.0536131	23	0.0455917	2040	1.17594	0.416514	257.405	1.02552
A1	J02 Acute pharyngitis	0.002331	1	0.00382166	171	0.609946	1	618	1.11151
A1	J06 Acute upper respiratory infections of multiple and unspecified sites	0.004662	2	0.00368756	165	1.26425	0.674544	416.868	1.0567
A1	J10 influenza due to identified seasonal influenza virus	0.004662	2	0.00368756	165	1.26425	0.674544	416.868	1.0567
A1	J12 Viral pneumonia, not elsewhere classified	0.00699301	3	0.00759861	340	0.9203	1	618	1.11151
A1	J15 Bacterial pneumonia, not elsewhere classified	0.004662	2	0.00355347	159	1.31196	0.667783	412.69	1.06638
A1	J18 Pneumonia, organism unspecified	0.0862471	37	0.0679852	3042	1.26861	0.148941	92.0457	1.03422
A1	J22 Unspecified acute lower respiratory infection	0.0629371	27	0.0450777	2017	1.39619	0.0800758	49.4868	1.15086
A1	J30 Vasomotor and allergic rhinitis	0.004662	2	0.012046	539	0.387016	0.259992	160.675	1.06407
A1	J31 Chronic rhinitis, nasopharyngitis and pharyngitis	0.00699301	3	0.00415689	186	1.68227	0.264791	163.641	1.05917
A1	J32 Chronic sinusitis	0.013986	6	0.00952062	426	1.46902	0.312066	192.857	1.03687
A1	J33 Nasal polyp	0.00699301	3	0.00893955	400	0.782255	1	618	1.11151
A1	J34 Other disorders of nose and nasal sinuses	0.00932401	4	0.0204939	917	0.454965	0.122407	75.6472	1.02226
A1	J35 Chronic diseases of tonsils and adenoids	0.002331	1	0.00315119	141	0.739721	1	618	1.11151
A1	J38 Diseases of vocal cords and larynx, not elsewhere classified	0.00699301	3	0.00663761	297	1.05354	0.764556	472.496	1.07876
A1	J39 Other diseases of upper respiratory tract	0.002331	1	0.00290535	130	0.802313	1	618	1.11151
A1	J40 Bronchitis, not specified as acute or chronic	0.00699301	3	0.00283831	127	2.4638	0.124115	76.703	0.983371
A1	J43 Emphysema	0.004662	2	0.0136775	612	0.340852	0.140581	86.879	1.03427
A1	J44 Other chronic obstructive pulmonary disease	0.048951	21	0.0522963	2340	0.936032	0.913397	564.479	1.15909
A1	J45 Asthma	0.121212	52	0.0996536	4459	1.21633	0.146118	90.3011	1.02615
A1	J47 Bronchiectasis	0.020979	9	0.0145715	652	1.43973	0.228803	141.4	1.08769
A1	J69 Pneumonitis due to solids and liquids	0.00932401	4	0.00947592	424	0.983969	1	618	1.11151
A1	J81 Pulmonary oedema	0	0	0.00330763	148	0	0.412265	254.78	1.04418
A1	J84 Other interstitial pulmonary diseases	0.020979	9	0.0150855	675	1.39068	0.315673	195.086	1.03769
A1	J90 Pleural effusion, not elsewhere classified	0.039627	17	0.039848	1783	0.994454	1	618	1.11151
A1	J92 Pleural plaque	0.00932401	4	0.00628003	281	1.48471	0.351431	217.184	1.03175
A1	J93 Pneumothorax	0.004662	2	0.00563191	252	0.827783	1	618	1.11151
A1	J96 Respiratory failure, not elsewhere classified	0.027972	12	0.0242038	1083	1.15569	0.531008	328.163	1.04844
A1	J98 Other respiratory disorders	0.020979	9	0.0332551	1488	0.630851	0.177918	109.954	1.08865
A1	K01 Embedded and impacted teeth	0.002331	1	0.00549782	246	0.423987	0.736426	455.111	1.06334
A1	K02 Dental caries	0.018648	8	0.0128953	577	1.44611	0.278334	172.01	0.994278
A1	K04 Diseases of pulp and periapical tissues	0.00699301	3	0.00826908	370	0.845681	1	618	1.11151
A1	K05 Gingivitis and periodontal diseases	0.004662	2	0.00357582	160	1.30376	0.668888	413.373	1.06265
A1	K08 Other disorders of teeth and supporting structures	0.00932401	4	0.0104146	466	0.895285	1	618	1.11151
A1	K11 Diseases of salivary glands	0.002331	1	0.003844	172	0.606399	1	618	1.11151
A1	K12 Stomatitis and related lesions	0.002331	1	0.00529668	237	0.440087	0.733295	453.176	1.0663
A1	K13 Other diseases of lip and oral mucosa	0.016317	7	0.0109733	491	1.48698	0.246104	152.092	1.08637
A1	K14 Diseases of tongue	0.011655	5	0.00563191	252	2.06946	0.0973297	60.1498	1.1349
A1	K20 Oesophagitis	0.034965	15	0.0361158	1616	0.968138	1	618	1.11151
A1	K21 Gastro-oesophageal reflux disease	0.102564	44	0.121198	5423	0.846253	0.266853	164.915	1.04377
A1	K22 Other diseases of oesophagus	0.0512821	22	0.0449659	2012	1.14046	0.484828	299.624	1.00883
A1	K25 Gastric ulcer	0.02331	10	0.0193541	866	1.2044	0.483132	298.576	1.01556
A1	K26 Duodenal ulcer	0.004662	2	0.0123366	552	0.377901	0.188225	116.323	1.10784
A1	K29 Gastritis and duodenitis	0.123543	53	0.122047	5461	1.01226	0.882938	545.656	1.13442
A1	K30 Functional dyspepsia	0.02331	10	0.0380378	1702	0.612813	0.128429	79.3689	0.979862
A1	K31 Other diseases of stomach and duodenum	0.044289	19	0.0417253	1867	1.06144	0.717807	443.605	1.06636
A1	K35 Acute appendicitis	0.011655	5	0.00945357	423	1.23287	0.610753	377.445	1.1167
A1	K40 Inguinal hernia	0.0699301	30	0.0573248	2565	1.21989	0.252856	156.265	1.06303
A1	K41 Femoral hernia	0	0	0.00248072	111	0	0.632421	390.836	1.09172
A1	K42 Umbilical hernia	0.018648	8	0.0147056	658	1.26809	0.422608	261.172	1.0202
A1	K43 Ventral hernia	0.020979	9	0.0136999	613	1.53133	0.205286	126.867	1.07514
A1	K44 Diaphragmatic hernia	0.11655	50	0.117376	5252	0.992962	1	618	1.11151
A1	K46 Unspecified abdominal hernia	0.002331	1	0.00225724	101	1.03268	0.620708	383.597	1.11836
A1	K50 Crohn disease [regional enteritis]	0.00699301	3	0.00665996	298	1.05001	0.765234	472.915	1.07725
A1	K51 Ulcerative colitis	0.004662	2	0.0114203	511	0.408222	0.253766	156.827	1.05964
A1	K52 Other noninfective gastroenteritis and colitis	0.0722611	31	0.0571237	2556	1.26499	0.175662	108.559	1.08559
A1	K55 Vascular disorders of intestine	0	0	0.00735278	329	0	0.083459	51.5777	1.0974
A1	K56 Paralytic ileus and intestinal obstruction without hernia	0.018648	8	0.0222148	994	0.839442	0.743745	459.634	1.06644
A1	K57 Diverticular disease of intestine	0.137529	59	0.141893	6349	0.969246	0.835841	516.55	1.09671
A1	K58 Irritable bowel syndrome	0.018648	8	0.027355	1224	0.681704	0.371301	229.464	1.06727
A1	K59 Other functional intestinal disorders	0.0815851	35	0.0743323	3326	1.09757	0.580066	358.481	1.10302
A1	K60 Fissure and fistula of anal and rectal regions	0.02331	10	0.0113085	506	2.06128	0.0336046	20.7676	0.988935
A1	K61 Abscess of anal and rectal regions	0.004662	2	0.00534138	239	0.872809	1	618	1.11151
A1	K62 Other diseases of anus and rectum	0.109557	47	0.0852386	3814	1.2853	0.0829024	51.2337	1.13853
A1	K63 Other diseases of intestine	0.0606061	26	0.0768577	3439	0.788548	0.238065	147.124	1.05845
A1	K64 Haemorrhoids and perianal venous thrombosis	0.044289	19	0.0454129	2032	0.975253	1	618	1.11151
A1	K65 Peritonitis	0.004662	2	0.00395575	177	1.17854	0.688871	425.722	1.05117
A1	K66 Other disorders of peritoneum	0.018648	8	0.018773	840	0.99334	1	618	1.11151
A1	K70 Alcoholic liver disease	0	0	0.00391105	175	0	0.422936	261.374	1.01505
A1	K72 Hepatic failure, not elsewhere classified	0.004662	2	0.00250307	112	1.86251	0.291407	180.09	1.01746
A1	K74 Fibrosis and cirrhosis of liver	0.004662	2	0.0059448	266	0.784216	1	618	1.11151
A1	K75 Other inflammatory liver diseases	0.00699301	3	0.00444742	199	1.57237	0.446124	275.705	1.02683
A1	K76 Other diseases of liver	0.034965	15	0.0283831	1270	1.2319	0.381812	235.96	1.04407
A1	K80 Cholelithiasis	0.0512821	22	0.0569673	2549	0.900202	0.677653	418.789	1.05223
A1	K81 Cholecystitis	0.00932401	4	0.0113085	506	0.824511	1	618	1.11151
A1	K82 Other diseases of gallbladder	0.00699301	3	0.00759861	340	0.9203	1	618	1.11151
A1	K83 Other diseases of biliary tract	0.00699301	3	0.0124707	558	0.560756	0.507435	313.595	1.02818
A1	K85 Acute pancreatitis	0.00699301	3	0.00940887	421	0.743235	0.803749	496.717	1.08929
A1	K86 Other diseases of pancreas	0.011655	5	0.00784445	351	1.48576	0.398672	246.379	1.04842
A1	K90 Intestinal malabsorption	0.002331	1	0.0079562	356	0.292979	0.274594	169.699	1.01011
A1	K91 Postprocedural disorders of digestive system, not elsewhere classified	0.00932401	4	0.0078668	352	1.18524	0.585102	361.593	1.10579
A1	K92 Other diseases of digestive system	0.0582751	25	0.0508437	2275	1.14616	0.442399	273.402	1.02398
A1	L02 Cutaneous abscess, furuncle and carbuncle	0.004662	2	0.0102134	457	0.456458	0.338937	209.463	1.03694
A1	L03 Cellulitis	0.0536131	23	0.0356911	1597	1.50214	0.0505015	31.2099	1.0762
A1	L08 Other local infections of skin and subcutaneous tissue	0.00699301	3	0.00817968	366	0.854924	1	618	1.11151
A1	L27 Dermatitis due to substances taken internally	0.004662	2	0.00234663	105	1.98668	0.26671	164.827	1.05321
A1	L29 Pruritus	0.004662	2	0.003844	172	1.2128	0.682789	421.964	1.05491
A1	L30 Other dermatitis	0.018648	8	0.0121801	545	1.53102	0.262167	162.019	1.06592
A1	L40 Psoriasis	0.02331	10	0.0121131	542	1.92437	0.043917	27.1407	1.00521
A1	L43 Lichen planus	0.00699301	3	0.00279361	125	2.50322	0.119935	74.1201	1.08205
A1	L53 Other erythematous conditions	0.00699301	3	0.00366521	164	1.90794	0.209326	129.364	1.06912
A1	L57 Skin changes due to chronic exposure to nonionizing radiation	0.00699301	3	0.0131411	588	0.532146	0.391389	241.878	1.05164
A1	L60 Nail disorders	0.00932401	4	0.00433568	194	2.15053	0.118126	73.0016	1.1231
A1	L72 Follicular cysts of skin and subcutaneous tissue	0.020979	9	0.0255671	1144	0.820547	0.647539	400.179	1.07287
A1	L81 Other disorders of pigmentation	0.00932401	4	0.00332998	149	2.80002	0.0566935	35.0366	1.13021
A1	L82 Seborrhoeic keratosis	0.018648	8	0.0135658	607	1.37464	0.396673	245.144	1.05212
A1	L85 Other epidermal thickening	0.00699301	3	0.00317354	142	2.20354	0.157023	97.0402	1.04908
A1	L89 Decubitus ulcer and pressure area	0.025641	11	0.0145268	650	1.76509	0.0653935	40.4132	1.12259
A1	L90 Atrophic disorders of skin	0.00932401	4	0.0100346	449	0.929182	1	618	1.11151
A1	L91 Hypertrophic disorders of skin	0.00699301	3	0.00335233	150	2.08601	0.175563	108.498	1.1015
A1	L92 Granulomatous disorders of skin and subcutaneous tissue	0	0	0.00230193	103	0	1	618	1.11151
A1	L93 Lupus erythematosus	0	0	0.00315119	141	0	0.649837	401.599	1.07093
A1	L97 Ulcer of lower limb, not elsewhere classified	0.011655	5	0.00981115	439	1.18794	0.619739	382.999	1.11988
A1	L98 Other disorders of skin and subcutaneous tissue, not elsewhere classified	0.025641	11	0.0269974	1208	0.949758	1	618	1.11151
A1	M05 Seropositive rheumatoid arthritis	0.004662	2	0.0029724	133	1.56843	0.364497	225.259	1.06254
A1	M06 Other rheumatoid arthritis	0.025641	11	0.0228182	1021	1.12371	0.627019	387.498	1.1135
A1	M07 Psoriatic and enteropathic arthropathies	0.013986	6	0.00357582	160	3.91128	0.00486148	3.0044	1.00147
A1	M10 Gout	0.030303	13	0.0245167	1097	1.23602	0.431771	266.834	1.01458
A1	M11 Other crystal arthropathies	0	0	0.00234663	105	0	0.631699	390.39	1.1154
A1	M13 Other arthritis	0.0955711	41	0.0712258	3187	1.3418	0.0595574	36.8065	1.11535
A1	M15 Polyarthrosis	0.048951	21	0.0271986	1217	1.79977	0.0105635	6.52827	0.593479
A1	M16 Coxarthrosis [arthrosis of hip]	0.0699301	30	0.054129	2422	1.29192	0.163716	101.176	1.05392
A1	M17 Gonarthrosis [arthrosis of knee]	0.0815851	35	0.0842329	3769	0.968566	0.930712	575.18	1.17145
A1	M18 Arthrosis of first carpometacarpal joint	0.011655	5	0.00545312	244	2.13731	0.0878756	54.3071	1.1314
A1	M19 Other arthrosis	0.102564	44	0.106001	4743	0.96758	0.875504	541.061	1.12721
A1	M20 Acquired deformities of fingers and toes	0.032634	14	0.0327187	1464	0.997411	1	618	1.11151
A1	M21 Other acquired deformities of limbs	0.00932401	4	0.0104146	466	0.895285	1	618	1.11151
A1	M22 Disorders of patella	0.004662	2	0.00274891	123	1.69595	0.329962	203.916	1.0247
A1	M23 Internal derangement of knee	0.018648	8	0.0434238	1943	0.429442	0.00863421	5.33594	0.592883
A1	M24 Other specific joint derangements	0.018648	8	0.0100123	448	1.86251	0.0830346	51.3154	1.11555
A1	M25 Other joint disorders, not elsewhere classified	0.0582751	25	0.0619511	2772	0.940663	0.841289	519.917	1.10152
A1	M31 Other necrotizing vasculopathies	0	0	0.00438038	196	0	0.27343	168.979	1.02412
A1	M32 Systemic lupus erythematosus	0.00932401	4	0.0111968	501	0.83274	1	618	1.11151
A1	M35 Other systemic involvement of connective tissue	0.02331	10	0.0156889	702	1.48576	0.236744	146.308	1.0602
A1	M40 Kyphosis and lordosis	0	0	0.00254777	114	0	0.633192	391.313	1.08849
A1	M41 Scoliosis	0.00699301	3	0.00777741	348	0.899144	1	618	1.11151
A1	M43 Other deforming dorsopathies	0.00932401	4	0.00998994	447	0.93334	1	618	1.11151
A1	M45 Ankylosing spondylitis	0	0	0.00261482	117	0	0.634216	391.945	1.08123
A1	M46 Other inflammatory spondylopathies	0.00699301	3	0.00851492	381	0.821265	1	618	1.11151
A1	M47 Spondylosis	0.0629371	27	0.0452565	2025	1.39068	0.0811337	50.1406	1.13956
A1	M48 Other spondylopathies	0.025641	11	0.0279584	1251	0.917112	0.883999	546.311	1.13343
A1	M50 Cervical disc disorders	0.00932401	4	0.00762096	341	1.22347	0.574404	354.982	1.09562
A1	M51 Other intervertebral disc disorders	0.034965	15	0.0366298	1639	0.954552	1	618	1.11151
A1	M54 Dorsalgia	0.0815851	35	0.0720974	3226	1.13159	0.454309	280.763	1.01726
A1	M62 Other disorders of muscle	0	0	0.00576601	258	0	0.188422	116.445	1.09854
A1	M65 Synovitis and tenosynovitis	0.027972	12	0.0204045	913	1.37087	0.233622	144.379	1.09378
A1	M67 Other disorders of synovium and tendon	0.018648	8	0.0126495	566	1.47421	0.271946	168.063	1.03742
A1	M70 Soft tissue disorders related to use, overuse and pressure	0.00932401	4	0.0069058	309	1.35017	0.548123	338.74	1.06188
A1	M71 Other bursopathies	0	0	0.00451447	202	0	0.274767	169.806	1.00477
A1	M72 Fibroblastic disorders	0.016317	7	0.014929	668	1.09297	0.691321	427.236	1.05231
A1	M75 Shoulder lesions	0.048951	21	0.0322941	1445	1.51579	0.0555611	34.3368	1.14456
A1	M77 Other enthesopathies	0.00932401	4	0.00628003	281	1.48471	0.351431	217.184	1.03175
A1	M79 Other soft tissue disorders, not elsewhere classified	0.0675991	29	0.0642753	2876	1.05171	0.767338	474.215	1.07532
A1	M80 Osteoporosis with pathological fracture	0.002331	1	0.00619064	277	0.376537	0.531787	328.644	1.04664
A1	M81 Osteoporosis without pathological fracture	0.032634	14	0.0460387	2060	0.70884	0.205548	127.029	1.06747
A1	M84 Disorders of continuity of bone	0.002331	1	0.00648117	290	0.359658	0.536986	331.857	1.05018
A1	M85 Other disorders of bone density and structure	0.018648	8	0.0152196	681	1.22527	0.549265	339.446	1.06077
A1	M86 Osteomyelitis	0.00699301	3	0.00341938	153	2.04511	0.182667	112.888	1.096
A1	M87 Osteonecrosis	0.004662	2	0.00236898	106	1.96794	0.270241	167.009	1.04381
A1	M89 Other disorders of bone	0.004662	2	0.00636943	285	0.731935	1	618	1.11151
A1	M94 Other disorders of cartilage	0	0	0.00344173	154	0	0.412907	255.177	1.0331
A1	M96 Postprocedural musculoskeletal disorders, not elsewhere classified	0.002331	1	0.00283831	127	0.821265	1	618	1.11151
A1	N02 Recurrent and persistent haematuria	0.00699301	3	0.00279361	125	2.50322	0.119935	74.1201	1.08205
A1	N03 Chronic nephritic syndrome	0.004662	2	0.00283831	127	1.64253	0.343848	212.498	1.02656
A1	N08 Glomerular disorders in diseases classified elsewhere	0	0	0.00370991	166	0	0.417272	257.874	1.01927
A1	N12 Tubulo-interstitial nephritis, not specified as acute or chronic	0.00699301	3	0.00558722	250	1.25161	0.520164	321.462	1.04711
A1	N13 Obstructive and reflux uropathy	0.00699301	3	0.014929	668	0.468416	0.229703	141.956	1.08364
A1	N17 Acute renal failure	0.0862471	37	0.0572801	2563	1.50571	0.0161588	9.98614	0.768164
A1	N18 Chronic kidney disease	0.048951	21	0.0529892	2371	0.923794	0.829038	512.345	1.09242
A1	N19 Unspecified kidney failure	0.00932401	4	0.00659292	295	1.41425	0.37281	230.396	1.06665
A1	N20 Calculus of kidney and ureter	0.013986	6	0.0186613	835	0.749466	0.593284	366.65	1.11106
A1	N21 Calculus of lower urinary tract	0.004662	2	0.0038887	174	1.19886	0.685204	423.456	1.05076
A1	N23 Unspecified renal colic	0.004662	2	0.00545312	244	0.854924	1	618	1.11151
A1	N28 Other disorders of kidney and ureter, not elsewhere classified	0.018648	8	0.017745	794	1.05089	0.853591	527.519	1.11291
A1	N30 Cystitis	0.013986	6	0.0120684	540	1.1589	0.654596	404.541	1.07305
A1	N31 Neuromuscular dysfunction of bladder, not elsewhere classified	0.00699301	3	0.00583305	261	1.19886	0.743083	459.225	1.06921
A1	N32 Other disorders of bladder	0.0512821	22	0.0369203	1652	1.38899	0.122595	75.7636	0.996889
A1	N35 Urethral stricture	0.013986	6	0.0128506	575	1.08836	0.82785	511.611	1.09553
A1	N36 Other disorders of urethra	0.002331	1	0.00326293	146	0.714388	1	618	1.11151
A1	N39 Other disorders of urinary system	0.0932401	40	0.0876969	3924	1.06321	0.669345	413.655	1.06065
A1	N40 Hyperplasia of prostate	0.0745921	32	0.0593362	2655	1.25711	0.18314	113.18	1.08827
A1	N41 Inflammatory diseases of prostate	0.00699301	3	0.00630238	282	1.10958	0.754843	466.493	1.06994
A1	N42 Other disorders of prostate	0.004662	2	0.00569896	255	0.818045	1	618	1.11151
A1	N43 Hydrocele and spermatocele	0.002331	1	0.00578836	259	0.402705	0.528388	326.544	1.04662
A1	N45 Orchitis and epididymitis	0	0	0.00353112	158	0	0.413926	255.806	1.03148
A1	N47 Redundant prepuce, phimosis and paraphimosis	0.00932401	4	0.00802324	359	1.16212	0.592251	366.011	1.1125
A1	N48 Other disorders of penis	0.018648	8	0.00809029	362	2.30499	0.0250927	15.5073	0.912194
A1	N50 Other disorders of male genital organs	0.011655	5	0.00958766	429	1.21563	0.613941	379.416	1.11922
A1	N60 Benign mammary dysplasia	0.002331	1	0.00531903	238	0.438238	0.733607	453.369	1.06425
A1	N62 Hypertrophy of breast	0	0	0.00230193	103	0	1	618	1.11151
A1	N63 Unspecified lump in breast	0.004662	2	0.00507319	227	0.918949	1	618	1.11151
A1	N64 Other disorders of breast	0.004662	2	0.00460387	206	1.01263	0.72594	448.631	1.07072
A1	N72 Inflammatory disease of cervix uteri	0.004662	2	0.00346407	155	1.34582	0.663464	410.021	1.06637
A1	N73 Other female pelvic inflammatory diseases	0.00699301	3	0.00889485	398	0.786186	1	618	1.11151
A1	N76 Other inflammation of vagina and vulva	0.002331	1	0.00234663	105	0.99334	1	618	1.11151
A1	N80 Endometriosis	0.00699301	3	0.0103699	464	0.674358	0.808307	499.534	1.08359
A1	N81 Female genital prolapse	0.02331	10	0.0351995	1575	0.662227	0.235852	145.756	1.07174
A1	N83 Noninflammatory disorders of ovary, fallopian tube and broad ligament	0.013986	6	0.0162029	725	0.863178	1	618	1.11151
A1	N84 Polyp of female genital tract	0.032634	14	0.0313108	1401	1.04226	0.782263	483.438	1.0767
A1	N85 Other noninflammatory disorders of uterus, except cervix	0.025641	11	0.0160465	718	1.59792	0.120179	74.2706	1.03154
A1	N86 Erosion and ectropion of cervix uteri	0	0	0.00241368	108	0	0.631918	390.525	1.10162
A1	N87 Dysplasia of cervix uteri	0.002331	1	0.00455917	204	0.511278	1	618	1.11151
A1	N88 Other noninflammatory disorders of cervix uteri	0.00699301	3	0.0059001	264	1.18524	0.744605	460.166	1.0652
A1	N89 Other noninflammatory disorders of vagina	0.002331	1	0.00462622	207	0.503868	1	618	1.11151
A1	N90 Other noninflammatory disorders of vulva and perineum	0.011655	5	0.0068164	305	1.70985	0.224738	138.888	1.09361
A1	N92 Excessive, frequent and irregular menstruation	0.027972	12	0.0341714	1529	0.81858	0.594064	367.132	1.10916
A1	N93 Other abnormal uterine and vaginal bleeding	0.004662	2	0.0119343	534	0.390639	0.258399	159.691	1.07175
A1	N94 Pain and other conditions associated with female genital organs and menstrual cycle	0.00932401	4	0.00820203	367	1.13679	0.784111	484.58	1.07685
A1	N95 Menopausal and other perimenopausal disorders	0.032634	14	0.0337244	1509	0.967667	1	618	1.11151
A1	N99 Postprocedural disorders of genitourinary system, not elsewhere classified	0.00699301	3	0.00415689	186	1.68227	0.264791	163.641	1.05917
A1	O02 Other abnormal products of conception	0.00699301	3	0.00274891	123	2.54392	0.11581	71.5703	1.13604
A1	O03 Spontaneous abortion	0.00699301	3	0.00357582	160	1.95564	0.199529	123.309	1.10097
A1	O04 Medical abortion	0.00699301	3	0.00328528	147	2.12859	0.168539	104.157	1.07378
A1	O20 Haemorrhage in early pregnancy	0.00699301	3	0.00248072	111	2.81894	0.0922598	57.0166	1.14033
A1	O26 Maternal care for other conditions predominantly related to pregnancy	0.00932401	4	0.00464856	208	2.00578	0.141415	87.3946	1.01622
A1	O32 Maternal care for known or suspected malpresentation of fetus	0.002331	1	0.00299475	134	0.778363	1	618	1.11151
A1	O34 Maternal care for known or suspected abnormality of pelvic organs	0.002331	1	0.00424628	190	0.548951	1	618	1.11151
A1	O36 Maternal care for other known or suspected fetal problems	0.00699301	3	0.00467091	209	1.49714	0.458548	283.382	1.01936
A1	O42 Premature rupture of membranes	0.002331	1	0.002883	129	0.808533	1	618	1.11151
A1	O47 False labour	0.002331	1	0.00257012	115	0.906963	1	618	1.11151
A1	O48 Prolonged pregnancy	0.004662	2	0.00279361	125	1.66881	0.336916	208.214	1.03847
A1	O63 Long labour	0	0	0.00440273	197	0	0.273595	169.082	1.01551
A1	O68 Labour and delivery complicated by fetal stress [distress]	0.011655	5	0.00853727	382	1.36519	0.423879	261.957	1.00753
A1	O70 Perineal laceration during delivery	0.013986	6	0.0126718	567	1.10371	0.667819	412.712	1.06369
A1	O72 Postpartum haemorrhage	0.002331	1	0.00348642	156	0.668594	1	618	1.11151
A1	O80 Single spontaneous delivery	0.00699301	3	0.00502849	225	1.39068	0.48092	297.208	1.0161
A1	O99 Other maternal diseases classifiable elsewhere but complicating pregnancy, childbirth and the puerperium	0.00699301	3	0.00487205	218	1.43533	0.4708	290.954	1.01555
A1	Q21 Congenital malformations of cardiac septa	0	0	0.0029277	131	0	0.641911	396.701	1.08093
A1	R00 Abnormalities of heart beat	0.0699301	30	0.0493239	2207	1.41777	0.0569693	35.2071	1.10022
A1	R01 Cardiac murmurs and other cardiac sounds	0.011655	5	0.00728573	326	1.5997	0.249113	153.952	1.08417
A1	R02 Gangrene, not elsewhere classified	0.004662	2	0.00433568	194	1.07526	0.710363	439.004	1.0604
A1	R03 Abnormal blood-pressure reading, without diagnosis	0.025641	11	0.0142139	636	1.80394	0.0610271	37.7147	1.07756
A1	R04 Haemorrhage from respiratory passages	0.025641	11	0.0206727	925	1.24033	0.398477	246.258	1.05239
A1	R05 Cough	0.02331	10	0.0185719	831	1.25512	0.469798	290.335	1.01872
A1	R06 Abnormalities of breathing	0.0582751	25	0.0521399	2333	1.11767	0.515636	318.663	1.04138
A1	R07 Pain in throat and chest	0.128205	55	0.121377	5431	1.05626	0.657249	406.18	1.06889
A1	R09 Other symptoms and signs involving the circulatory and respiratory systems	0.00932401	4	0.00663761	297	1.40472	0.37598	232.356	1.06098
A1	R10 Abdominal and pelvic pain	0.118881	51	0.121891	5454	0.975309	0.941135	581.621	1.17976
A1	R11 Nausea and vomiting	0.039627	17	0.0579506	2593	0.683807	0.12004	74.1847	1.04486
A1	R12 Heartburn	0.00932401	4	0.00909599	407	1.02507	0.799468	494.071	1.08587
A1	R13 Dysphagia	0.039627	17	0.0385518	1725	1.02789	0.899808	556.081	1.14893
A1	R14 Flatulence and related conditions	0.004662	2	0.00855962	383	0.544651	0.59608	368.377	1.09963
A1	R15 Faecal incontinence	0.011655	5	0.0125377	561	0.929596	1	618	1.11151
A1	R16 Hepatomegaly and splenomegaly, not elsewhere classified	0.013986	6	0.00386635	173	3.61737	0.00701295	4.334	0.722333
A1	R17 Unspecified jaundice	0	0	0.00406749	182	0	0.428582	264.864	1.0148
A1	R18 Ascites	0.002331	1	0.0089619	401	0.260101	0.196788	121.615	1.11573
A1	R19 Other symptoms and signs involving the digestive system and abdomen	0.0559441	24	0.0694379	3107	0.80567	0.296978	183.533	1.03108
A1	R20 Disturbances of skin sensation	0.016317	7	0.0134093	600	1.21684	0.526573	325.422	1.04637
A1	R21 Rash and other nonspecific skin eruption	0.016317	7	0.0102581	459	1.59064	0.220739	136.416	1.09133
A1	R22 Localized swelling, mass and lump of skin and subcutaneous tissue	0.013986	6	0.00871606	390	1.60463	0.286351	176.965	1.01123
A1	R23 Other skin changes	0.00699301	3	0.00444742	199	1.57237	0.446124	275.705	1.02683
A1	R25 Abnormal involuntary movements	0.016317	7	0.00661526	296	2.46657	0.0255443	15.7864	0.877021
A1	R26 Abnormalities of gait and mobility	0.039627	17	0.033568	1502	1.1805	0.500406	309.251	1.03084
A1	R29 Other symptoms and signs involving the nervous and musculoskeletal systems	0.039627	17	0.0439602	1967	0.90143	0.813182	502.547	1.08541
A1	R30 Pain associated with micturition	0.002331	1	0.00487205	218	0.478444	0.729233	450.666	1.0654
A1	R31 Unspecified haematuria	0.0652681	28	0.0529892	2371	1.23172	0.23669	146.275	1.0677
A1	R32 Unspecified urinary incontinence	0.02331	10	0.0191753	858	1.21563	0.479614	296.401	1.01856
A1	R33 Retention of urine	0.0582751	25	0.0455246	2037	1.28008	0.201761	124.688	1.08425
A1	R35 Polyuria	0.00699301	3	0.0131858	590	0.530343	0.391821	242.145	1.04825
A1	R39 Other symptoms and signs involving the urinary system	0.034965	15	0.0170298	762	2.05316	0.00833794	5.15285	0.644106
A1	R40 Somnolence, stupor and coma	0.00699301	3	0.00516259	231	1.35455	0.489943	302.785	1.01606
A1	R41 Other symptoms and signs involving cognitive functions and awareness	0.027972	12	0.0285172	1276	0.980884	1	618	1.11151
A1	R42 Dizziness and giddiness	0.030303	13	0.0283607	1269	1.06849	0.770178	475.97	1.07686
A1	R44 Other symptoms and signs involving general sensations and perceptions	0.00932401	4	0.00406749	182	2.29232	0.0996326	61.5729	1.08023
A1	R45 Symptoms and signs involving emotional state	0.00699301	3	0.00804559	360	0.869172	1	618	1.11151
A1	R47 Speech disturbances, not elsewhere classified	0.00699301	3	0.0123142	551	0.56788	0.505326	312.291	1.03066
A1	R49 Voice disturbances	0.004662	2	0.00464856	208	1.00289	0.728546	450.242	1.072
A1	R50 Fever of other and unknown origin	0.025641	11	0.0232428	1040	1.10318	0.746751	461.492	1.0658
A1	R51 Headache	0.016317	7	0.0352665	1578	0.462677	0.0346233	21.3972	0.972599
A1	R52 Pain, not elsewhere classified	0.002331	1	0.00688345	308	0.338639	0.381543	235.794	1.04797
A1	R53 Malaise and fatigue	0.016317	7	0.023444	1049	0.696001	0.42358	261.772	1.0107
A1	R54 Senility	0.011655	5	0.0118896	532	0.98027	1	618	1.11151
A1	R55 Syncope and collapse	0.048951	21	0.047022	2104	1.04102	0.819215	506.275	1.09111
A1	R56 Convulsions, not elsewhere classified	0.013986	6	0.010571	473	1.32305	0.470828	290.971	1.01032
A1	R57 Shock, not elsewhere classified	0.002331	1	0.00326293	146	0.714388	1	618	1.11151
A1	R59 Enlarged lymph nodes	0.020979	9	0.0135211	605	1.55158	0.201597	124.587	1.09287
A1	R60 Oedema, not elsewhere classified	0.020979	9	0.0190412	852	1.10177	0.721977	446.182	1.06998
A1	R61 Hyperhidrosis	0.002331	1	0.00353112	158	0.660131	1	618	1.11151
A1	R63 Symptoms and signs concerning food and fluid intake	0.044289	19	0.0459269	2055	0.964337	1	618	1.11151
A1	R68 Other general symptoms and signs	0.004662	2	0.00321824	144	1.44862	0.401672	248.234	1.03647
A1	R69 Unknown and unspecified causes of morbidity	0.0652681	28	0.068164	3050	0.957515	0.923584	570.775	1.16723
A1	R73 Elevated blood glucose level	0.00699301	3	0.00902894	404	0.77451	1	618	1.11151
A1	R74 Abnormal serum enzyme levels	0	0	0.00236898	106	0	0.63174	390.415	1.11071
A1	R77 Other abnormalities of plasma proteins	0.002331	1	0.00227958	102	1.02256	0.624335	385.839	1.12163
A1	R79 Other abnormal findings of blood chemistry	0.048951	21	0.0386412	1729	1.26681	0.258458	159.727	1.06485
A1	R87 Abnormal findings in specimens from female genital organs	0.00699301	3	0.00364287	163	1.91964	0.206867	127.844	1.06536
A1	R90 Abnormal findings on diagnostic imaging of central nervous system	0	0	0.00268186	120	0	0.635477	392.725	1.07891
A1	R91 Abnormal findings on diagnostic imaging of lung	0.020979	9	0.0167616	750	1.25161	0.449208	277.61	1.02819
A1	R93 Abnormal findings on diagnostic imaging of other body structures	0.020979	9	0.0200022	895	1.04883	0.861957	532.689	1.1191
A1	R94 Abnormal results of function studies	0.034965	15	0.0282713	1265	1.23677	0.380312	235.033	1.05396
A1	S00 Superficial injury of head	0.018648	8	0.016784	751	1.11106	0.704974	435.674	1.0549
A1	S01 Open wound of head	0.030303	13	0.0179685	804	1.68645	0.0657483	40.6325	1.09817
A1	S02 Fracture of skull and facial bones	0.00699301	3	0.00916303	410	0.763176	1	618	1.11151
A1	S06 Intracranial injury	0.00699301	3	0.00773271	346	0.904341	1	618	1.11151
A1	S09 Other and unspecified injuries of head	0.00699301	3	0.0098782	442	0.707923	0.805059	497.526	1.08868
A1	S20 Superficial injury of thorax	0.002331	1	0.00239133	107	0.974773	1	618	1.11151
A1	S22 Fracture of rib(s), sternum and thoracic spine	0.011655	5	0.0116885	523	0.997139	1	618	1.11151
A1	S27 Injury of other and unspecified intrathoracic organs	0.00699301	3	0.00359817	161	1.94349	0.201968	124.816	1.076
A1	S30 Superficial injury of abdomen, lower back and pelvis	0	0	0.00386635	173	0	0.421515	260.497	1.02155
A1	S32 Fracture of lumbar spine and pelvis	0.004662	2	0.00916303	410	0.508784	0.450465	278.387	1.02726
A1	S40 Superficial injury of shoulder and upper arm	0.004662	2	0.00234663	105	1.98668	0.26671	164.827	1.05321
A1	S42 Fracture of shoulder and upper arm	0.016317	7	0.0124707	558	1.30843	0.386612	238.926	1.04792
A1	S50 Superficial injury of forearm	0.002331	1	0.00286065	128	0.814849	1	618	1.11151
A1	S51 Open wound of forearm	0.004662	2	0.002883	129	1.61707	0.350756	216.767	1.03716
A1	S52 Fracture of forearm	0.02331	10	0.0241815	1082	0.963962	1	618	1.11151
A1	S60 Superficial injury of wrist and hand	0.002331	1	0.00234663	105	0.99334	1	618	1.11151
A1	S61 Open wound of wrist and hand	0.013986	6	0.0121578	544	1.15038	0.656362	405.632	1.07027
A1	S62 Fracture at wrist and hand level	0.00699301	3	0.0101687	455	0.687697	0.806763	498.579	1.08623
A1	S63 Dislocation, sprain and strain of joints and ligaments at wrist and hand level	0	0	0.00225724	101	0	1	618	1.11151
A1	S64 Injury of nerves at wrist and hand level	0	0	0.00261482	117	0	0.634216	391.945	1.08123
A1	S66 Injury of muscle and tendon at wrist and hand level	0.00699301	3	0.00413454	185	1.69136	0.262226	162.056	1.05919
A1	S70 Superficial injury of hip and thigh	0	0	0.00241368	108	0	0.631918	390.525	1.10162
A1	S72 Fracture of femur	0.00932401	4	0.0158453	709	0.588438	0.433763	268.066	1.01157
A1	S80 Superficial injury of lower leg	0.00699301	3	0.00536373	240	1.30376	0.503987	311.464	1.03134
A1	S81 Open wound of lower leg	0.002331	1	0.00306179	137	0.761319	1	618	1.11151
A1	S82 Fracture of lower leg, including ankle	0.00932401	4	0.0198681	889	0.469294	0.161578	99.8551	1.05111
A1	S83 Dislocation, sprain and strain of joints and ligaments of knee	0	0	0.00257012	115	0	0.633506	391.507	1.08451
A1	S86 Injury of muscle and tendon at lower leg level	0.002331	1	0.00257012	115	0.906963	1	618	1.11151
A1	S92 Fracture of foot, except ankle	0.004662	2	0.00368756	165	1.26425	0.674544	416.868	1.0567
A1	T39 Poisoning by nonopioid analgesics, antipyretics and antirheumatics	0.013986	6	0.00549782	246	2.54392	0.0328159	20.2802	1.01401
A1	T40 Poisoning by narcotics and psychodysleptics [hallucinogens]	0.00699301	3	0.00279361	125	2.50322	0.119935	74.1201	1.08205
A1	T42 Poisoning by antiepileptic, sedative-hypnotic and antiparkinsonism drugs	0.004662	2	0.00270421	121	1.72398	0.322988	199.606	1.02362
A1	T43 Poisoning by psychotropic drugs, not elsewhere classified	0.004662	2	0.00339703	152	1.37238	0.660337	408.088	1.06829
A1	T51 Toxic effect of alcohol	0.00932401	4	0.00319589	143	2.9175	0.0502286	31.0413	1.10862
A1	T78 Adverse effects, not elsewhere classified	0.004662	2	0.00386635	173	1.20579	0.683994	422.708	1.05413
A1	T79 Certain early complications of trauma, not elsewhere classified	0	0	0.00254777	114	0	0.633192	391.313	1.08849
A1	T81 Complications of procedures, not elsewhere classified	0.0512821	22	0.0543524	2432	0.94351	0.914996	565.468	1.15875
A1	T82 Complications of cardiac and vascular prosthetic devices, implants and grafts	0.011655	5	0.0130741	585	0.891459	1	618	1.11151
A1	T83 Complications of genitourinary prosthetic devices, implants and grafts	0.004662	2	0.00864901	387	0.539022	0.596972	368.928	1.098
A1	T84 Complications of internal orthopaedic prosthetic devices, implants and grafts	0.011655	5	0.021075	943	0.553026	0.235575	145.585	1.08646
A1	T85 Complications of other internal prosthetic devices, implants and grafts	0.00932401	4	0.0119566	535	0.779818	0.823795	509.105	1.0925
A1	T88 Other complications of surgical and medical care, not elsewhere classified	0.00699301	3	0.00317354	142	2.20354	0.157023	97.0402	1.04908
A1	T92 Sequelae of injuries of upper limb	0.002331	1	0.00243603	109	0.956887	1	618	1.11151
A1	T93 Sequelae of injuries of lower limb	0.002331	1	0.00279361	125	0.834406	1	618	1.11151
A1	U07 Emergency use of U07	0.027972	12	0.0250754	1122	1.11552	0.642346	396.97	1.07872
A1	U82 Resistance to betalactam antibiotics	0.00699301	3	0.00628003	281	1.11353	0.754229	466.114	1.07153
A1	U83 Resistance to other antibiotics	0.002331	1	0.00451447	202	0.51634	1	618	1.11151
A1	V18 Pedal cyclist injured in noncollision transport accident	0.004662	2	0.00417924	187	1.11552	0.701394	433.462	1.05722
A1	W00 Fall on same level involving ice and snow	0.002331	1	0.00395575	177	0.589269	1	618	1.11151
A1	W01 Fall on same level from slipping, tripping and stumbling	0.02331	10	0.0326293	1460	0.714388	0.340518	210.44	1.03157
A1	W06 Fall involving bed	0.002331	1	0.00315119	141	0.739721	1	618	1.11151
A1	W10 Fall on and from stairs and steps	0.018648	8	0.0141468	633	1.31818	0.407917	252.093	1.04171
A1	W11 Fall on and from ladder	0.002331	1	0.00507319	227	0.459474	0.730693	451.568	1.06502
A1	W18 Other fall on same level	0.018648	8	0.0154878	693	1.20405	0.553835	342.27	1.06295
A1	W19 Unspecified fall	0.02331	10	0.0351771	1574	0.662647	0.235755	145.696	1.07923
A1	W22 Striking against or struck by other objects	0.004662	2	0.00370991	166	1.25663	0.6757	417.582	1.05184
A1	W23 Caught, crushed, jammed or pinched in or between objects	0	0	0.00299475	134	0	0.644103	398.056	1.07583
A1	W54 Bitten or struck by dog	0.002331	1	0.00236898	106	0.983969	1	618	1.11151
A1	X50 Overexertion and strenuous or repetitive movements	0.002331	1	0.00370991	166	0.628317	1	618	1.11151
A1	X59 Exposure to unspecified factor	0.016317	7	0.0160912	720	1.01403	0.848088	524.119	1.10807
A1	X60 Intentional self-poisoning by and exposure to nonopioid analgesics, antipyretics and antirheumatics	0.013986	6	0.00413454	185	3.38273	0.0095445	5.8985	0.58985
A1	X61 Intentional self-poisoning by and exposure to antiepileptic, sedative-hypnotic, antiparkinsonism and psychotropic drugs, not elsewhere classified	0.00932401	4	0.00413454	185	2.25515	0.104121	64.347	1.10943
A1	X65 Intentional self-poisoning by and exposure to alcohol	0.00699301	3	0.00254777	114	2.74476	0.0979449	60.5299	1.11064
A1	Y04 Assault by bodily force	0.004662	2	0.00225724	101	2.06536	0.252588	156.099	1.07655
A1	Y40 Systemic antibiotics	0.004662	2	0.00420159	188	1.10958	0.702667	434.248	1.05657
A1	Y42 Hormones and their synthetic substitutes and antagonists, not elsewhere classified	0	0	0.00507319	227	0	0.28844	178.256	1.01282
A1	Y43 Primarily systemic agents	0.020979	9	0.0123813	554	1.69442	0.119486	73.8422	1.11882
A1	Y45 Analgesics, antipyretics and anti-inflammatory drugs	0.002331	1	0.00654822	293	0.355975	0.53848	332.781	1.04978
A1	Y52 Agents primarily affecting the cardiovascular system	0.00699301	3	0.00469326	210	1.49001	0.459862	284.195	1.01498
A1	Y54 Agents primarily affecting water-balance and mineral and uric acid metabolism	0.004662	2	0.00257012	115	1.81393	0.301964	186.614	1.03101
A1	Y57 Other and unspecified drugs and medicaments	0	0	0.00319589	143	0	0.651621	402.702	1.07102
A1	Y60 Unintentional cut, puncture, perforation or haemorrhage during surgical and medical care	0	0	0.00464856	208	0	0.276902	171.125	1.00073
A1	Y83 Surgical operation and other surgical procedures as the cause of abnormal reaction of the patient, or of later complication, without mention of misadventure at the time of the procedure	0.0769231	33	0.0757627	3390	1.01532	0.927189	573.003	1.16939
A1	Y84 Other medical procedures as the cause of abnormal reaction of the patient, or of later complication, without mention of misadventure at the time of the procedure	0.00699301	3	0.0145044	649	0.48213	0.305679	188.909	1.03229
A1	Y86 Sequelae of other accidents	0	0	0.00357582	160	0	0.414603	256.225	1.02695
A1	Y95 Nosocomial condition	0.00932401	4	0.0167616	750	0.55627	0.341755	211.205	1.02527
A1	Z00 General examination and investigation of persons without complaint and reported diagnosis	0	0	0.00243603	109	0	0.632055	390.61	1.09568
A1	Z01 Other special examinations and investigations of persons without complaint or reported diagnosis	0.004662	2	0.00831378	372	0.560756	0.59437	367.321	1.10639
A1	Z02 Examination and encounter for administrative purposes	0.013986	6	0.00777741	348	1.79829	0.155859	96.3206	1.07023
A1	Z03 Medical observation and evaluation for suspected diseases and conditions	0.044289	19	0.0466197	2086	0.950006	0.909019	561.774	1.15591
A1	Z04 Examination and observation for other reasons	0.004662	2	0.00717399	321	0.649849	0.775395	479.194	1.07684
A1	Z08 Follow-up examination after treatment for malignant neoplasms	0.011655	5	0.0191083	855	0.609946	0.373565	230.863	1.06388
A1	Z09 Follow-up examination after treatment for conditions other than malignant neoplasms	0.032634	14	0.041256	1846	0.791013	0.464907	287.312	1.02246
A1	Z11 Special screening examination for infectious and parasitic diseases	0.037296	16	0.0494357	2212	0.754435	0.314421	194.312	1.0391
A1	Z12 Special screening examination for neoplasms	0.02331	10	0.0345513	1546	0.674649	0.234229	144.754	1.08837
A1	Z13 Special screening examination for other diseases and disorders	0.034965	15	0.0468209	2095	0.746783	0.302248	186.789	1.02631
A1	Z20 Contact with and exposure to communicable diseases	0.00699301	3	0.00270421	121	2.58597	0.111739	69.0546	1.11378
A1	Z22 Carrier of infectious disease	0.011655	5	0.00824673	369	1.41329	0.412218	254.751	1.04836
A1	Z29 Need for other prophylactic measures	0.018648	8	0.00657057	294	2.83811	0.0082116	5.07477	0.724967
A1	Z30 Contraceptive management	0.013986	6	0.0210526	942	0.664336	0.399026	246.598	1.0405
A1	Z34 Supervision of normal pregnancy	0.004662	2	0.00299475	134	1.55673	0.367915	227.372	1.06747
A1	Z35 Supervision of high-risk pregnancy	0.004662	2	0.00265952	119	1.75295	0.315995	195.285	1.03053
A1	Z36 Antenatal screening	0.004662	2	0.00324059	145	1.43863	0.405002	250.291	1.03855
A1	Z37 Outcome of delivery	0.027972	12	0.0286512	1282	0.976294	1	618	1.11151
A1	Z42 Follow-up care involving plastic surgery	0.004662	2	0.0079562	356	0.585959	0.781004	482.661	1.07737
A1	Z43 Attention to artificial openings	0.00699301	3	0.00755392	338	0.925746	1	618	1.11151
A1	Z45 Adjustment and management of implanted device	0.011655	5	0.0136999	613	0.85074	1	618	1.11151
A1	Z46 Fitting and adjustment of other devices	0.025641	11	0.0205833	921	1.24572	0.396459	245.012	1.05609
A1	Z47 Other orthopaedic follow-up care	0.00699301	3	0.0106604	477	0.655979	0.637936	394.244	1.08012
A1	Z48 Other surgical follow-up care	0.00932401	4	0.00578836	259	1.61082	0.321394	198.622	1.0318
A1	Z50 Care involving use of rehabilitation procedures	0.0559441	24	0.076679	3431	0.729588	0.122084	75.448	1.03353
A1	Z51 Other medical care	0.128205	55	0.0976645	4370	1.31271	0.0414369	25.608	0.984923
A1	Z53 Persons encountering health services for specific procedures, not carried out	0.118881	51	0.108236	4843	1.09836	0.48387	299.032	1.01367
A1	Z57 Occupational exposure to risk-factors	0.011655	5	0.00324059	145	3.59658	0.0137066	8.47068	0.70589
A1	Z60 Problems related to social environment	0.013986	6	0.0154878	693	0.903036	1	618	1.11151
A1	Z63 Other problems related to primary support group, including family circumstances	0	0	0.00335233	150	0	0.412357	254.837	1.04015
A1	Z71 Persons encountering health services for other counselling and medical advice, not elsewhere classified	0.004662	2	0.00967706	433	0.481758	0.453619	280.337	1.01941
A1	Z72 Problems related to lifestyle	0.104895	45	0.0661303	2959	1.58619	0.00244003	1.50794	0.753971
A1	Z73 Problems related to life-management difficulty	0.00699301	3	0.00672701	301	1.03954	0.767288	474.184	1.07769
A1	Z74 Problems related to care-provider dependency	0.004662	2	0.00359817	161	1.29566	0.670001	414.061	1.05898
A1	Z75 Problems related to medical facilities and other health care	0.004662	2	0.00943122	422	0.494316	0.451436	278.987	1.02193
A1	Z80 Family history of malignant neoplasm	0.048951	21	0.0424181	1898	1.15401	0.471723	291.525	1.00874
A1	Z82 Family history of certain disabilities and chronic diseases leading to disablement	0.0512821	22	0.0611241	2735	0.838982	0.479559	296.367	1.02196
A1	Z83 Family history of other specific disorders	0.013986	6	0.0144597	647	0.96724	1	618	1.11151
A1	Z85 Personal history of malignant neoplasm	0.125874	54	0.120371	5386	1.04572	0.710663	439.19	1.05829
A1	Z86 Personal history of certain other diseases	0.258741	111	0.269907	12077	0.95863	0.62488	386.176	1.11935
A1	Z87 Personal history of other diseases and conditions	0.107226	46	0.146273	6545	0.733053	0.0201589	12.4582	0.889871
A1	Z88 Personal history of allergy to drugs, medicaments and biological substances	0.121212	52	0.136909	6126	0.885347	0.398969	246.563	1.04476
A1	Z89 Acquired absence of limb	0.00699301	3	0.00286065	128	2.44455	0.126224	78.0066	0.975082
A1	Z90 Acquired absence of organs, not elsewhere classified	0.109557	47	0.0952732	4263	1.14993	0.323029	199.632	1.01853
A1	Z91 Personal history of risk-factors, not elsewhere classified	0.04662	20	0.0387306	1733	1.2037	0.37986	234.753	1.05745
A1	Z92 Personal history of medical treatment	0.219114	94	0.189004	8457	1.15931	0.122844	75.9177	0.985945
A1	Z93 Artificial opening status	0.016317	7	0.0174321	780	0.936032	1	618	1.11151
A1	Z94 Transplanted organ and tissue status	0.00699301	3	0.00502849	225	1.39068	0.48092	297.208	1.0161
A1	Z95 Presence of cardiac and vascular implants and grafts	0.0792541	34	0.0639625	2862	1.23907	0.198682	122.785	1.10617
A1	Z96 Presence of other functional implants	0.132867	57	0.12207	5462	1.08845	0.506486	313.009	1.02963
A1	Z97 Presence of other devices	0.018648	8	0.00958766	429	1.945	0.0732929	45.295	1.10476
A1	Z98 Other postsurgical states	0.011655	5	0.0192647	862	0.604992	0.374988	231.743	1.06304
A1	Z99 Dependence on enabling machines and devices, not elsewhere classified	0.00932401	4	0.0164488	736	0.566852	0.339261	209.663	1.03282
A2	A00-B99 Certain infectious and parasitic diseases	0.185567	18	0.164629	7421	1.12718	0.583476	107.943	1.24073
A2	C00-C14 Malignant neoplasms of lip, oral cavity and pharynx	0.0206186	2	0.00401535	181	5.13493	0.058431	10.8097	1.54425
A2	C15-C26 Malignant neoplasms of digestive organs	0.0618557	6	0.0329436	1485	1.87762	0.140241	25.9447	1.23546
A2	C30-C39 Malignant neoplasms of respiratory and intrathoracic organs	0.0206186	2	0.0150409	678	1.37083	0.659441	121.997	1.29784
A2	C43-C44 Melanoma and other malignant neoplasms of skin	0.0515464	5	0.0590545	2662	0.872861	1	185	1.22924
A2	C45-C49 Malignant neoplasms of mesothelial and soft tissue	0.0103093	1	0.00361603	163	2.85099	0.296292	54.8139	1.30509
A2	C50-C50 Malignant neoplasms of breast	0.0103093	1	0.0358054	1614	0.287925	0.269128	49.7888	1.34564
A2	C51-C58 Malignant neoplasms of female genital organs	0.0103093	1	0.0106041	478	0.972199	1	185	1.22924
A2	C60-C63 Malignant neoplasms of male genital organs	0.0618557	6	0.0307252	1385	2.01319	0.127261	23.5432	1.23912
A2	C64-C68 Malignant neoplasms of urinary tract	0.0103093	1	0.0138652	625	0.743538	1	185	1.22924
A2	C69-C72 Malignant neoplasms of eye, brain and other parts of central nervous system	0	0	0.00328327	148	0	1	185	1.22924
A2	C76-C80 Malignant neoplasms of ill-defined, other secondary and unspecified sites	0.113402	11	0.0508907	2294	2.22835	0.0167409	3.09706	1.54853
A2	C7B-C7B Secondary neuroendocrine tumors	0.0103093	1	0.00703241	317	1.46597	0.495685	91.7017	1.16078
A2	C81-C96 Malignant neoplasms of lymphoid, hematopoietic and related tissue	0.0309278	3	0.0201211	907	1.53708	0.44935	83.1297	1.1084
A2	D00-D09 In situ neoplasms	0.0206186	2	0.0210972	951	0.977311	1	185	1.22924
A2	D10-D36 Benign neoplasms, except benign neuroendocrine tumors	0.175258	17	0.172394	7771	1.01661	0.893493	165.296	1.43736
A2	D37-D48 Neoplasms of uncertain behavior, polycythemia vera and myelodysplastic syndromes	0.0206186	2	0.00727644	328	2.83361	0.157451	29.1285	1.12033
A2	D3A-D3A Benign neuroendocrine tumors	0	0	0.0166382	750	0	0.415814	76.9255	1.22104
A2	D50-D53 Nutritional anemias	0.0721649	7	0.0553719	2496	1.30328	0.49965	92.4353	1.15544
A2	D55-D59 Hemolytic anemias	0.0103093	1	0.00452559	204	2.278	0.35595	65.8507	1.34389
A2	D60-D64 Aplastic and other anemias and other bone marrow failure syndromes	0.0618557	6	0.0737183	3323	0.839082	0.845588	156.434	1.38437
A2	D65-D69 Coagulation defects, purpura and other hemorrhagic conditions	0	0	0.0177918	802	0	0.424225	78.4816	1.10537
A2	D70-D77 Other disorders of blood and blood-forming organs	0.0309278	3	0.0246467	1111	1.25485	0.518	95.83	1.15458
A2	D80-D89 Certain disorders involving the immune mechanism	0	0	0.00594538	268	0	1	185	1.22924
A2	E00-E07 Disorders of thyroid gland	0.0721649	7	0.0779777	3515	0.925456	1	185	1.22924
A2	E08-E13 Diabetes mellitus	0.0927835	9	0.0963019	4341	0.963465	1	185	1.22924
A2	E15-E16 Other disorders of glucose regulation and pancreatic internal secretion	0	0	0.00843002	380	0	1	185	1.22924
A2	E20-E35 Disorders of other endocrine glands	0	0	0.0149744	675	0	0.409727	75.7994	1.32981
A2	E50-E64 Other nutritional deficiencies	0.0412371	4	0.0241808	1090	1.70536	0.301375	55.7545	1.29662
A2	E65-E68 Overweight, obesity and other hyperalimentation	0.0721649	7	0.0805511	3631	0.895891	1	185	1.22924
A2	E70-E88 Metabolic disorders	0.175258	17	0.227477	10254	0.77044	0.274972	50.8698	1.30435
A2	E89-E89 Postprocedural endocrine and metabolic complications and disorders, not elsewhere classified	0.0206186	2	0.017215	776	1.19771	0.68472	126.673	1.30591
A2	F01-F09 Mental disorders due to known physiological conditions	0.0412371	4	0.0333651	1504	1.23593	0.568175	105.112	1.22224
A2	F10-F19 Mental and behavioral disorders due to psychoactive substance use	0.123711	12	0.0707456	3189	1.74868	0.0698653	12.9251	1.17501
A2	F20-F29 Schizophrenia, schizotypal, delusional, and other non-mood psychotic disorders	0	0	0.00534641	241	0	1	185	1.22924
A2	F30-F39 Mood [affective] disorders	0.0927835	9	0.0710784	3204	1.30537	0.424633	78.5572	1.09107
A2	F40-F48 Anxiety, dissociative, stress-related, somatoform and other nonpsychotic mental disorders	0.103093	10	0.058034	2616	1.77642	0.0762845	14.1126	1.17605
A2	F50-F59 Behavioral syndromes associated with physiological disturbances and physical factors	0	0	0.00279522	126	0	1	185	1.22924
A2	G00-G09 Inflammatory diseases of the central nervous system	0.0103093	1	0.00339419	153	3.03733	0.28093	51.9721	1.2993
A2	G10-G14 Systemic atrophies primarily affecting the central nervous system	0	0	0.00743173	335	0	1	185	1.22924
A2	G20-G26 Extrapyramidal and movement disorders	0.0206186	2	0.0174812	788	1.17947	0.688063	127.292	1.2989
A2	G30-G32 Other degenerative diseases of the nervous system	0.0103093	1	0.0201877	910	0.510672	1	185	1.22924
A2	G35-G37 Demyelinating diseases of the central nervous system	0	0	0.00936176	422	0	1	185	1.22924
A2	G40-G47 Episodic and paroxysmal disorders	0.0412371	4	0.0691927	3119	0.595975	0.419304	77.5713	1.15778
A2	G50-G59 Nerve, nerve root and plexus disorders	0.103093	10	0.071034	3202	1.45132	0.230736	42.6862	1.37697
A2	G60-G65 Polyneuropathies and other disorders of the peripheral nervous system	0.0103093	1	0.0137321	619	0.750745	1	185	1.22924
A2	G70-G73 Diseases of myoneural junction and muscle	0	0	0.00312798	141	0	1	185	1.22924
A2	G80-G83 Cerebral palsy and other paralytic syndromes	0.0103093	1	0.0148413	669	0.694636	1	185	1.22924
A2	G89-G99 Other disorders of the nervous system	0.0309278	3	0.0239368	1079	1.29206	0.506137	93.6353	1.15599
A2	H00-H05 Disorders of eyelid, lacrimal system and orbit	0.0206186	2	0.0405972	1830	0.507881	0.443095	81.9726	1.10774
A2	H10-H11 Disorders of conjunctiva	0.0103093	1	0.00625596	282	1.64791	0.455961	84.3528	1.09549
A2	H15-H22 Disorders of sclera, cornea, iris and ciliary body	0	0	0.0156621	706	0	0.411291	76.0888	1.24736
A2	H25-H28 Disorders of lens	0.0721649	7	0.1426	6428	0.506064	0.0571268	10.5685	2.11369
A2	H30-H36 Disorders of choroid and retina	0.0412371	4	0.0466757	2104	0.883482	1	185	1.22924
A2	H40-H42 Glaucoma	0.0103093	1	0.0299931	1352	0.343721	0.375521	69.4714	1.33599
A2	H43-H44 Disorders of vitreous body and globe	0.0103093	1	0.010715	483	0.962135	1	185	1.22924
A2	H46-H47 Disorders of optic nerve and visual pathways	0	0	0.00295051	133	0	1	185	1.22924
A2	H49-H52 Disorders of ocular muscles, binocular movement, accommodation and refraction	0.0309278	3	0.0306143	1380	1.01024	1	185	1.22924
A2	H53-H54 Visual disturbances and blindness	0.0206186	2	0.0252901	1140	0.815283	1	185	1.22924
A2	H55-H57 Other disorders of eye and adnexa	0	0	0.0055017	248	0	1	185	1.22924
A2	H60-H62 Diseases of external ear	0.0206186	2	0.00627815	283	3.28418	0.124457	23.0245	1.35438
A2	H65-H75 Diseases of middle ear and mastoid	0	0	0.0100717	454	0	1	185	1.22924
A2	H80-H83 Diseases of inner ear	0	0	0.0118464	534	0	0.633979	117.286	1.26114
A2	H90-H94 Other disorders of ear	0.0515464	5	0.0368924	1663	1.39721	0.410943	76.0245	1.26708
A2	I05-I09 Chronic rheumatic heart diseases	0.0206186	2	0.0268651	1211	0.767484	1	185	1.22924
A2	I10-I1A Hypertensive diseases	0.257732	25	0.33283	15003	0.774364	0.13142	24.3128	1.21564
A2	I20-I25 Ischemic heart diseases	0.0721649	7	0.128647	5799	0.560955	0.126916	23.4794	1.30441
A2	I26-I28 Pulmonary heart disease and diseases of pulmonary circulation	0.0515464	5	0.0370477	1670	1.39135	0.412372	76.2889	1.23047
A2	I30-I5A Other forms of heart disease	0.134021	13	0.167735	7561	0.799001	0.41781	77.2948	1.18915
A2	I60-I69 Cerebrovascular diseases	0.0515464	5	0.0550835	2483	0.935786	1	185	1.22924
A2	I70-I79 Diseases of arteries, arterioles and capillaries	0.0309278	3	0.0482951	2177	0.640392	0.63299	117.103	1.27286
A2	I80-I89 Diseases of veins, lymphatic vessels and lymph nodes, not elsewhere classified	0.113402	11	0.122324	5514	0.927063	1	185	1.22924
A2	I95-I99 Other and unspecified disorders of the circulatory system	0.0824742	8	0.0478515	2157	1.72355	0.144055	26.6501	1.11042
A2	J00-J06 Acute upper respiratory infections	0.0309278	3	0.0122235	551	2.53019	0.116341	21.523	1.43487
A2	J09-J18 Influenza and pneumonia	0.0721649	7	0.0787319	3549	0.91659	1	185	1.22924
A2	J20-J22 Other acute lower respiratory infections	0.0824742	8	0.0460989	2078	1.78907	0.0896968	16.5939	1.27645
A2	J30-J39 Other diseases of upper respiratory tract	0.0824742	8	0.0555272	2503	1.48529	0.260462	48.1855	1.41722
A2	J40-J4A Chronic lower respiratory diseases	0.175258	17	0.145329	6551	1.20594	0.387782	71.7397	1.32851
A2	J60-J70 Lung diseases due to external agents	0.0103093	1	0.0122457	552	0.841868	1	185	1.22924
A2	J80-J84 Other respiratory diseases principally affecting the interstitium	0.0103093	1	0.0190785	860	0.540362	1	185	1.22924
A2	J90-J94 Other diseases of the pleura	0.0412371	4	0.0487166	2196	0.846469	1	185	1.22924
A2	J96-J99 Other diseases of the respiratory system	0.0515464	5	0.0528651	2383	0.975055	1	185	1.22924
A2	K00-K14 Diseases of oral cavity and salivary glands	0.134021	13	0.059232	2670	2.26264	0.00746396	1.38083	1.38083
A2	K20-K31 Diseases of esophagus, stomach and duodenum	0.298969	29	0.245314	11058	1.21872	0.237512	43.9398	1.37312
A2	K35-K38 Diseases of appendix	0.0206186	2	0.0117798	531	1.75033	0.316857	58.6185	1.30263
A2	K40-K46 Hernia	0.247423	24	0.184928	8336	1.33794	0.116788	21.6058	1.35037
A2	K50-K52 Noninfective enteritis and colitis	0.0618557	6	0.0674845	3042	0.91659	1	185	1.22924
A2	K55-K64 Other diseases of intestines	0.309278	30	0.299532	13502	1.03254	0.825137	152.65	1.38773
A2	K65-K68 Diseases of peritoneum and retroperitoneum	0.0412371	4	0.021674	977	1.90261	0.159928	29.5867	1.0958
A2	K70-K77 Diseases of liver	0.0721649	7	0.0364266	1642	1.98111	0.0916234	16.9503	1.21074
A2	K80-K87 Disorders of gallbladder, biliary tract and pancreas	0.0824742	8	0.0767575	3460	1.07448	0.84758	156.802	1.37546
A2	K90-K95 Other diseases of the digestive system	0.0824742	8	0.0646671	2915	1.27537	0.410873	76.0116	1.28833
A2	L00-L08 Infections of the skin and subcutaneous tissue	0.0515464	5	0.0508463	2292	1.01377	0.819275	151.566	1.40339
A2	L20-L30 Dermatitis and eczema	0.0515464	5	0.0222952	1005	2.312	0.0663408	12.273	1.2273
A2	L40-L45 Papulosquamous disorders	0	0	0.0151962	685	0	0.410075	75.8639	1.308
A2	L49-L54 Urticaria and erythema	0	0	0.00636688	287	0	1	185	1.22924
A2	L55-L59 Radiation-related disorders of the skin and subcutaneous tissue	0.0309278	3	0.0135102	609	2.28922	0.144216	26.6799	1.0672
A2	L60-L75 Disorders of skin appendages	0.0309278	3	0.0343191	1547	0.901186	1	185	1.22924
A2	L80-L99 Other disorders of the skin and subcutaneous tissue	0.123711	12	0.0828582	3735	1.49305	0.140741	26.037	1.1835
A2	M05-M14 Inflammatory polyarthropathies	0.154639	15	0.111032	5005	1.39274	0.192971	35.6996	1.27499
A2	M15-M19 Osteoarthritis	0.247423	24	0.203807	9187	1.21401	0.312366	57.7876	1.31336
A2	M20-M25 Other joint disorders	0.154639	15	0.132285	5963	1.16899	0.54743	101.275	1.19146
A2	M30-M36 Systemic connective tissue disorders	0.0103093	1	0.028529	1286	0.361362	0.5323	98.4756	1.17233
A2	M40-M43 Deforming dorsopathies	0.0103093	1	0.0187457	845	0.549954	1	185	1.22924
A2	M45-M49 Spondylopathies	0.0927835	9	0.0701023	3160	1.32354	0.421586	77.9935	1.11419
A2	M50-M54 Other dorsopathies	0.154639	15	0.0964128	4346	1.60393	0.0581143	10.7512	1.79186
A2	M60-M63 Disorders of muscles	0	0	0.00701023	316	0	1	185	1.22924
A2	M65-M67 Disorders of synovium and tendon	0.0206186	2	0.0340085	1533	0.606277	0.77568	143.501	1.35378
A2	M70-M79 Other soft tissue disorders	0.154639	15	0.116401	5247	1.32851	0.264934	49.0128	1.40036
A2	M80-M85 Disorders of bone density and structure	0.0824742	8	0.0642234	2895	1.28418	0.407926	75.4663	1.37211
A2	M86-M90 Other osteopathies	0	0	0.0146416	660	0	0.409495	75.7565	1.35279
A2	M91-M94 Chondropathies	0	0	0.0050802	229	0	1	185	1.22924
A2	M96-M96 Intraoperative and postprocedural complications and disorders of musculoskeletal system, not elsewhere classified	0	0	0.00283959	128	0	1	185	1.22924
A2	N00-N08 Glomerular diseases	0	0	0.0100717	454	0	1	185	1.22924
A2	N10-N16 Renal tubulo-interstitial diseases	0.0103093	1	0.0211194	952	0.488142	0.726662	134.433	1.33101
A2	N17-N19 Acute kidney failure and chronic kidney disease	0.0721649	7	0.0915323	4126	0.78841	0.600585	111.108	1.26259
A2	N20-N23 Urolithiasis	0.0206186	2	0.0241808	1090	0.852681	1	185	1.22924
A2	N25-N29 Other disorders of kidney and ureter	0.0309278	3	0.0191228	862	1.61732	0.437417	80.9222	1.10852
A2	N30-N39 Other diseases of the urinary system	0.123711	12	0.123078	5548	1.00514	1	185	1.22924
A2	N40-N53 Diseases of male genital organs	0.0824742	8	0.085964	3875	0.959404	1	185	1.22924
A2	N60-N65 Disorders of breast	0.0309278	3	0.0168822	761	1.83198	0.225581	41.7324	1.39108
A2	N70-N77 Inflammatory diseases of female pelvic organs	0.0206186	2	0.0187679	846	1.09861	0.704692	130.368	1.30368
A2	N80-N98 Noninflammatory disorders of female genital tract	0.14433	14	0.137631	6204	1.04867	0.769913	142.434	1.36956
A2	N99-N99 Intraoperative and postprocedural complications and disorders of genitourinary system, not elsewhere classified	0.0103093	1	0.00417064	188	2.47187	0.333289	61.6584	1.28455
A2	O00-O08 Pregnancy with abortive outcome	0.0103093	1	0.0094505	426	1.09087	0.601902	111.352	1.25114
A2	O10-O16 Edema, proteinuria and hypertensive disorders in pregnancy, childbirth and the puerperium	0.0103093	1	0.00343856	155	2.99814	0.284029	52.5453	1.28159
A2	O20-O29 Other maternal disorders predominantly related to pregnancy	0	0	0.0084522	381	0	1	185	1.22924
A2	O30-O48 Maternal care related to the fetus and amniotic cavity and possible delivery problems	0	0	0.0171041	771	0	0.418838	77.4849	1.17401
A2	O60-O77 Complications of labor and delivery	0.0103093	1	0.0231382	1043	0.445553	0.730338	135.113	1.31177
A2	O80-O82 Encounter for delivery	0	0	0.00658873	297	0	1	185	1.22924
A2	O94-O9A Other obstetric conditions, not elsewhere classified	0	0	0.00516893	233	0	1	185	1.22924
A2	Q20-Q28 Congenital malformations of the circulatory system	0	0	0.00667746	301	0	1	185	1.22924
A2	Q38-Q45 Other congenital malformations of the digestive system	0	0	0.00368259	166	0	1	185	1.22924
A2	Q60-Q64 Congenital malformations of the urinary system	0	0	0.00399317	180	0	1	185	1.22924
A2	Q65-Q79 Congenital malformations and deformations of the musculoskeletal system	0	0	0.00377132	170	0	1	185	1.22924
A2	R00-R09 Symptoms and signs involving the circulatory and respiratory systems	0.257732	25	0.212082	9560	1.21525	0.26498	49.0214	1.36171
A2	R10-R19 Symptoms and signs involving the digestive system and abdomen	0.237113	23	0.236484	10660	1.00266	1	185	1.22924
A2	R20-R23 Symptoms and signs involving the skin and subcutaneous tissue	0.0824742	8	0.0349624	1576	2.35894	0.020604	3.81174	1.27058
A2	R25-R29 Symptoms and signs involving the nervous and musculoskeletal systems	0.0721649	7	0.0677064	3052	1.06585	0.838599	155.141	1.38519
A2	R30-R39 Symptoms and signs involving the genitourinary system	0.113402	11	0.121148	5461	0.93606	1	185	1.22924
A2	R40-R46 Symptoms and signs involving cognition, perception, emotional state and behavior	0.113402	11	0.0655545	2955	1.72989	0.0638331	11.8091	1.31212
A2	R47-R49 Symptoms and signs involving speech and voice	0	0	0.0168379	759	0	0.417045	77.1533	1.20552
A2	R50-R69 General symptoms and signs	0.268041	26	0.220556	9942	1.2153	0.270211	49.9891	1.3155
A2	R70-R79 Abnormal findings on examination of blood, without diagnosis	0.0412371	4	0.0533532	2405	0.772909	0.820406	151.775	1.39243
A2	R80-R82 Abnormal findings on examination of urine, without diagnosis	0	0	0.00414846	187	0	1	185	1.22924
A2	R83-R89 Abnormal findings on examination of other body fluids, substances and tissues, without diagnosis	0	0	0.00654436	295	0	1	185	1.22924
A2	R90-R94 Abnormal findings on diagnostic imaging and in function studies, without diagnosis	0.0515464	5	0.0631364	2846	0.816429	0.8344	154.364	1.39067
A2	S00-S09 Injuries to the head	0.0309278	3	0.0478071	2155	0.64693	0.632298	116.975	1.28544
A2	S10-S19 Injuries to the neck	0.0103093	1	0.00405972	183	2.53941	0.326047	60.3186	1.31127
A2	S20-S29 Injuries to the thorax	0.0206186	2	0.0150853	680	1.3668	0.659911	122.083	1.28509
A2	S30-S39 Injuries to the abdomen, lower back, lumbar spine, pelvis and external genitals	0.0309278	3	0.0155955	703	1.98312	0.193389	35.777	1.23369
A2	S40-S49 Injuries to the shoulder and upper arm	0.0206186	2	0.0184351	831	1.11844	0.70033	129.561	1.3087
A2	S50-S59 Injuries to the elbow and forearm	0.0206186	2	0.0305477	1377	0.674962	1	185	1.22924
A2	S60-S69 Injuries to the wrist, hand and fingers	0.0206186	2	0.0283515	1278	0.727248	1	185	1.22924
A2	S70-S79 Injuries to the hip and thigh	0.0206186	2	0.0209863	946	0.982476	1	185	1.22924
A2	S80-S89 Injuries to the knee and lower leg	0.0206186	2	0.0324778	1464	0.634852	0.773273	143.055	1.36243
A2	S90-S99 Injuries to the ankle and foot	0.0103093	1	0.0102713	463	1.0037	1	185	1.22924
A2	T15-T19 Effects of foreign body entering through natural orifice	0	0	0.00405972	183	0	1	185	1.22924
A2	T36-T50 Poisoning by, adverse effect of and underdosing of drugs, medicaments and biological substances	0.0206186	2	0.0131331	592	1.56997	0.364549	67.4415	1.34883
A2	T51-T65 Toxic effects of substances chiefly nonmedicinal as to source	0	0	0.0047918	216	0	1	185	1.22924
A2	T66-T78 Other and unspecified effects of external causes	0.0103093	1	0.00561262	253	1.8368	0.420713	77.8319	1.128
A2	T79-T79 Certain early complications of trauma	0	0	0.00252901	114	0	1	185	1.22924
A2	T80-T88 Complications of surgical and medical care, not elsewhere classified	0.154639	15	0.130421	5879	1.18569	0.451604	83.5467	1.0993
A2	V00-V09 Pedestrian injured in transport accident	0	0	0.00295051	133	0	1	185	1.22924
A2	V10-V19 Pedal cycle rider injured in transport accident	0.0103093	1	0.00661091	298	1.55943	0.474491	87.7808	1.12539
A2	V20-V29 Motorcycle rider injured in transport accident	0	0	0.00259556	117	0	1	185	1.22924
A2	V40-V49 Car occupant injured in transport accident	0.0103093	1	0.00499146	225	2.06538	0.384539	71.1397	1.34226
A2	W00-W19 Slipping, tripping, stumbling and falls	0.0412371	4	0.100694	4539	0.409528	0.060707	11.2308	1.40385
A2	W20-W49 Exposure to inanimate mechanical forces	0.0103093	1	0.0215187	970	0.479084	0.727017	134.498	1.31861
A2	W50-W64 Exposure to animate mechanical forces	0.0103093	1	0.00738736	333	1.39553	0.512875	94.8818	1.1571
A2	W65-W74 Accidental non-transport drowning and submersion	0	0	0.00270648	122	0	1	185	1.22924
A2	X30-X39 Exposure to forces of nature	0	0	0.00570136	257	0	1	185	1.22924
A2	X50-X50 Overexertion and strenuous or repetitive movements	0.0103093	1	0.00410409	185	2.51195	0.328953	60.8563	1.29481
A2	X52-X58 Accidental exposure to other specified factors	0.0206186	2	0.0244471	1102	0.843396	1	185	1.22924
A2	X92-Y09 Assault	0	0	0.00392661	177	0	1	185	1.22924
A2	Y35-Y38 Legal intervention, operations of war, military operations, and terrorism	0.0824742	8	0.0472303	2129	1.74621	0.14158	26.1923	1.1388
A2	Y83-Y84 Surgical and other medical procedures as the cause of abnormal reaction of the patient, or of later complication, without mention of misadventure at the time of the procedure	0.0824742	8	0.0914213	4121	0.902133	1	185	1.22924
A2	Y90-Y99 Supplementary factors related to causes of morbidity classified elsewhere	0	0	0.0171928	775	0	0.419472	77.6024	1.14121
A2	Z00-Z13 Persons encountering health services for examinations	0.185567	18	0.212215	9566	0.874431	0.619404	114.59	1.27322
A2	Z20-Z29 Persons with potential health hazards related to communicable diseases	0.0206186	2	0.0170375	768	1.21019	0.682514	126.265	1.31526
A2	Z30-Z39 Persons encountering health services in circumstances related to reproduction	0.0515464	5	0.0491381	2215	1.04901	0.813672	150.529	1.40682
A2	Z40-Z53 Encounters for other specific health care	0.319588	31	0.264747	11934	1.20714	0.2492	46.102	1.39703
A2	Z55-Z65 Persons with potential health hazards related to socioeconomic and psychosocial circumstances	0.0618557	6	0.0248464	1120	2.48953	0.0343125	6.34781	1.58695
A2	Z69-Z76 Persons encountering health services in other circumstances	0.113402	11	0.0888923	4007	1.27572	0.371623	68.7503	1.34805
A2	Z77-Z99 Persons with potential health hazards related to family and personal history and certain conditions influencing health status	0.536082	52	0.53098	23935	1.00961	1	185	1.22924
A2	A04 Other bacterial intestinal infections	0.0206186	2	0.0116024	523	1.7771	0.310535	191.911	1.35148
A2	A08 Viral and other specified intestinal infections	0.0103093	1	0.0046587	210	2.21291	0.36425	225.106	1.33199
A2	A09 Other gastroenteritis and colitis of infectious and unspecified origin	0.0618557	6	0.0458105	2065	1.35025	0.458618	283.426	1.31826
A2	A41 Other sepsis	0.0412371	4	0.0367371	1656	1.12249	0.783258	484.053	1.49862
A2	A49 Bacterial infection of unspecified site	0.0103093	1	0.0059232	267	1.74049	0.438003	270.686	1.30451
A2	B02 Zoster [herpes zoster]	0.0103093	1	0.00315017	142	3.27262	0.263649	162.935	1.48123
A2	B07 Viral warts	0.0206186	2	0.00319453	144	6.45432	0.0389033	24.0422	1.8494
A2	B34 Viral infection of unspecified site	0.0309278	3	0.00785323	354	3.93823	0.0414211	25.5983	1.70655
A2	B37 Candidiasis	0.0206186	2	0.0171706	774	1.2008	0.684166	422.815	1.39543
A2	B95 Streptococcus and staphylococcus as the cause of diseases classified to other chapters	0.0103093	1	0.0206979	933	0.498083	0.726504	448.98	1.43904
A2	B96 Other specified bacterial agents as the cause of diseases classified to other chapters	0.0515464	5	0.0446347	2012	1.15485	0.623858	385.544	1.39186
A2	B97 Viral agents as the cause of diseases classified to other chapters	0	0	0.0106928	482	0	0.630465	389.627	1.37678
A2	B98 Other specified infectious agents as the cause of diseases classified to other chapters	0	0	0.00694367	313	0	1	618	1.28884
A2	C15 Malignant neoplasm of oesophagus	0	0	0.00423719	191	0	1	618	1.28884
A2	C16 Malignant neoplasm of stomach	0.0103093	1	0.00332764	150	3.09808	0.276257	170.727	1.39369
A2	C18 Malignant neoplasm of colon	0.0103093	1	0.0135546	611	0.760575	1	618	1.28884
A2	C19 Malignant neoplasm of rectosigmoid junction	0	0	0.00286177	129	0	1	618	1.28884
A2	C20 Malignant neoplasm of rectum	0.0103093	1	0.00618941	279	1.66563	0.452415	279.593	1.31264
A2	C22 Malignant neoplasm of liver and intrahepatic bile ducts	0.0103093	1	0.00257337	116	4.00613	0.221152	136.672	1.53564
A2	C25 Malignant neoplasm of pancreas	0.0103093	1	0.0036604	165	2.81643	0.299325	184.983	1.40138
A2	C34 Malignant neoplasm of bronchus and lung	0.0206186	2	0.0136211	614	1.51372	0.381462	235.743	1.33188
A2	C43 Malignant melanoma of skin	0	0	0.00891807	402	0	1	618	1.28884
A2	C44 Other malignant neoplasms of skin	0.0515464	5	0.0525101	2367	0.981646	1	618	1.28884
A2	C50 Malignant neoplasm of breast	0.0103093	1	0.0358054	1614	0.287925	0.269128	166.321	1.42155
A2	C54 Malignant neoplasm of corpus uteri	0	0	0.00534641	241	0	1	618	1.28884
A2	C56 Malignant neoplasm of ovary	0	0	0.00381569	172	0	1	618	1.28884
A2	C61 Malignant neoplasm of prostate	0.0618557	6	0.0298378	1345	2.07306	0.0706436	43.6577	1.61695
A2	C64 Malignant neoplasm of kidney, except renal pelvis	0	0	0.00481398	217	0	1	618	1.28884
A2	C67 Malignant neoplasm of bladder	0	0	0.00900681	406	0	1	618	1.28884
A2	C71 Malignant neoplasm of brain	0	0	0.00241808	109	0	1	618	1.28884
A2	C77 Secondary and unspecified malignant neoplasm of lymph nodes	0.0515464	5	0.0263993	1190	1.95257	0.114398	70.6978	1.72434
A2	C78 Secondary malignant neoplasm of respiratory and digestive organs	0.0412371	4	0.0279078	1258	1.47762	0.35074	216.757	1.35473
A2	C79 Secondary malignant neoplasm of other and unspecified sites	0.0309278	3	0.0224505	1012	1.3776	0.482359	298.098	1.32488
A2	C80 Malignant neoplasm, without specification of site	0.0103093	1	0.00703241	317	1.46597	0.495685	306.333	1.3377
A2	C83 Non-follicular lymphoma	0.0206186	2	0.00403754	182	5.10672	0.0589979	36.4607	1.58525
A2	C85 Other and unspecified types of non-Hodgkin lymphoma	0.0309278	3	0.00512456	231	6.03521	0.0138776	8.57636	1.71527
A2	C90 Multiple myeloma and malignant plasma cell neoplasms	0	0	0.00348293	157	0	1	618	1.28884
A2	C91 Lymphoid leukaemia	0	0	0.00263993	119	0	1	618	1.28884
A2	C97 Malignant neoplasms of independent (primary) multiple sites	0	0	0.00381569	172	0	1	618	1.28884
A2	D03 Melanoma in situ	0	0	0.00370477	167	0	1	618	1.28884
A2	D04 Carcinoma in situ of skin	0.0103093	1	0.00450341	203	2.28922	0.354556	219.116	1.35257
A2	D05 Carcinoma in situ of breast	0	0	0.00729862	329	0	1	618	1.28884
A2	D12 Benign neoplasm of colon, rectum, anus and anal canal	0.0927835	9	0.0671961	3029	1.38079	0.306733	189.561	1.37363
A2	D13 Benign neoplasm of other and ill-defined parts of digestive system	0.0103093	1	0.0052133	235	1.9775	0.397708	245.784	1.35792
A2	D17 Benign lipomatous neoplasm	0.0206186	2	0.0226279	1020	0.911199	1	618	1.28884
A2	D18 Haemangioma and lymphangioma, any site	0	0	0.00658873	297	0	1	618	1.28884
A2	D22 Melanocytic naevi	0.0309278	3	0.0154846	698	1.99733	0.190671	117.835	1.68335
A2	D23 Other benign neoplasms of skin	0.0103093	1	0.0131996	595	0.781027	1	618	1.28884
A2	D24 Benign neoplasm of breast	0	0	0.0043703	197	0	1	618	1.28884
A2	D25 Leiomyoma of uterus	0.0103093	1	0.0311245	1403	0.331227	0.37693	232.943	1.34649
A2	D27 Benign neoplasm of ovary	0	0	0.00492491	222	0	1	618	1.28884
A2	D32 Benign neoplasm of meninges	0.0103093	1	0.0028174	127	3.65914	0.23942	147.961	1.48705
A2	D35 Benign neoplasm of other and unspecified endocrine glands	0	0	0.00510238	230	0	1	618	1.28884
A2	D36 Benign neoplasm of other and unspecified sites	0	0	0.00261774	118	0	1	618	1.28884
A2	D37 Neoplasm of uncertain or unknown behaviour of oral cavity and digestive organs	0.0103093	1	0.00561262	253	1.8368	0.420713	260.001	1.32316
A2	D41 Neoplasm of uncertain or unknown behaviour of urinary organs	0	0	0.00357167	161	0	1	618	1.28884
A2	D47 Other neoplasms of uncertain or unknown behaviour of lymphoid, haematopoietic and related tissue	0	0	0.0056348	254	0	1	618	1.28884
A2	D48 Neoplasm of uncertain or unknown behaviour of other and unspecified sites	0	0	0.0026843	121	0	1	618	1.28884
A2	D50 Iron deficiency anaemia	0.0721649	7	0.0504692	2275	1.42988	0.345631	213.6	1.3519
A2	D51 Vitamin B 12 deficiency anaemia	0	0	0.00468088	211	0	1	618	1.28884
A2	D61 Other aplastic anaemias	0	0	0.00354948	160	0	1	618	1.28884
A2	D63 Anaemia in chronic diseases classified elsewhere	0.0103093	1	0.00403754	182	2.55336	0.324589	200.596	1.37394
A2	D64 Other anaemias	0.0618557	6	0.0687934	3101	0.899151	1	618	1.28884
A2	D68 Other coagulation defects	0	0	0.00627815	283	0	1	618	1.28884
A2	D69 Purpura and other haemorrhagic conditions	0	0	0.0120239	542	0	0.634847	392.335	1.36227
A2	D70 Agranulocytosis	0.0206186	2	0.0158617	715	1.29989	0.66848	413.121	1.38167
A2	D72 Other disorders of white blood cells	0	0	0.00288395	130	0	1	618	1.28884
A2	D73 Diseases of spleen	0.0103093	1	0.00319453	144	3.22716	0.266821	164.896	1.45925
A2	D75 Other diseases of blood and blood-forming organs	0	0	0.0031058	140	0	1	618	1.28884
A2	D86 Sarcoidosis	0	0	0.00306143	138	0	1	618	1.28884
A2	E03 Other hypothyroidism	0.0618557	6	0.0652661	2942	0.947746	1	618	1.28884
A2	E04 Other nontoxic goitre	0.0103093	1	0.00854094	385	1.20704	0.564835	349.068	1.37428
A2	E05 Thyrotoxicosis [hyperthyroidism]	0.0103093	1	0.00942831	425	1.09344	0.601036	371.44	1.40697
A2	E07 Other disorders of thyroid	0	0	0.00332764	150	0	1	618	1.28884
A2	E10 Type 1 diabetes mellitus	0	0	0.010715	483	0	0.630495	389.646	1.37199
A2	E11 Type 2 diabetes mellitus	0.0927835	9	0.091133	4108	1.01811	0.860728	531.93	1.57376
A2	E14 Unspecified diabetes mellitus	0	0	0.0129334	583	0	0.640463	395.806	1.35087
A2	E16 Other disorders of pancreatic internal secretion	0	0	0.00840784	379	0	1	618	1.28884
A2	E21 Hyperparathyroidism and other disorders of parathyroid gland	0	0	0.00512456	231	0	1	618	1.28884
A2	E27 Other disorders of adrenal gland	0	0	0.0032389	146	0	1	618	1.28884
A2	E53 Deficiency of other B group vitamins	0.0103093	1	0.00911773	411	1.13068	0.588718	363.828	1.38866
A2	E55 Vitamin D deficiency	0.0206186	2	0.0139317	628	1.47997	0.392128	242.335	1.3463
A2	E61 Deficiency of other nutrient elements	0.0103093	1	0.00270648	122	3.80911	0.231169	142.863	1.53616
A2	E66 Obesity	0.0721649	7	0.080418	3625	0.897374	1	618	1.28884
A2	E78 Disorders of lipoprotein metabolism and other lipidaemias	0.134021	13	0.17022	7673	0.787338	0.417491	258.009	1.32995
A2	E83 Disorders of mineral metabolism	0.0412371	4	0.0221399	998	1.86257	0.16858	104.182	1.65368
A2	E86 Volume depletion	0.0412371	4	0.0295938	1334	1.39344	0.538126	332.562	1.36857
A2	E87 Other disorders of fluid, electrolyte and acid-base balance	0.0618557	6	0.0610511	2752	1.01318	0.833765	515.266	1.54735
A2	E88 Other metabolic disorders	0.0103093	1	0.00321672	145	3.20491	0.268402	165.873	1.43613
A2	E89 Postprocedural endocrine and metabolic disorders, not elsewhere classified	0.0103093	1	0.00743173	335	1.3872	0.514982	318.259	1.36008
A2	F00 Dementia in Alzheimer disease	0.0103093	1	0.00991637	447	1.03962	0.61966	382.95	1.39763
A2	F01 Vascular dementia	0	0	0.00468088	211	0	1	618	1.28884
A2	F02 Dementia in other diseases classified elsewhere	0	0	0.00390443	176	0	1	618	1.28884
A2	F03 Unspecified dementia	0.0103093	1	0.0124454	561	0.828362	1	618	1.28884
A2	F05 Delirium, not induced by alcohol and other psychoactive substances	0.0206186	2	0.0197884	892	1.04195	0.718235	443.869	1.42723
A2	F06 Other mental disorders due to brain damage and dysfunction and to physical disease	0	0	0.00297269	134	0	1	618	1.28884
A2	F10 Mental and behavioural disorders due to use of alcohol	0.0618557	6	0.0226945	1023	2.72558	0.0234579	14.497	2.071
A2	F17 Mental and behavioural disorders due to use of tobacco	0.0927835	9	0.0543071	2448	1.7085	0.110391	68.2217	1.70554
A2	F20 Schizophrenia	0	0	0.00292832	132	0	1	618	1.28884
A2	F31 Bipolar affective disorder	0	0	0.00390443	176	0	1	618	1.28884
A2	F32 Depressive episode	0.0927835	9	0.0678617	3059	1.36724	0.310348	191.795	1.36025
A2	F33 Recurrent depressive disorder	0.0103093	1	0.00255119	115	4.04097	0.21947	135.632	1.55899
A2	F40 Phobic anxiety disorders	0.0103093	1	0.00561262	253	1.8368	0.420713	260.001	1.32316
A2	F41 Other anxiety disorders	0.103093	10	0.0506467	2283	2.03553	0.0317369	19.6134	1.96134
A2	F43 Reaction to severe stress, and adjustment disorders	0	0	0.00228498	103	0	1	618	1.28884
A2	G12 Spinal muscular atrophy and related syndromes	0	0	0.00636688	287	0	1	618	1.28884
A2	G20 Parkinson disease	0.0103093	1	0.0103157	465	0.999379	1	618	1.28884
A2	G25 Other extrapyramidal and movement disorders	0.0103093	1	0.00583446	263	1.76696	0.433116	267.666	1.30569
A2	G30 Alzheimer disease	0.0103093	1	0.0124232	560	0.829842	1	618	1.28884
A2	G31 Other degenerative diseases of nervous system, not elsewhere classified	0	0	0.00927302	418	0	1	618	1.28884
A2	G35 Multiple sclerosis	0	0	0.0083191	375	0	1	618	1.28884
A2	G40 Epilepsy	0.0206186	2	0.0163498	737	1.26109	0.674171	416.638	1.37959
A2	G43 Migraine	0	0	0.0165716	747	0	0.415425	256.733	1.34415
A2	G44 Other headache syndromes	0	0	0.00295051	133	0	1	618	1.28884
A2	G45 Transient cerebral ischaemic attacks and related syndromes	0	0	0.011558	521	0	0.632744	391.036	1.36726
A2	G47 Sleep disorders	0.0206186	2	0.0270204	1218	0.763073	1	618	1.28884
A2	G50 Disorders of trigeminal nerve	0	0	0.0028174	127	0	1	618	1.28884
A2	G51 Facial nerve disorders	0.0103093	1	0.00454777	205	2.26688	0.35734	220.836	1.3384
A2	G55 Nerve root and plexus compressions in diseases classified elsewhere	0.0515464	5	0.0195665	882	2.63442	0.042235	26.1012	1.63133
A2	G56 Mononeuropathies of upper limb	0.0309278	3	0.037447	1688	0.825909	1	618	1.28884
A2	G57 Mononeuropathies of lower limb	0	0	0.00616722	278	0	1	618	1.28884
A2	G62 Other polyneuropathies	0.0103093	1	0.00978326	441	1.05377	0.614668	379.865	1.39656
A2	G63 Polyneuropathy in diseases classified elsewhere	0	0	0.00379351	171	0	1	618	1.28884
A2	G81 Hemiplegia	0.0103093	1	0.0114249	515	0.902352	1	618	1.28884
A2	G83 Other paralytic syndromes	0	0	0.00235153	106	0	1	618	1.28884
A2	G91 Hydrocephalus	0.0103093	1	0.0026843	121	3.84059	0.229509	141.836	1.5417
A2	G93 Other disorders of brain	0	0	0.0100495	453	0	1	618	1.28884
A2	G95 Other diseases of spinal cord	0.0103093	1	0.00332764	150	3.09808	0.276257	170.727	1.39369
A2	G99 Other disorders of nervous system in diseases classified elsewhere	0	0	0.00616722	278	0	1	618	1.28884
A2	H00 Hordeolum and chalazion	0	0	0.00583446	263	0	1	618	1.28884
A2	H01 Other inflammation of eyelid	0	0	0.00423719	191	0	1	618	1.28884
A2	H02 Other disorders of eyelid	0	0	0.0236041	1064	0	0.178724	110.452	1.69925
A2	H04 Disorders of lacrimal system	0.0206186	2	0.0113583	512	1.81528	0.301825	186.528	1.392
A2	H10 Conjunctivitis	0.0103093	1	0.00226279	102	4.55599	0.197272	121.914	1.6587
A2	H11 Other disorders of conjunctiva	0	0	0.00388225	175	0	1	618	1.28884
A2	H18 Other disorders of cornea	0	0	0.00973889	439	0	1	618	1.28884
A2	H21 Other disorders of iris and ciliary body	0	0	0.00295051	133	0	1	618	1.28884
A2	H25 Senile cataract	0.0206186	2	0.0742729	3348	0.277605	0.0491078	30.3486	1.68603
A2	H26 Other cataract	0.0515464	5	0.0971227	4378	0.530735	0.1676	103.577	1.67059
A2	H33 Retinal detachments and breaks	0.0103093	1	0.0120682	544	0.854249	1	618	1.28884
A2	H34 Retinal vascular occlusions	0	0	0.00350511	158	0	1	618	1.28884
A2	H35 Other retinal disorders	0.0309278	3	0.0274197	1236	1.12794	0.750508	463.814	1.44942
A2	H36 Retinal disorders in diseases classified elsewhere	0	0	0.0102269	461	0	0.630225	389.479	1.38113
A2	H40 Glaucoma	0.0103093	1	0.0299931	1352	0.343721	0.375521	232.072	1.34926
A2	H43 Disorders of vitreous body	0.0103093	1	0.00851876	384	1.21019	0.563889	348.484	1.37741
A2	H44 Disorders of globe	0	0	0.00246245	111	0	1	618	1.28884
A2	H47 Other disorders of optic [2nd] nerve and visual pathways	0	0	0.00235153	106	0	1	618	1.28884
A2	H50 Other strabismus	0	0	0.00357167	161	0	1	618	1.28884
A2	H52 Disorders of refraction and accommodation	0.0206186	2	0.0263327	1187	0.783001	1	618	1.28884
A2	H53 Visual disturbances	0.0206186	2	0.0194112	875	1.0622	0.713207	440.762	1.42641
A2	H54 Visual impairment including blindness (binocular or monocular)	0.0103093	1	0.00683275	308	1.5088	0.485753	300.195	1.32537
A2	H57 Other disorders of eye and adnexa	0	0	0.00339419	153	0	1	618	1.28884
A2	H60 Otitis externa	0.0103093	1	0.00226279	102	4.55599	0.197272	121.914	1.6587
A2	H61 Other disorders of external ear	0.0103093	1	0.00423719	191	2.43304	0.337597	208.635	1.35477
A2	H65 Nonsuppurative otitis media	0	0	0.0028174	127	0	1	618	1.28884
A2	H66 Suppurative and unspecified otitis media	0	0	0.00292832	132	0	1	618	1.28884
A2	H72 Perforation of tympanic membrane	0	0	0.00290614	131	0	1	618	1.28884
A2	H81 Disorders of vestibular function	0	0	0.00738736	333	0	1	618	1.28884
A2	H83 Other diseases of inner ear	0	0	0.00370477	167	0	1	618	1.28884
A2	H90 Conductive and sensorineural hearing loss	0.0103093	1	0.00769794	347	1.33923	0.527439	325.957	1.37535
A2	H91 Other hearing loss	0.0309278	3	0.0269317	1214	1.14838	0.747561	461.993	1.462
A2	H93 Other disorders of ear, not elsewhere classified	0.0103093	1	0.0040819	184	2.52561	0.327501	202.396	1.37684
A2	I05 Rheumatic mitral valve diseases	0	0	0.00308361	139	0	1	618	1.28884
A2	I07 Rheumatic tricuspid valve diseases	0	0	0.00472525	213	0	1	618	1.28884
A2	I08 Multiple valve diseases	0.0206186	2	0.0212747	959	0.969158	1	618	1.28884
A2	I10 Essential (primary) hypertension	0.257732	25	0.332121	14971	0.776019	0.131573	81.312	1.73004
A2	I12 Hypertensive renal disease	0	0	0.00594538	268	0	1	618	1.28884
A2	I20 Angina pectoris	0.0515464	5	0.0711671	3208	0.724301	0.557024	344.241	1.37148
A2	I21 Acute myocardial infarction	0.0103093	1	0.0369368	1665	0.279106	0.27244	168.368	1.41485
A2	I24 Other acute ischaemic heart diseases	0	0	0.0091621	413	0	1	618	1.28884
A2	I25 Chronic ischaemic heart disease	0.0721649	7	0.111232	5014	0.648779	0.260006	160.683	1.50171
A2	I26 Pulmonary embolism	0.0206186	2	0.022029	993	0.935975	1	618	1.28884
A2	I27 Other pulmonary heart diseases	0.0309278	3	0.0171263	772	1.80587	0.231805	143.256	1.524
A2	I31 Other diseases of pericardium	0.0103093	1	0.00834128	376	1.23593	0.556252	343.764	1.38058
A2	I34 Nonrheumatic mitral valve disorders	0.0206186	2	0.0191006	861	1.07947	0.709085	438.214	1.42277
A2	I35 Nonrheumatic aortic valve disorders	0.0103093	1	0.0181245	817	0.568802	1	618	1.28884
A2	I42 Cardiomyopathy	0	0	0.00867405	391	0	1	618	1.28884
A2	I44 Atrioventricular and left bundle-branch block	0.0206186	2	0.0299044	1348	0.689483	1	618	1.28884
A2	I45 Other conduction disorders	0.0103093	1	0.0181689	819	0.567413	1	618	1.28884
A2	I46 Cardiac arrest	0	0	0.00774231	349	0	1	618	1.28884
A2	I47 Paroxysmal tachycardia	0.0103093	1	0.0167935	757	0.613886	1	618	1.28884
A2	I48 Atrial fibrillation and flutter	0.0618557	6	0.0869401	3919	0.711474	0.472655	292.101	1.32773
A2	I49 Other cardiac arrhythmias	0.0412371	4	0.0183464	827	2.2477	0.103652	64.0567	1.6857
A2	I50 Heart failure	0.0103093	1	0.0481842	2172	0.213955	0.0936988	57.9059	1.6085
A2	I51 Complications and ill-defined descriptions of heart disease	0	0	0.040819	1840	0	0.0353902	21.8712	1.98829
A2	I60 Subarachnoid haemorrhage	0	0	0.00334982	151	0	1	618	1.28884
A2	I61 Intracerebral haemorrhage	0	0	0.00468088	211	0	1	618	1.28884
A2	I62 Other nontraumatic intracranial haemorrhage	0	0	0.00261774	118	0	1	618	1.28884
A2	I63 Cerebral infarction	0.0309278	3	0.0214078	965	1.4447	0.466816	288.492	1.31732
A2	I64 Stroke, not specified as haemorrhage or infarction	0	0	0.00472525	213	0	1	618	1.28884
A2	I65 Occlusion and stenosis of precerebral arteries, not resulting in cerebral infarction	0	0	0.00683275	308	0	1	618	1.28884
A2	I67 Other cerebrovascular diseases	0.0206186	2	0.0265102	1195	0.77776	1	618	1.28884
A2	I69 Sequelae of cerebrovascular disease	0	0	0.00847439	382	0	1	618	1.28884
A2	I70 Atherosclerosis	0	0	0.00878497	396	0	1	618	1.28884
A2	I71 Aortic aneurysm and dissection	0	0	0.0103601	467	0	0.630217	389.474	1.3885
A2	I72 Other aneurysm and dissection	0	0	0.00339419	153	0	1	618	1.28884
A2	I73 Other peripheral vascular diseases	0.0206186	2	0.0250682	1130	0.822498	1	618	1.28884
A2	I74 Arterial embolism and thrombosis	0.0103093	1	0.00488054	220	2.11232	0.377848	233.51	1.34201
A2	I77 Other disorders of arteries and arterioles	0	0	0.00827473	373	0	1	618	1.28884
A2	I78 Diseases of capillaries	0	0	0.00321672	145	0	1	618	1.28884
A2	I80 Phlebitis and thrombophlebitis	0	0	0.0183242	826	0	0.429091	265.178	1.3063
A2	I82 Other venous embolism and thrombosis	0	0	0.00237372	107	0	1	618	1.28884
A2	I83 Varicose veins of lower extremities	0.0103093	1	0.0340528	1535	0.302744	0.267342	165.217	1.44928
A2	I84 Haemorrhoids	0.0927835	9	0.065621	2958	1.41393	0.299338	184.991	1.39091
A2	I85 Oesophageal varices	0.0103093	1	0.00241808	109	4.26341	0.209301	129.348	1.55841
A2	I86 Varicose veins of other sites	0.0103093	1	0.00226279	102	4.55599	0.197272	121.914	1.6587
A2	I87 Other disorders of veins	0	0	0.00383788	173	0	1	618	1.28884
A2	I89 Other noninfective disorders of lymphatic vessels and lymph nodes	0	0	0.00532422	240	0	1	618	1.28884
A2	I95 Hypotension	0.0824742	8	0.0455887	2055	1.8091	0.0863901	53.3891	1.57027
A2	J02 Acute pharyngitis	0.0103093	1	0.00379351	171	2.71761	0.308346	190.558	1.37092
A2	J06 Acute upper respiratory infections of multiple and unspecified sites	0.0206186	2	0.0036604	165	5.63286	0.0496294	30.671	1.61426
A2	J10 influenza due to identified seasonal influenza virus	0	0	0.00370477	167	0	1	618	1.28884
A2	J12 Viral pneumonia, not elsewhere classified	0.0103093	1	0.00758702	342	1.35881	0.522288	322.774	1.37059
A2	J15 Bacterial pneumonia, not elsewhere classified	0.0103093	1	0.00354948	160	2.90445	0.291717	180.281	1.39753
A2	J18 Pneumonia, organism unspecified	0.0515464	5	0.0681944	3074	0.755874	0.686472	424.239	1.39552
A2	J22 Unspecified acute lower respiratory infection	0.0824742	8	0.0451672	2036	1.82598	0.0837682	51.7687	1.61777
A2	J30 Vasomotor and allergic rhinitis	0	0	0.0120017	541	0	0.634734	392.265	1.36678
A2	J31 Chronic rhinitis, nasopharyngitis and pharyngitis	0	0	0.00419283	189	0	1	618	1.28884
A2	J32 Chronic sinusitis	0	0	0.0095836	432	0	1	618	1.28884
A2	J33 Nasal polyp	0.0103093	1	0.00891807	402	1.156	0.580601	358.812	1.38537
A2	J34 Other disorders of nose and nasal sinuses	0.0412371	4	0.020343	917	2.02709	0.136192	84.1664	1.68333
A2	J35 Chronic diseases of tonsils and adenoids	0.0103093	1	0.00312798	141	3.29583	0.262058	161.952	1.49264
A2	J38 Diseases of vocal cords and larynx, not elsewhere classified	0.0206186	2	0.00661091	298	3.11887	0.135261	83.5912	1.70594
A2	J39 Other diseases of upper respiratory tract	0	0	0.00290614	131	0	1	618	1.28884
A2	J40 Bronchitis, not specified as acute or chronic	0.0206186	2	0.00283959	128	7.26111	0.0314215	19.4185	2.15761
A2	J43 Emphysema	0.0206186	2	0.0135768	612	1.51866	0.379931	234.798	1.3417
A2	J44 Other chronic obstructive pulmonary disease	0.0721649	7	0.0522218	2354	1.38189	0.356348	220.223	1.35106
A2	J45 Asthma	0.113402	11	0.0998292	4500	1.13596	0.611358	377.819	1.39417
A2	J47 Bronchiectasis	0.0309278	3	0.0145972	658	2.11874	0.169311	104.634	1.63491
A2	J69 Pneumonitis due to solids and liquids	0.0103093	1	0.00947268	427	1.08832	0.602766	372.509	1.4057
A2	J81 Pulmonary oedema	0	0	0.00328327	148	0	1	618	1.28884
A2	J84 Other interstitial pulmonary diseases	0.0103093	1	0.0151519	683	0.680397	1	618	1.28884
A2	J90 Pleural effusion, not elsewhere classified	0.0412371	4	0.0398429	1796	1.03499	0.7959	491.866	1.50879
A2	J92 Pleural plaque	0	0	0.00632251	285	0	1	618	1.28884
A2	J93 Pneumothorax	0	0	0.0056348	254	0	1	618	1.28884
A2	J96 Respiratory failure, not elsewhere classified	0	0	0.0242918	1095	0	0.18005	111.271	1.66076
A2	J98 Other respiratory disorders	0.0515464	5	0.0330989	1492	1.55734	0.257065	158.866	1.49874
A2	K01 Embedded and impacted teeth	0.0206186	2	0.00543514	245	3.79356	0.0981619	60.6641	1.63957
A2	K02 Dental caries	0.0309278	3	0.0129112	582	2.39542	0.130971	80.9402	1.75957
A2	K04 Diseases of pulp and periapical tissues	0	0	0.00827473	373	0	1	618	1.28884
A2	K05 Gingivitis and periodontal diseases	0.0206186	2	0.00354948	160	5.80889	0.0469873	29.0382	1.70813
A2	K08 Other disorders of teeth and supporting structures	0.0103093	1	0.0104044	469	0.990856	1	618	1.28884
A2	K11 Diseases of salivary glands	0.0103093	1	0.00381569	172	2.70181	0.309839	191.48	1.36772
A2	K12 Stomatitis and related lesions	0.0103093	1	0.00525767	237	1.96081	0.400308	247.39	1.35929
A2	K13 Other diseases of lip and oral mucosa	0.0309278	3	0.0109812	495	2.81643	0.091658	56.6446	1.61842
A2	K14 Diseases of tongue	0.0103093	1	0.00567917	256	1.81528	0.424462	262.317	1.3215
A2	K20 Oesophagitis	0.0618557	6	0.0360494	1625	1.71586	0.166683	103.01	1.68869
A2	K21 Gastro-oesophageal reflux disease	0.164948	16	0.120926	5451	1.36404	0.209981	129.768	1.54486
A2	K22 Other diseases of oesophagus	0.0412371	4	0.0450341	2030	0.915687	1	618	1.28884
A2	K25 Gastric ulcer	0.0515464	5	0.0193225	871	2.66769	0.0403889	24.9604	1.78288
A2	K26 Duodenal ulcer	0.0206186	2	0.0122457	552	1.68374	0.333388	206.034	1.35548
A2	K29 Gastritis and duodenitis	0.175258	17	0.121947	5497	1.43716	0.119048	73.5715	1.71097
A2	K30 Functional dyspepsia	0.0309278	3	0.0379129	1709	0.81576	1	618	1.28884
A2	K31 Other diseases of stomach and duodenum	0.0515464	5	0.0417286	1881	1.23528	0.60563	374.279	1.40707
A2	K35 Acute appendicitis	0.0206186	2	0.0094505	426	2.18174	0.233485	144.294	1.50306
A2	K40 Inguinal hernia	0.0721649	7	0.0574129	2588	1.25695	0.50847	314.235	1.35446
A2	K41 Femoral hernia	0	0	0.00246245	111	0	1	618	1.28884
A2	K42 Umbilical hernia	0	0	0.0147747	666	0	0.409545	253.099	1.35347
A2	K43 Ventral hernia	0.0309278	3	0.0137321	619	2.25224	0.149231	92.2249	1.61798
A2	K44 Diaphragmatic hernia	0.195876	19	0.117199	5283	1.67131	0.0252937	15.6315	1.95394
A2	K46 Unspecified abdominal hernia	0	0	0.00226279	102	0	1	618	1.28884
A2	K50 Crohn disease [regional enteritis]	0.0103093	1	0.00665528	300	1.54904	0.476763	294.639	1.3302
A2	K51 Ulcerative colitis	0.0103093	1	0.0113583	512	0.907639	1	618	1.28884
A2	K52 Other noninfective gastroenteritis and colitis	0.0618557	6	0.0572576	2581	1.08031	0.825208	509.979	1.54072
A2	K55 Vascular disorders of intestine	0	0	0.00729862	329	0	1	618	1.28884
A2	K56 Paralytic ileus and intestinal obstruction without hernia	0.0206186	2	0.0221843	1000	0.929423	1	618	1.28884
A2	K57 Diverticular disease of intestine	0.134021	13	0.141868	6395	0.944683	1	618	1.28884
A2	K58 Irritable bowel syndrome	0.0309278	3	0.0272645	1229	1.13436	0.749556	463.225	1.45668
A2	K59 Other functional intestinal disorders	0.123711	12	0.0742951	3349	1.66513	0.0776176	47.9676	1.59892
A2	K60 Fissure and fistula of anal and rectal regions	0.0206186	2	0.0114027	514	1.80822	0.30341	187.507	1.36867
A2	K61 Abscess of anal and rectal regions	0	0	0.00534641	241	0	1	618	1.28884
A2	K62 Other diseases of anus and rectum	0.0721649	7	0.0854981	3854	0.844053	0.855119	528.464	1.56814
A2	K63 Other diseases of intestine	0.0824742	8	0.076691	3457	1.07541	0.847516	523.765	1.56348
A2	K64 Haemorrhoids and perianal venous thrombosis	0.0412371	4	0.0454112	2047	0.908083	1	618	1.28884
A2	K65 Peritonitis	0	0	0.00397098	179	0	1	618	1.28884
A2	K66 Other disorders of peritoneum	0.0412371	4	0.0187235	844	2.20242	0.109494	67.6671	1.73505
A2	K70 Alcoholic liver disease	0.0309278	3	0.00381569	172	8.10543	0.00627195	3.87607	1.93803
A2	K72 Hepatic failure, not elsewhere classified	0.0103093	1	0.00250682	113	4.11249	0.216095	133.546	1.57114
A2	K74 Fibrosis and cirrhosis of liver	0.0103093	1	0.0059232	267	1.74049	0.438003	270.686	1.30451
A2	K75 Other inflammatory liver diseases	0.0206186	2	0.00443685	200	4.64711	0.069521	42.964	1.68486
A2	K76 Other diseases of liver	0.0515464	5	0.0283959	1280	1.81528	0.203687	125.878	1.61383
A2	K80 Cholelithiasis	0.0515464	5	0.0569248	2566	0.905517	1	618	1.28884
A2	K81 Cholecystitis	0.0103093	1	0.0112918	509	0.912989	1	618	1.28884
A2	K82 Other diseases of gallbladder	0.0103093	1	0.00758702	342	1.35881	0.522288	322.774	1.37059
A2	K83 Other diseases of biliary tract	0.0206186	2	0.012401	559	1.66265	0.338874	209.424	1.35112
A2	K85 Acute pancreatitis	0	0	0.00940613	424	0	1	618	1.28884
A2	K86 Other diseases of pancreas	0.0103093	1	0.00787541	355	1.30905	0.535567	330.981	1.37052
A2	K90 Intestinal malabsorption	0	0	0.00791978	357	0	1	618	1.28884
A2	K91 Postprocedural disorders of digestive system, not elsewhere classified	0.0103093	1	0.00787541	355	1.30905	0.535567	330.981	1.37052
A2	K92 Other diseases of digestive system	0.0721649	7	0.0508685	2293	1.41866	0.347852	214.972	1.35203
A2	L02 Cutaneous abscess, furuncle and carbuncle	0.0103093	1	0.0101604	458	1.01465	0.628646	388.503	1.39248
A2	L03 Cellulitis	0.0309278	3	0.035872	1617	0.862173	1	618	1.28884
A2	L08 Other local infections of skin and subcutaneous tissue	0.0206186	2	0.00814162	367	2.53249	0.187212	115.697	1.70143
A2	L27 Dermatitis due to substances taken internally	0.0103093	1	0.00235153	106	4.38407	0.204168	126.176	1.59716
A2	L29 Pruritus	0.0103093	1	0.00383788	173	2.68619	0.311328	192.401	1.34546
A2	L30 Other dermatitis	0.0206186	2	0.0122235	551	1.68679	0.332603	205.549	1.37952
A2	L40 Psoriasis	0	0	0.0122457	552	0	0.636041	393.073	1.36012
A2	L43 Lichen planus	0	0	0.00283959	128	0	1	618	1.28884
A2	L53 Other erythematous conditions	0	0	0.00370477	167	0	1	618	1.28884
A2	L57 Skin changes due to chronic exposure to nonionizing radiation	0.0309278	3	0.0130443	588	2.37098	0.133876	82.7351	1.72365
A2	L60 Nail disorders	0	0	0.00439248	198	0	1	618	1.28884
A2	L72 Follicular cysts of skin and subcutaneous tissue	0.0206186	2	0.0255341	1151	0.807491	1	618	1.28884
A2	L81 Other disorders of pigmentation	0	0	0.00339419	153	0	1	618	1.28884
A2	L82 Seborrhoeic keratosis	0.0309278	3	0.0135768	612	2.278	0.145714	90.0515	1.66762
A2	L85 Other epidermal thickening	0.0206186	2	0.00317235	143	6.49946	0.0384175	23.742	1.9785
A2	L89 Decubitus ulcer and pressure area	0.0103093	1	0.0146416	660	0.704108	1	618	1.28884
A2	L90 Atrophic disorders of skin	0.0103093	1	0.0100273	452	1.02812	0.623771	385.49	1.3967
A2	L91 Hypertrophic disorders of skin	0.0103093	1	0.00337201	152	3.05731	0.279376	172.654	1.39237
A2	L92 Granulomatous disorders of skin and subcutaneous tissue	0	0	0.00228498	103	0	1	618	1.28884
A2	L93 Lupus erythematosus	0	0	0.00312798	141	0	1	618	1.28884
A2	L97 Ulcer of lower limb, not elsewhere classified	0	0	0.00984981	444	0	1	618	1.28884
A2	L98 Other disorders of skin and subcutaneous tissue, not elsewhere classified	0.0309278	3	0.0269761	1216	1.14649	0.747823	462.155	1.4579
A2	M05 Seropositive rheumatoid arthritis	0	0	0.00299488	135	0	1	618	1.28884
A2	M06 Other rheumatoid arthritis	0.0515464	5	0.0227832	1027	2.26247	0.0713242	44.0783	1.57423
A2	M07 Psoriatic and enteropathic arthropathies	0	0	0.00368259	166	0	1	618	1.28884
A2	M10 Gout	0.0206186	2	0.0245802	1108	0.838829	1	618	1.28884
A2	M11 Other crystal arthropathies	0	0	0.00232935	105	0	1	618	1.28884
A2	M13 Other arthritis	0.103093	10	0.071389	3218	1.4441	0.232291	143.556	1.51112
A2	M15 Polyarthrosis	0.0309278	3	0.0273976	1235	1.12885	0.750371	463.729	1.4537
A2	M16 Coxarthrosis [arthrosis of hip]	0.0721649	7	0.0542405	2445	1.33046	0.371591	229.644	1.34294
A2	M17 Gonarthrosis [arthrosis of knee]	0.0721649	7	0.0842336	3797	0.856724	0.854571	528.125	1.5718
A2	M18 Arthrosis of first carpometacarpal joint	0	0	0.00552388	249	0	1	618	1.28884
A2	M19 Other arthrosis	0.14433	14	0.105885	4773	1.36308	0.244702	151.226	1.48261
A2	M20 Acquired deformities of fingers and toes	0.0412371	4	0.0326996	1474	1.26109	0.561973	347.299	1.37817
A2	M21 Other acquired deformities of limbs	0.0103093	1	0.0104044	469	0.990856	1	618	1.28884
A2	M22 Disorders of patella	0	0	0.00277303	125	0	1	618	1.28884
A2	M23 Internal derangement of knee	0.0309278	3	0.0432149	1948	0.715675	0.80141	495.272	1.51459
A2	M24 Other specific joint derangements	0.0206186	2	0.0100717	454	2.04719	0.255716	158.033	1.50507
A2	M25 Other joint disorders, not elsewhere classified	0.0721649	7	0.0618941	2790	1.16594	0.670262	414.222	1.38074
A2	M31 Other necrotizing vasculopathies	0	0	0.00434812	196	0	1	618	1.28884
A2	M32 Systemic lupus erythematosus	0.0103093	1	0.0111809	504	0.922046	1	618	1.28884
A2	M35 Other systemic involvement of connective tissue	0	0	0.0157952	712	0	0.411754	254.464	1.33928
A2	M40 Kyphosis and lordosis	0	0	0.00252901	114	0	1	618	1.28884
A2	M41 Scoliosis	0	0	0.00778668	351	0	1	618	1.28884
A2	M43 Other deforming dorsopathies	0.0103093	1	0.00998292	450	1.03269	0.622131	384.477	1.3981
A2	M45 Ankylosing spondylitis	0	0	0.00259556	117	0	1	618	1.28884
A2	M46 Other inflammatory spondylopathies	0	0	0.00851876	384	0	1	618	1.28884
A2	M47 Spondylosis	0.0618557	6	0.045389	2046	1.36279	0.456391	282.05	1.31799
A2	M48 Other spondylopathies	0.0309278	3	0.02793	1259	1.10733	0.753724	465.802	1.4511
A2	M50 Cervical disc disorders	0	0	0.00765357	345	0	1	618	1.28884
A2	M51 Other intervertebral disc disorders	0.0927835	9	0.0364931	1645	2.54249	0.00914503	5.65163	1.88388
A2	M54 Dorsalgia	0.113402	11	0.0720989	3250	1.57287	0.11589	71.6203	1.70524
A2	M62 Other disorders of muscle	0	0	0.00572354	258	0	1	618	1.28884
A2	M65 Synovitis and tenosynovitis	0.0103093	1	0.0204983	924	0.502934	0.72651	448.983	1.43445
A2	M67 Other disorders of synovium and tendon	0.0103093	1	0.0127116	573	0.811015	1	618	1.28884
A2	M70 Soft tissue disorders related to use, overuse and pressure	0.0206186	2	0.00689931	311	2.9885	0.144789	89.4793	1.68829
A2	M71 Other bursopathies	0.0103093	1	0.00445904	201	2.312	0.35176	217.387	1.35023
A2	M72 Fibroblastic disorders	0	0	0.0149744	675	0	0.409727	253.211	1.34687
A2	M75 Shoulder lesions	0.0206186	2	0.0324778	1464	0.634852	0.773273	477.883	1.48411
A2	M77 Other enthesopathies	0.0309278	3	0.00625596	282	4.94374	0.0233564	14.4342	2.40571
A2	M79 Other soft tissue disorders, not elsewhere classified	0.0927835	9	0.0642456	2896	1.4442	0.294286	181.869	1.39899
A2	M80 Osteoporosis with pathological fracture	0.0103093	1	0.00614504	277	1.67766	0.450039	278.124	1.31191
A2	M81 Osteoporosis without pathological fracture	0.0618557	6	0.0458771	2068	1.34829	0.458984	283.652	1.3132
A2	M84 Disorders of continuity of bone	0.0103093	1	0.00643344	290	1.60245	0.465305	287.559	1.31908
A2	M85 Other disorders of bone density and structure	0.0103093	1	0.0152628	688	0.675453	1	618	1.28884
A2	M86 Osteomyelitis	0	0	0.00346074	156	0	1	618	1.28884
A2	M87 Osteonecrosis	0	0	0.0023959	108	0	1	618	1.28884
A2	M89 Other disorders of bone	0	0	0.00636688	287	0	1	618	1.28884
A2	M94 Other disorders of cartilage	0	0	0.00341638	154	0	1	618	1.28884
A2	M96 Postprocedural musculoskeletal disorders, not elsewhere classified	0	0	0.00283959	128	0	1	618	1.28884
A2	N02 Recurrent and persistent haematuria	0	0	0.00283959	128	0	1	618	1.28884
A2	N03 Chronic nephritic syndrome	0	0	0.00286177	129	0	1	618	1.28884
A2	N08 Glomerular disorders in diseases classified elsewhere	0	0	0.00368259	166	0	1	618	1.28884
A2	N12 Tubulo-interstitial nephritis, not specified as acute or chronic	0	0	0.00561262	253	0	1	618	1.28884
A2	N13 Obstructive and reflux uropathy	0.0103093	1	0.0148635	670	0.693599	1	618	1.28884
A2	N17 Acute renal failure	0.0618557	6	0.057546	2594	1.07489	0.825736	510.305	1.53706
A2	N18 Chronic kidney disease	0.0103093	1	0.0530426	2391	0.194359	0.0657655	40.6431	1.69346
A2	N19 Unspecified kidney failure	0	0	0.00663309	299	0	1	618	1.28884
A2	N20 Calculus of kidney and ureter	0.0206186	2	0.0186126	839	1.10777	0.702652	434.239	1.4214
A2	N21 Calculus of lower urinary tract	0	0	0.00390443	176	0	1	618	1.28884
A2	N23 Unspecified renal colic	0	0	0.00545733	246	0	1	618	1.28884
A2	N28 Other disorders of kidney and ureter, not elsewhere classified	0.0309278	3	0.0177252	799	1.74485	0.247217	152.78	1.4833
A2	N30 Cystitis	0.0103093	1	0.0120904	545	0.852681	1	618	1.28884
A2	N31 Neuromuscular dysfunction of bladder, not elsewhere classified	0	0	0.00585665	264	0	1	618	1.28884
A2	N32 Other disorders of bladder	0.0412371	4	0.0370477	1670	1.11308	0.784351	484.729	1.49608
A2	N35 Urethral stricture	0	0	0.0128891	581	0	0.640147	395.611	1.35483
A2	N36 Other disorders of urethra	0	0	0.00326109	147	0	1	618	1.28884
A2	N39 Other disorders of urinary system	0.0824742	8	0.0877609	3956	0.93976	1	618	1.28884
A2	N40 Hyperplasia of prostate	0.0515464	5	0.0594982	2682	0.866352	1	618	1.28884
A2	N41 Inflammatory diseases of prostate	0	0	0.00632251	285	0	1	618	1.28884
A2	N42 Other disorders of prostate	0.0103093	1	0.00567917	256	1.81528	0.424462	262.317	1.3215
A2	N43 Hydrocele and spermatocele	0.0103093	1	0.00574572	259	1.79425	0.428187	264.619	1.31
A2	N45 Orchitis and epididymitis	0.0103093	1	0.00348293	157	2.95994	0.287114	177.436	1.40823
A2	N47 Redundant prepuce, phimosis and paraphimosis	0.0103093	1	0.0080307	362	1.28373	0.542566	335.306	1.3742
A2	N48 Other disorders of penis	0.0206186	2	0.00816381	368	2.52561	0.187986	116.176	1.6837
A2	N50 Other disorders of male genital organs	0.0206186	2	0.0095836	432	2.15144	0.23824	147.232	1.50237
A2	N60 Benign mammary dysplasia	0.0103093	1	0.00527985	238	1.95257	0.401604	248.191	1.35624
A2	N62 Hypertrophy of breast	0.0103093	1	0.00226279	102	4.55599	0.197272	121.914	1.6587
A2	N63 Unspecified lump in breast	0	0	0.0050802	229	0	1	618	1.28884
A2	N64 Other disorders of breast	0.0103093	1	0.00459214	207	2.24498	0.360113	222.55	1.33263
A2	N72 Inflammatory disease of cervix uteri	0.0103093	1	0.00346074	156	2.97892	0.285573	176.484	1.41187
A2	N73 Other female pelvic inflammatory diseases	0.0103093	1	0.0088737	400	1.16178	0.578776	357.684	1.39177
A2	N76 Other inflammation of vagina and vulva	0	0	0.00235153	106	0	1	618	1.28884
A2	N80 Endometriosis	0	0	0.0103601	467	0	0.630217	389.474	1.3885
A2	N81 Female genital prolapse	0.0618557	6	0.035029	1579	1.76584	0.157012	97.0334	1.64463
A2	N83 Noninflammatory disorders of ovary, fallopian tube and broad ligament	0.0206186	2	0.0161723	729	1.27493	0.672077	415.344	1.37988
A2	N84 Polyp of female genital tract	0.0412371	4	0.031302	1411	1.3174	0.550109	339.967	1.37639
A2	N85 Other noninflammatory disorders of uterus, except cervix	0.0103093	1	0.0161501	728	0.63834	1	618	1.28884
A2	N86 Erosion and ectropion of cervix uteri	0	0	0.0023959	108	0	1	618	1.28884
A2	N87 Dysplasia of cervix uteri	0	0	0.00454777	205	0	1	618	1.28884
A2	N88 Other noninflammatory disorders of cervix uteri	0.0103093	1	0.00590101	266	1.74704	0.436785	269.933	1.31036
A2	N89 Other noninflammatory disorders of vagina	0.0103093	1	0.00459214	207	2.24498	0.360113	222.55	1.33263
A2	N90 Other noninflammatory disorders of vulva and perineum	0.0103093	1	0.00685494	309	1.50392	0.486866	300.883	1.31966
A2	N92 Excessive, frequent and irregular menstruation	0	0	0.0341859	1541	0	0.083169	51.3984	1.65801
A2	N93 Other abnormal uterine and vaginal bleeding	0.0103093	1	0.0118686	535	0.868619	1	618	1.28884
A2	N94 Pain and other conditions associated with female genital organs and menstrual cycle	0	0	0.00823036	371	0	1	618	1.28884
A2	N95 Menopausal and other perimenopausal disorders	0.0515464	5	0.0336757	1518	1.53067	0.265073	163.815	1.46264
A2	N99 Postprocedural disorders of genitourinary system, not elsewhere classified	0.0103093	1	0.00417064	188	2.47187	0.333289	205.972	1.36859
A2	O02 Other abnormal products of conception	0	0	0.00279522	126	0	1	618	1.28884
A2	O03 Spontaneous abortion	0	0	0.00361603	163	0	1	618	1.28884
A2	O04 Medical abortion	0.0103093	1	0.00330546	149	3.11887	0.274693	169.76	1.40298
A2	O20 Haemorrhage in early pregnancy	0	0	0.00252901	114	0	1	618	1.28884
A2	O26 Maternal care for other conditions predominantly related to pregnancy	0	0	0.00470306	212	0	1	618	1.28884
A2	O32 Maternal care for known or suspected malpresentation of fetus	0	0	0.00299488	135	0	1	618	1.28884
A2	O34 Maternal care for known or suspected abnormality of pelvic organs	0	0	0.00423719	191	0	1	618	1.28884
A2	O36 Maternal care for other known or suspected fetal problems	0	0	0.00470306	212	0	1	618	1.28884
A2	O42 Premature rupture of membranes	0	0	0.00288395	130	0	1	618	1.28884
A2	O47 False labour	0	0	0.00257337	116	0	1	618	1.28884
A2	O48 Prolonged pregnancy	0	0	0.0028174	127	0	1	618	1.28884
A2	O63 Long labour	0.0103093	1	0.00434812	196	2.37098	0.344716	213.035	1.35691
A2	O68 Labour and delivery complicated by fetal stress [distress]	0.0103093	1	0.00856313	386	1.20392	0.565778	349.651	1.37118
A2	O70 Perineal laceration during delivery	0.0103093	1	0.0126894	572	0.812432	1	618	1.28884
A2	O72 Postpartum haemorrhage	0	0	0.00348293	157	0	1	618	1.28884
A2	O80 Single spontaneous delivery	0	0	0.00505801	228	0	1	618	1.28884
A2	O99 Other maternal diseases classifiable elsewhere but complicating pregnancy, childbirth and the puerperium	0	0	0.00490272	221	0	1	618	1.28884
A2	Q21 Congenital malformations of cardiac septa	0	0	0.00290614	131	0	1	618	1.28884
A2	R00 Abnormalities of heart beat	0.0824742	8	0.0494487	2229	1.66787	0.151783	93.8018	1.61727
A2	R01 Cardiac murmurs and other cardiac sounds	0.0103093	1	0.00732081	330	1.40822	0.509696	314.992	1.3519
A2	R02 Gangrene, not elsewhere classified	0.0103093	1	0.00432593	195	2.38314	0.343298	212.158	1.35999
A2	R03 Abnormal blood-pressure reading, without diagnosis	0.0206186	2	0.0143088	645	1.44097	0.40497	250.271	1.36017
A2	R04 Haemorrhage from respiratory passages	0.0515464	5	0.0206535	931	2.49576	0.0510738	31.5636	1.57818
A2	R05 Cough	0.0206186	2	0.0186126	839	1.10777	0.702652	434.239	1.4214
A2	R06 Abnormalities of breathing	0.0618557	6	0.0521774	2352	1.18549	0.644021	398.005	1.34461
A2	R07 Pain in throat and chest	0.14433	14	0.121392	5472	1.18895	0.43972	271.747	1.29403
A2	R09 Other symptoms and signs involving the circulatory and respiratory systems	0.0103093	1	0.00665528	300	1.54904	0.476763	294.639	1.3302
A2	R10 Abdominal and pelvic pain	0.14433	14	0.121814	5491	1.18484	0.532909	329.338	1.38377
A2	R11 Nausea and vomiting	0.0309278	3	0.0578344	2607	0.534766	0.380159	234.938	1.33488
A2	R12 Heartburn	0	0	0.00911773	411	0	1	618	1.28884
A2	R13 Dysphagia	0.0515464	5	0.0385341	1737	1.33768	0.427121	263.961	1.3198
A2	R14 Flatulence and related conditions	0	0	0.00854094	385	0	1	618	1.28884
A2	R15 Faecal incontinence	0.0103093	1	0.0125341	565	0.822498	1	618	1.28884
A2	R16 Hepatomegaly and splenomegaly, not elsewhere classified	0.0103093	1	0.0039488	178	2.61074	0.318727	196.973	1.35844
A2	R17 Unspecified jaundice	0.0206186	2	0.00399317	180	5.16346	0.0578659	35.7611	1.62551
A2	R18 Ascites	0.0103093	1	0.00889589	401	1.15888	0.57969	358.248	1.38856
A2	R19 Other symptoms and signs involving the digestive system and abdomen	0.0824742	8	0.0692815	3123	1.19042	0.548239	338.811	1.37728
A2	R20 Disturbances of skin sensation	0.0309278	3	0.0133993	604	2.30817	0.14173	87.589	1.6844
A2	R21 Rash and other nonspecific skin eruption	0.0206186	2	0.0102935	464	2.00307	0.263672	162.949	1.46801
A2	R22 Localized swelling, mass and lump of skin and subcutaneous tissue	0.0309278	3	0.00871842	393	3.54741	0.0534367	33.0239	1.57257
A2	R23 Other skin changes	0.0206186	2	0.00443685	200	4.64711	0.069521	42.964	1.68486
A2	R25 Abnormal involuntary movements	0.0103093	1	0.00669965	302	1.53878	0.479025	296.037	1.32159
A2	R26 Abnormalities of gait and mobility	0.0309278	3	0.0336313	1516	0.919613	1	618	1.28884
A2	R29 Other symptoms and signs involving the nervous and musculoskeletal systems	0.0412371	4	0.0439248	1980	0.938811	1	618	1.28884
A2	R30 Pain associated with micturition	0	0	0.00485835	219	0	1	618	1.28884
A2	R31 Unspecified haematuria	0.0515464	5	0.0531091	2394	0.970575	1	618	1.28884
A2	R32 Unspecified urinary incontinence	0.0309278	3	0.0191894	865	1.61172	0.438163	270.784	1.29562
A2	R33 Retention of urine	0.0309278	3	0.0456774	2059	0.677093	0.631306	390.147	1.36894
A2	R35 Polyuria	0	0	0.0131553	593	0	0.642102	396.819	1.34515
A2	R39 Other symptoms and signs involving the urinary system	0.0103093	1	0.017215	776	0.598855	1	618	1.28884
A2	R40 Somnolence, stupor and coma	0	0	0.00519112	234	0	1	618	1.28884
A2	R41 Other symptoms and signs involving cognitive functions and awareness	0.0515464	5	0.0284624	1283	1.81103	0.204268	126.238	1.57797
A2	R42 Dizziness and giddiness	0.0515464	5	0.0283293	1277	1.81954	0.203111	125.523	1.63016
A2	R44 Other symptoms and signs involving general sensations and perceptions	0	0	0.00412627	186	0	1	618	1.28884
A2	R45 Symptoms and signs involving emotional state	0	0	0.00805289	363	0	1	618	1.28884
A2	R47 Speech disturbances, not elsewhere classified	0	0	0.0122901	554	0	0.636294	393.23	1.35596
A2	R49 Voice disturbances	0	0	0.0046587	210	0	1	618	1.28884
A2	R50 Fever of other and unknown origin	0.0515464	5	0.0232047	1046	2.22137	0.0757906	46.8386	1.61512
A2	R51 Headache	0.0412371	4	0.0350733	1581	1.17574	0.585455	361.811	1.38625
A2	R52 Pain, not elsewhere classified	0.0103093	1	0.00683275	308	1.5088	0.485753	300.195	1.32537
A2	R53 Malaise and fatigue	0.0309278	3	0.02336	1053	1.32396	0.496718	306.972	1.33466
A2	R54 Senility	0.0103093	1	0.0118908	536	0.866999	1	618	1.28884
A2	R55 Syncope and collapse	0.0515464	5	0.0470306	2120	1.09602	0.807891	499.277	1.51756
A2	R56 Convulsions, not elsewhere classified	0.0206186	2	0.0105819	477	1.94848	0.274017	169.342	1.41119
A2	R57 Shock, not elsewhere classified	0	0	0.00326109	147	0	1	618	1.28884
A2	R59 Enlarged lymph nodes	0.0103093	1	0.013599	613	0.758094	1	618	1.28884
A2	R60 Oedema, not elsewhere classified	0.0206186	2	0.0190563	859	1.08198	0.708497	437.851	1.42623
A2	R61 Hyperhidrosis	0.0103093	1	0.00350511	158	2.94121	0.288652	178.387	1.39365
A2	R63 Symptoms and signs concerning food and fluid intake	0.0721649	7	0.0458549	2067	1.57377	0.21733	134.31	1.56175
A2	R68 Other general symptoms and signs	0.0103093	1	0.00321672	145	3.20491	0.268402	165.873	1.43613
A2	R69 Unknown and unspecified causes of morbidity	0.0824742	8	0.0681057	3070	1.21097	0.54292	335.524	1.36949
A2	R73 Elevated blood glucose level	0.0103093	1	0.00900681	406	1.14461	0.584228	361.053	1.38867
A2	R74 Abnormal serum enzyme levels	0	0	0.00235153	106	0	1	618	1.28884
A2	R77 Other abnormalities of plasma proteins	0	0	0.00228498	103	0	1	618	1.28884
A2	R79 Other abnormal findings of blood chemistry	0.0309278	3	0.0387559	1747	0.798016	1	618	1.28884
A2	R87 Abnormal findings in specimens from female genital organs	0	0	0.00368259	166	0	1	618	1.28884
A2	R90 Abnormal findings on diagnostic imaging of central nervous system	0	0	0.00266211	120	0	1	618	1.28884
A2	R91 Abnormal findings on diagnostic imaging of lung	0	0	0.0168379	759	0	0.417045	257.734	1.33541
A2	R93 Abnormal findings on diagnostic imaging of other body structures	0.0103093	1	0.0200324	903	0.51463	1	618	1.28884
A2	R94 Abnormal results of function studies	0.0412371	4	0.0283071	1276	1.45678	0.356901	220.565	1.34491
A2	S00 Superficial injury of head	0.0103093	1	0.0168157	758	0.613076	1	618	1.28884
A2	S01 Open wound of head	0	0	0.0181245	817	0	0.427199	264.009	1.31348
A2	S02 Fracture of skull and facial bones	0.0206186	2	0.00911773	411	2.26137	0.221625	136.964	1.52183
A2	S06 Intracranial injury	0	0	0.00774231	349	0	1	618	1.28884
A2	S09 Other and unspecified injuries of head	0.0103093	1	0.00984981	444	1.04665	0.617172	381.412	1.39711
A2	S20 Superficial injury of thorax	0	0	0.0023959	108	0	1	618	1.28884
A2	S22 Fracture of rib(s), sternum and thoracic spine	0.0103093	1	0.0116911	527	0.881805	1	618	1.28884
A2	S27 Injury of other and unspecified intrathoracic organs	0	0	0.00363822	164	0	1	618	1.28884
A2	S30 Superficial injury of abdomen, lower back and pelvis	0	0	0.00383788	173	0	1	618	1.28884
A2	S32 Fracture of lumbar spine and pelvis	0.0206186	2	0.00909555	410	2.26688	0.220836	136.477	1.55087
A2	S40 Superficial injury of shoulder and upper arm	0	0	0.00237372	107	0	1	618	1.28884
A2	S42 Fracture of shoulder and upper arm	0	0	0.0125341	565	0	0.637768	394.14	1.35443
A2	S50 Superficial injury of forearm	0.0103093	1	0.00283959	128	3.63056	0.241059	148.975	1.475
A2	S51 Open wound of forearm	0	0	0.00290614	131	0	1	618	1.28884
A2	S52 Fracture of forearm	0.0103093	1	0.024203	1091	0.42595	0.733988	453.604	1.4446
A2	S60 Superficial injury of wrist and hand	0.0103093	1	0.00232935	105	4.42582	0.20245	125.114	1.64624
A2	S61 Open wound of wrist and hand	0.0103093	1	0.0121792	549	0.846469	1	618	1.28884
A2	S62 Fracture at wrist and hand level	0.0103093	1	0.0101382	457	1.01687	0.627838	388.004	1.3957
A2	S63 Dislocation, sprain and strain of joints and ligaments at wrist and hand level	0	0	0.00224061	101	0	1	618	1.28884
A2	S64 Injury of nerves at wrist and hand level	0	0	0.00259556	117	0	1	618	1.28884
A2	S66 Injury of muscle and tendon at wrist and hand level	0	0	0.00417064	188	0	1	618	1.28884
A2	S70 Superficial injury of hip and thigh	0	0	0.0023959	108	0	1	618	1.28884
A2	S72 Fracture of femur	0.0206186	2	0.015773	711	1.3072	0.667469	412.496	1.38421
A2	S80 Superficial injury of lower leg	0	0	0.00539078	243	0	1	618	1.28884
A2	S81 Open wound of lower leg	0	0	0.00306143	138	0	1	618	1.28884
A2	S82 Fracture of lower leg, including ankle	0.0206186	2	0.0197662	891	1.04312	0.717938	443.686	1.43124
A2	S83 Dislocation, sprain and strain of joints and ligaments of knee	0	0	0.00255119	115	0	1	618	1.28884
A2	S86 Injury of muscle and tendon at lower leg level	0	0	0.00257337	116	0	1	618	1.28884
A2	S92 Fracture of foot, except ankle	0	0	0.00370477	167	0	1	618	1.28884
A2	T39 Poisoning by nonopioid analgesics, antipyretics and antirheumatics	0.0103093	1	0.00556825	251	1.85144	0.418201	258.448	1.32537
A2	T40 Poisoning by narcotics and psychodysleptics [hallucinogens]	0.0103093	1	0.0028174	127	3.65914	0.23942	147.961	1.48705
A2	T42 Poisoning by antiepileptic, sedative-hypnotic and antiparkinsonism drugs	0	0	0.00272866	123	0	1	618	1.28884
A2	T43 Poisoning by psychotropic drugs, not elsewhere classified	0	0	0.00341638	154	0	1	618	1.28884
A2	T51 Toxic effect of alcohol	0	0	0.00326109	147	0	1	618	1.28884
A2	T78 Adverse effects, not elsewhere classified	0.0103093	1	0.00386006	174	2.67075	0.312814	193.319	1.34249
A2	T79 Certain early complications of trauma, not elsewhere classified	0	0	0.00252901	114	0	1	618	1.28884
A2	T81 Complications of procedures, not elsewhere classified	0.0515464	5	0.0543293	2449	0.948778	1	618	1.28884
A2	T82 Complications of cardiac and vascular prosthetic devices, implants and grafts	0	0	0.0130887	590	0	0.6416	396.509	1.34867
A2	T83 Complications of genitourinary prosthetic devices, implants and grafts	0.0103093	1	0.00860749	388	1.19771	0.567659	350.813	1.37036
A2	T84 Complications of internal orthopaedic prosthetic devices, implants and grafts	0.0412371	4	0.0209419	944	1.96912	0.146686	90.6517	1.64821
A2	T85 Complications of other internal prosthetic devices, implants and grafts	0.0103093	1	0.0119351	538	0.863776	1	618	1.28884
A2	T88 Other complications of surgical and medical care, not elsewhere classified	0	0	0.00321672	145	0	1	618	1.28884
A2	T92 Sequelae of injuries of upper limb	0	0	0.00244027	110	0	1	618	1.28884
A2	T93 Sequelae of injuries of lower limb	0	0	0.00279522	126	0	1	618	1.28884
A2	U07 Emergency use of U07	0.0309278	3	0.0250904	1131	1.23266	0.737795	455.957	1.44748
A2	U82 Resistance to betalactam antibiotics	0	0	0.00630033	284	0	1	618	1.28884
A2	U83 Resistance to other antibiotics	0	0	0.00450341	203	0	1	618	1.28884
A2	V18 Pedal cyclist injured in noncollision transport accident	0.0103093	1	0.00417064	188	2.47187	0.333289	205.972	1.36859
A2	W00 Fall on same level involving ice and snow	0	0	0.0039488	178	0	1	618	1.28884
A2	W01 Fall on same level from slipping, tripping and stumbling	0.0103093	1	0.0325887	1469	0.316345	0.381585	235.82	1.32483
A2	W06 Fall involving bed	0.0103093	1	0.00312798	141	3.29583	0.262058	161.952	1.49264
A2	W10 Fall on and from stairs and steps	0.0103093	1	0.0141979	640	0.726111	1	618	1.28884
A2	W11 Fall on and from ladder	0	0	0.00505801	228	0	1	618	1.28884
A2	W18 Other fall on same level	0	0	0.0155512	701	0	0.410943	253.963	1.34372
A2	W19 Unspecified fall	0.0309278	3	0.0350733	1581	0.881805	1	618	1.28884
A2	W22 Striking against or struck by other objects	0	0	0.00372696	168	0	1	618	1.28884
A2	W23 Caught, crushed, jammed or pinched in or between objects	0	0	0.00297269	134	0	1	618	1.28884
A2	W54 Bitten or struck by dog	0	0	0.00237372	107	0	1	618	1.28884
A2	X50 Overexertion and strenuous or repetitive movements	0	0	0.00370477	167	0	1	618	1.28884
A2	X59 Exposure to unspecified factor	0.0103093	1	0.0161058	726	0.640098	1	618	1.28884
A2	X60 Intentional self-poisoning by and exposure to nonopioid analgesics, antipyretics and antirheumatics	0.0103093	1	0.00421501	190	2.44585	0.336164	207.749	1.35784
A2	X61 Intentional self-poisoning by and exposure to antiepileptic, sedative-hypnotic, antiparkinsonism and psychotropic drugs, not elsewhere classified	0	0	0.00419283	189	0	1	618	1.28884
A2	X65 Intentional self-poisoning by and exposure to alcohol	0	0	0.00259556	117	0	1	618	1.28884
A2	Y04 Assault by bodily force	0	0	0.00228498	103	0	1	618	1.28884
A2	Y40 Systemic antibiotics	0	0	0.00421501	190	0	1	618	1.28884
A2	Y42 Hormones and their synthetic substitutes and antagonists, not elsewhere classified	0.0103093	1	0.00501364	226	2.05624	0.385869	238.467	1.33222
A2	Y43 Primarily systemic agents	0.0309278	3	0.0124232	560	2.48953	0.120521	74.4823	1.69278
A2	Y45 Analgesics, antipyretics and anti-inflammatory drugs	0.0206186	2	0.0064778	292	3.18295	0.130914	80.9047	1.79788
A2	Y52 Agents primarily affecting the cardiovascular system	0.0103093	1	0.00470306	212	2.19203	0.366993	226.801	1.33413
A2	Y54 Agents primarily affecting water-balance and mineral and uric acid metabolism	0	0	0.00259556	117	0	1	618	1.28884
A2	Y57 Other and unspecified drugs and medicaments	0	0	0.00317235	143	0	1	618	1.28884
A2	Y60 Unintentional cut, puncture, perforation or haemorrhage during surgical and medical care	0.0103093	1	0.00459214	207	2.24498	0.360113	222.55	1.33263
A2	Y83 Surgical operation and other surgical procedures as the cause of abnormal reaction of the patient, or of later complication, without mention of misadventure at the time of the procedure	0.0618557	6	0.0758036	3417	0.815999	0.846754	523.294	1.56675
A2	Y84 Other medical procedures as the cause of abnormal reaction of the patient, or of later complication, without mention of misadventure at the time of the procedure	0.0206186	2	0.0144198	650	1.42988	0.408723	252.591	1.36536
A2	Y86 Sequelae of other accidents	0	0	0.00354948	160	0	1	618	1.28884
A2	Y95 Nosocomial condition	0	0	0.0167269	754	0	0.416349	257.303	1.34012
A2	Z00 General examination and investigation of persons without complaint and reported diagnosis	0.0103093	1	0.0023959	108	4.30288	0.207594	128.293	1.58386
A2	Z01 Other special examinations and investigations of persons without complaint or reported diagnosis	0	0	0.00829691	374	0	1	618	1.28884
A2	Z02 Examination and encounter for administrative purposes	0.0103093	1	0.00783104	353	1.31646	0.533548	329.733	1.37389
A2	Z03 Medical observation and evaluation for suspected diseases and conditions	0.0206186	2	0.0466535	2103	0.441951	0.331708	204.996	1.38511
A2	Z04 Examination and observation for other reasons	0.0103093	1	0.00714333	322	1.4432	0.50112	309.692	1.34066
A2	Z08 Follow-up examination after treatment for malignant neoplasms	0	0	0.0190785	860	0	0.269482	166.54	1.41135
A2	Z09 Follow-up examination after treatment for conditions other than malignant neoplasms	0.0618557	6	0.0411296	1854	1.50392	0.297662	183.955	1.40424
A2	Z11 Special screening examination for infectious and parasitic diseases	0.0515464	5	0.0493156	2223	1.04523	0.814218	503.187	1.52481
A2	Z12 Special screening examination for neoplasms	0.0309278	3	0.0344522	1553	0.897704	1	618	1.28884
A2	Z13 Special screening examination for other diseases and disorders	0.0515464	5	0.0466979	2105	1.10383	0.807108	498.793	1.52071
A2	Z20 Contact with and exposure to communicable diseases	0	0	0.00275085	124	0	1	618	1.28884
A2	Z22 Carrier of infectious disease	0.0103093	1	0.00827473	373	1.24587	0.553354	341.973	1.37892
A2	Z29 Need for other prophylactic measures	0.0103093	1	0.00667746	301	1.54389	0.477895	295.339	1.32439
A2	Z30 Contraceptive management	0.0309278	3	0.0209641	945	1.47527	0.460557	284.625	1.31163
A2	Z34 Supervision of normal pregnancy	0	0	0.00301706	136	0	1	618	1.28884
A2	Z35 Supervision of high-risk pregnancy	0	0	0.0026843	121	0	1	618	1.28884
A2	Z36 Antenatal screening	0	0	0.00326109	147	0	1	618	1.28884
A2	Z37 Outcome of delivery	0.0103093	1	0.0286843	1293	0.359406	0.533064	329.433	1.37838
A2	Z42 Follow-up care involving plastic surgery	0.0206186	2	0.0078976	356	2.61074	0.178732	110.456	1.67358
A2	Z43 Attention to artificial openings	0.0206186	2	0.00752046	339	2.74166	0.165754	102.436	1.70727
A2	Z45 Adjustment and management of implanted device	0.0309278	3	0.0136433	615	2.26688	0.147218	90.9809	1.62466
A2	Z46 Fitting and adjustment of other devices	0.0412371	4	0.020587	928	2.00307	0.140429	86.7849	1.70166
A2	Z47 Other orthopaedic follow-up care	0.0309278	3	0.0105819	477	2.92271	0.0842473	52.0648	1.57772
A2	Z48 Other surgical follow-up care	0.0103093	1	0.00581228	262	1.77371	0.431887	266.906	1.30836
A2	Z50 Care involving use of rehabilitation procedures	0.0412371	4	0.0765579	3451	0.53864	0.25025	154.654	1.48706
A2	Z51 Other medical care	0.113402	11	0.0979213	4414	1.15809	0.60654	374.842	1.4039
A2	Z53 Persons encountering health services for specific procedures, not carried out	0.113402	11	0.108326	4883	1.04686	0.869738	537.498	1.58554
A2	Z57 Occupational exposure to risk-factors	0.0309278	3	0.00326109	147	9.4839	0.00406917	2.51475	2.51475
A2	Z60 Problems related to social environment	0.0206186	2	0.0154624	697	1.33346	0.663992	410.347	1.38164
A2	Z63 Other problems related to primary support group, including family circumstances	0	0	0.00332764	150	0	1	618	1.28884
A2	Z71 Persons encountering health services for other counselling and medical advice, not elsewhere classified	0.0103093	1	0.00962797	434	1.07076	0.608762	376.215	1.40379
A2	Z72 Problems related to lifestyle	0.0927835	9	0.0664419	2995	1.39646	0.302984	187.244	1.37679
A2	Z73 Problems related to life-management difficulty	0	0	0.00674402	304	0	1	618	1.28884
A2	Z74 Problems related to care-provider dependency	0	0	0.00361603	163	0	1	618	1.28884
A2	Z75 Problems related to medical facilities and other health care	0.0103093	1	0.00938394	423	1.09861	0.599299	370.367	1.40824
A2	Z80 Family history of malignant neoplasm	0.0515464	5	0.0424607	1914	1.21398	0.609726	376.811	1.40078
A2	Z82 Family history of certain disabilities and chronic diseases leading to disablement	0.0309278	3	0.0610955	2754	0.506222	0.288045	178.012	1.40167
A2	Z83 Family history of other specific disorders	0	0	0.0144863	653	0	0.409509	253.077	1.36063
A2	Z85 Personal history of malignant neoplasm	0.164948	16	0.120327	5424	1.37083	0.208941	129.126	1.5747
A2	Z86 Personal history of certain other diseases	0.319588	31	0.269694	12157	1.185	0.302684	187.059	1.38562
A2	Z87 Personal history of other diseases and conditions	0.134021	13	0.145928	6578	0.918402	0.885551	547.27	1.60962
A2	Z88 Personal history of allergy to drugs, medicaments and biological substances	0.154639	15	0.136722	6163	1.13105	0.55639	343.849	1.3754
A2	Z89 Acquired absence of limb	0	0	0.00290614	131	0	1	618	1.28884
A2	Z90 Acquired absence of organs, not elsewhere classified	0.134021	13	0.0953258	4297	1.40592	0.222211	137.326	1.50908
A2	Z91 Personal history of risk-factors, not elsewhere classified	0.0412371	4	0.0388003	1749	1.0628	0.791262	489	1.50461
A2	Z92 Personal history of medical treatment	0.134021	13	0.189409	8538	0.707572	0.194665	120.303	1.6944
A2	Z93 Artificial opening status	0.0103093	1	0.0174368	786	0.591236	1	618	1.28884
A2	Z94 Transplanted organ and tissue status	0	0	0.00505801	228	0	1	618	1.28884
A2	Z95 Presence of cardiac and vascular implants and grafts	0.0618557	6	0.0641125	2890	0.964799	1	618	1.28884
A2	Z96 Presence of other functional implants	0.0927835	9	0.122235	5510	0.759057	0.440685	272.343	1.29073
A2	Z97 Presence of other devices	0.0103093	1	0.00967234	436	1.06585	0.610458	377.263	1.39727
A2	Z98 Other postsurgical states	0.0618557	6	0.0191006	861	3.23841	0.0109646	6.77611	1.69403
A2	Z99 Dependence on enabling machines and devices, not elsewhere classified	0.0103093	1	0.0163942	739	0.628838	1	618	1.28884
A3	A00-B99 Certain infectious and parasitic diseases	0.117647	18	0.164834	7421	0.71373	0.127128	23.5186	1.6799
A3	C00-C14 Malignant neoplasms of lip, oral cavity and pharynx	0	0	0.00406477	183	0	1	185	1.17089
A3	C15-C26 Malignant neoplasms of digestive organs	0.0326797	5	0.0330068	1486	0.990091	1	185	1.17089
A3	C30-C39 Malignant neoplasms of respiratory and intrathoracic organs	0.0196078	3	0.0150374	677	1.30394	0.503206	93.0931	1.34918
A3	C43-C44 Melanoma and other malignant neoplasms of skin	0.0588235	9	0.0590391	2658	0.996348	1	185	1.17089
A3	C45-C49 Malignant neoplasms of mesothelial and soft tissue	0	0	0.00364274	164	0	1	185	1.17089
A3	C50-C50 Malignant neoplasms of breast	0.0196078	3	0.0358055	1612	0.547621	0.383421	70.9328	1.41866
A3	C51-C58 Malignant neoplasms of female genital organs	0.0196078	3	0.0105728	476	1.85455	0.22068	40.8257	1.51206
A3	C60-C63 Malignant neoplasms of male genital organs	0.0261438	4	0.0308078	1387	0.848608	1	185	1.17089
A3	C64-C68 Malignant neoplasms of urinary tract	0.0130719	2	0.0138602	624	0.943125	1	185	1.17089
A3	C69-C72 Malignant neoplasms of eye, brain and other parts of central nervous system	0	0	0.00328735	148	0	1	185	1.17089
A3	C76-C80 Malignant neoplasms of ill-defined, other secondary and unspecified sites	0.0261438	4	0.0511095	2301	0.511525	0.197982	36.6267	1.52611
A3	C7B-C7B Secondary neuroendocrine tumors	0.00653595	1	0.00704116	317	0.928249	1	185	1.17089
A3	C81-C96 Malignant neoplasms of lymphoid, hematopoietic and related tissue	0.0196078	3	0.0201462	907	0.97328	1	185	1.17089
A3	D00-D09 In situ neoplasms	0.0196078	3	0.0211013	950	0.929226	1	185	1.17089
A3	D10-D36 Benign neoplasms, except benign neuroendocrine tumors	0.202614	31	0.172297	7757	1.17596	0.334663	61.9127	1.47411
A3	D37-D48 Neoplasms of uncertain behavior, polycythemia vera and myelodysplastic syndromes	0.0130719	2	0.00728549	328	1.79424	0.306494	56.7014	1.45388
A3	D3A-D3A Benign neuroendocrine tumors	0.0326797	5	0.0165478	745	1.97487	0.111439	20.6161	2.06161
A3	D50-D53 Nutritional anemias	0.0392157	6	0.055463	2497	0.70706	0.480334	88.8617	1.34639
A3	D55-D59 Hemolytic anemias	0.00653595	1	0.00453122	204	1.44243	0.500852	92.6576	1.36261
A3	D60-D64 Aplastic and other anemias and other bone marrow failure syndromes	0.0653595	10	0.0737212	3319	0.886577	0.876555	162.163	1.27687
A3	D65-D69 Coagulation defects, purpura and other hemorrhagic conditions	0.00653595	1	0.0177917	801	0.367359	0.532145	98.4468	1.27853
A3	D70-D77 Other disorders of blood and blood-forming organs	0.0261438	4	0.0246552	1110	1.06038	0.792598	146.631	1.23219
A3	D80-D89 Certain disorders involving the immune mechanism	0.0130719	2	0.00590835	266	2.21244	0.228868	42.3406	1.46002
A3	E00-E07 Disorders of thyroid gland	0.0588235	9	0.0780303	3513	0.753855	0.451992	83.6185	1.34869
A3	E08-E13 Diabetes mellitus	0.0849673	13	0.0963328	4337	0.882018	0.783519	144.951	1.2284
A3	E15-E16 Other disorders of glucose regulation and pancreatic internal secretion	0.00653595	1	0.00841829	379	0.776398	1	185	1.17089
A3	E20-E35 Disorders of other endocrine glands	0.0130719	2	0.0149486	673	0.874457	1	185	1.17089
A3	E50-E64 Other nutritional deficiencies	0.00653595	1	0.0242776	1093	0.269218	0.192478	35.6084	1.69564
A3	E65-E68 Overweight, obesity and other hyperalimentation	0.0588235	9	0.0806068	3629	0.729759	0.375088	69.3912	1.44565
A3	E70-E88 Metabolic disorders	0.261438	40	0.22725	10231	1.15044	0.334299	61.8454	1.50842
A3	E89-E89 Postprocedural endocrine and metabolic complications and disorders, not elsewhere classified	0.00653595	1	0.0172586	777	0.378706	0.52912	97.8873	1.28799
A3	F01-F09 Mental disorders due to known physiological conditions	0.0130719	2	0.0334511	1506	0.390777	0.253399	46.8789	1.46496
A3	F10-F19 Mental and behavioral disorders due to psychoactive substance use	0.104575	16	0.0707448	3185	1.4782	0.112522	20.8166	1.73472
A3	F20-F29 Schizophrenia, schizotypal, delusional, and other non-mood psychotic disorders	0	0	0.00535306	241	0	1	185	1.17089
A3	F30-F39 Mood [affective] disorders	0.0718954	11	0.0711224	3202	1.01087	0.875601	161.986	1.2856
A3	F40-F48 Anxiety, dissociative, stress-related, somatoform and other nonpsychotic mental disorders	0.0392157	6	0.0581951	2620	0.673866	0.389235	72.0086	1.38478
A3	F50-F59 Behavioral syndromes associated with physiological disturbances and physical factors	0	0	0.00279869	126	0	1	185	1.17089
A3	G00-G09 Inflammatory diseases of the central nervous system	0	0	0.00342063	154	0	1	185	1.17089
A3	G10-G14 Systemic atrophies primarily affecting the central nervous system	0	0	0.00744097	335	0	0.634165	117.321	1.18506
A3	G20-G26 Extrapyramidal and movement disorders	0.0130719	2	0.0175029	788	0.74684	1	185	1.17089
A3	G30-G32 Other degenerative diseases of the nervous system	0.0196078	3	0.0201684	908	0.972208	1	185	1.17089
A3	G35-G37 Demyelinating diseases of the central nervous system	0	0	0.0093734	422	0	0.410868	76.0107	1.4076
A3	G40-G47 Episodic and paroxysmal disorders	0.0849673	13	0.0690789	3110	1.23	0.423476	78.3431	1.42442
A3	G50-G59 Nerve, nerve root and plexus disorders	0.104575	16	0.0709891	3196	1.47312	0.113472	20.9923	1.61479
A3	G60-G65 Polyneuropathies and other disorders of the peripheral nervous system	0.00653595	1	0.0137491	619	0.475371	0.728261	134.728	1.21377
A3	G70-G73 Diseases of myoneural junction and muscle	0	0	0.00313187	141	0	1	185	1.17089
A3	G80-G83 Cerebral palsy and other paralytic syndromes	0.0130719	2	0.0148375	668	0.881003	1	185	1.17089
A3	G89-G99 Other disorders of the nervous system	0.0392157	6	0.0239	1076	1.64083	0.186165	34.4405	1.72203
A3	H00-H05 Disorders of eyelid, lacrimal system and orbit	0.0392157	6	0.0405589	1826	0.966884	1	185	1.17089
A3	H10-H11 Disorders of conjunctiva	0.00653595	1	0.00626374	282	1.04346	0.61763	114.262	1.25562
A3	H15-H22 Disorders of sclera, cornea, iris and ciliary body	0.0130719	2	0.0156371	704	0.835951	1	185	1.17089
A3	H25-H28 Disorders of lens	0.163399	25	0.142378	6410	1.14764	0.48669	90.0377	1.34385
A3	H30-H36 Disorders of choroid and retina	0.0653595	10	0.0466005	2098	1.40255	0.248736	46.0161	1.48439
A3	H40-H42 Glaucoma	0.0588235	9	0.0298527	1344	1.97046	0.0506342	9.36733	1.87347
A3	H43-H44 Disorders of vitreous body and globe	0.00653595	1	0.0107283	483	0.609223	1	185	1.17089
A3	H46-H47 Disorders of optic nerve and visual pathways	0	0	0.00295418	133	0	1	185	1.17089
A3	H49-H52 Disorders of ocular muscles, binocular movement, accommodation and refraction	0.0326797	5	0.0306079	1378	1.06769	0.812437	150.301	1.23197
A3	H53-H54 Visual disturbances and blindness	0.0196078	3	0.0252993	1139	0.775035	1	185	1.17089
A3	H55-H57 Other disorders of eye and adnexa	0	0	0.00550854	248	0	1	185	1.17089
A3	H60-H62 Diseases of external ear	0.00653595	1	0.00630817	284	1.03611	0.620237	114.744	1.24721
A3	H65-H75 Diseases of middle ear and mastoid	0.00653595	1	0.010062	453	0.649569	1	185	1.17089
A3	H80-H83 Diseases of inner ear	0.0130719	2	0.0118167	532	1.10622	0.703183	130.089	1.27538
A3	H90-H94 Other disorders of ear	0.0457516	7	0.0368939	1661	1.24009	0.516338	95.5225	1.34539
A3	I05-I09 Chronic rheumatic heart diseases	0.00653595	1	0.0269208	1212	0.242785	0.201007	37.1863	1.48745
A3	I10-I1A Hypertensive diseases	0.326797	50	0.332689	14978	0.98229	0.931722	172.369	1.33619
A3	I20-I25 Ischemic heart diseases	0.124183	19	0.12854	5787	0.966104	1	185	1.17089
A3	I26-I28 Pulmonary heart disease and diseases of pulmonary circulation	0.0457516	7	0.0370494	1668	1.23488	0.517668	95.7687	1.33012
A3	I30-I5A Other forms of heart disease	0.130719	20	0.167788	7554	0.77907	0.278337	51.4924	1.51448
A3	I60-I69 Cerebrovascular diseases	0.0653595	10	0.055041	2478	1.18747	0.591835	109.489	1.2442
A3	I70-I79 Diseases of arteries, arterioles and capillaries	0.0196078	3	0.0483552	2177	0.405496	0.127301	23.5506	1.57004
A3	I80-I89 Diseases of veins, lymphatic vessels and lymph nodes, not elsewhere classified	0.111111	17	0.122343	5508	0.908194	0.804807	148.889	1.24074
A3	I95-I99 Other and unspecified disorders of the circulatory system	0.0326797	5	0.0479776	2160	0.681146	0.566727	104.844	1.21912
A3	J00-J06 Acute upper respiratory infections	0.0130719	2	0.0122609	552	1.06614	0.71237	131.789	1.25513
A3	J09-J18 Influenza and pneumonia	0.0915033	14	0.0786744	3542	1.16306	0.546467	101.096	1.23288
A3	J20-J22 Other acute lower respiratory infections	0.0392157	6	0.0462007	2080	0.848812	0.847525	156.792	1.26445
A3	J30-J39 Other diseases of upper respiratory tract	0.0457516	7	0.0556185	2504	0.822598	0.725137	134.15	1.23074
A3	J40-J4A Chronic lower respiratory diseases	0.169935	26	0.14531	6542	1.16946	0.360511	66.6946	1.4821
A3	J60-J70 Lung diseases due to external agents	0.0196078	3	0.0122165	550	1.60503	0.440224	81.4415	1.40416
A3	J80-J84 Other respiratory diseases principally affecting the interstitium	0.0326797	5	0.0190133	856	1.71878	0.220997	40.8844	1.46016
A3	J90-J94 Other diseases of the pleura	0.0588235	9	0.0486662	2191	1.20871	0.569295	105.32	1.21057
A3	J96-J99 Other diseases of the respiratory system	0.0522876	8	0.0528642	2380	0.989092	1	185	1.17089
A3	K00-K14 Diseases of oral cavity and salivary glands	0.0457516	7	0.0594389	2676	0.769725	0.607428	112.374	1.2486
A3	K20-K31 Diseases of esophagus, stomach and duodenum	0.228758	35	0.245485	11052	0.93186	0.707225	130.837	1.27026
A3	K35-K38 Diseases of appendix	0.00653595	1	0.0118167	532	0.553111	1	185	1.17089
A3	K40-K46 Hernia	0.215686	33	0.184958	8327	1.16614	0.348054	64.3899	1.46341
A3	K50-K52 Noninfective enteritis and colitis	0.0653595	10	0.0674796	3038	0.968581	1	185	1.17089
A3	K55-K64 Other diseases of intestines	0.27451	42	0.299638	13490	0.916138	0.53744	99.4263	1.25856
A3	K65-K68 Diseases of peritoneum and retroperitoneum	0.0130719	2	0.0217454	979	0.601134	0.777542	143.845	1.22945
A3	K70-K77 Diseases of liver	0.0326797	5	0.0365163	1644	0.894936	1	185	1.17089
A3	K80-K87 Disorders of gallbladder, biliary tract and pancreas	0.0588235	9	0.0768308	3459	0.765624	0.541825	100.238	1.2375
A3	K90-K95 Other diseases of the digestive system	0.0588235	9	0.0647254	2914	0.908817	1	185	1.17089
A3	L00-L08 Infections of the skin and subcutaneous tissue	0.0522876	8	0.0508429	2289	1.02841	0.853812	157.955	1.26364
A3	L20-L30 Dermatitis and eczema	0.0196078	3	0.0223673	1007	0.876628	1	185	1.17089
A3	L40-L45 Papulosquamous disorders	0.0261438	4	0.0151263	681	1.72837	0.299596	55.4253	1.45856
A3	L49-L54 Urticaria and erythema	0.00653595	1	0.00635259	286	1.02886	0.622825	115.223	1.22577
A3	L55-L59 Radiation-related disorders of the skin and subcutaneous tissue	0.00653595	1	0.0135714	611	0.481596	0.727938	134.668	1.22426
A3	L60-L75 Disorders of skin appendages	0.0653595	10	0.0342063	1540	1.91075	0.0431691	7.98628	2.66209
A3	L80-L99 Other disorders of the skin and subcutaneous tissue	0.0653595	10	0.0830057	3737	0.787409	0.556413	102.936	1.2402
A3	M05-M14 Inflammatory polyarthropathies	0.143791	22	0.111015	4998	1.29524	0.197522	36.5416	1.58877
A3	M15-M19 Osteoarthritis	0.228758	35	0.203816	9176	1.12238	0.423487	78.3451	1.39902
A3	M20-M25 Other joint disorders	0.137255	21	0.132316	5957	1.03733	0.811799	150.183	1.24118
A3	M30-M36 Systemic connective tissue disorders	0.0261438	4	0.0284978	1283	0.917396	1	185	1.17089
A3	M40-M43 Deforming dorsopathies	0.0261438	4	0.0187024	842	1.39789	0.37712	69.7672	1.42382
A3	M45-M49 Spondylopathies	0.0653595	10	0.0701673	3159	0.931481	1	185	1.17089
A3	M50-M54 Other dorsopathies	0.130719	20	0.0964217	4341	1.3557	0.168473	31.1675	1.73153
A3	M60-M63 Disorders of muscles	0	0	0.00701895	316	0	0.63188	116.898	1.19283
A3	M65-M67 Disorders of synovium and tendon	0.0457516	7	0.0339397	1528	1.34803	0.369612	68.3782	1.48648
A3	M70-M79 Other soft tissue disorders	0.137255	21	0.116412	5241	1.17904	0.448068	82.8926	1.40496
A3	M80-M85 Disorders of bone density and structure	0.0588235	9	0.0642811	2894	0.915098	1	185	1.17089
A3	M86-M90 Other osteopathies	0.00653595	1	0.0146376	659	0.446517	0.731194	135.271	1.20778
A3	M91-M94 Chondropathies	0.00653595	1	0.0050643	228	1.29059	0.540128	99.9237	1.24905
A3	M96-M96 Intraoperative and postprocedural complications and disorders of musculoskeletal system, not elsewhere classified	0	0	0.00284312	128	0	1	185	1.17089
A3	N00-N08 Glomerular diseases	0.00653595	1	0.010062	453	0.649569	1	185	1.17089
A3	N10-N16 Renal tubulo-interstitial diseases	0.00653595	1	0.0211457	952	0.309091	0.387843	71.751	1.40688
A3	N17-N19 Acute kidney failure and chronic kidney disease	0.0588235	9	0.0916017	4124	0.642166	0.205126	37.9482	1.45955
A3	N20-N23 Urolithiasis	0.0326797	5	0.0241443	1087	1.35352	0.424644	78.559	1.37823
A3	N25-N29 Other disorders of kidney and ureter	0.0130719	2	0.0191688	863	0.681935	1	185	1.17089
A3	N30-N39 Other diseases of the urinary system	0.130719	20	0.123054	5540	1.06229	0.713136	131.93	1.24462
A3	N40-N53 Diseases of male genital organs	0.0980392	15	0.0859155	3868	1.14111	0.563347	104.219	1.24071
A3	N60-N65 Disorders of breast	0.00653595	1	0.0169476	763	0.385655	0.527814	97.6455	1.33761
A3	N70-N77 Inflammatory diseases of female pelvic organs	0.0196078	3	0.018769	845	1.04469	0.76566	141.647	1.2211
A3	N80-N98 Noninflammatory disorders of female genital tract	0.124183	19	0.137691	6199	0.901894	0.724951	134.116	1.24181
A3	N99-N99 Intraoperative and postprocedural complications and disorders of genitourinary system, not elsewhere classified	0.00653595	1	0.00417583	188	1.56519	0.472834	87.4743	1.36679
A3	O00-O08 Pregnancy with abortive outcome	0.0261438	4	0.00939562	423	2.78255	0.0571798	10.5783	1.76304
A3	O10-O16 Edema, proteinuria and hypertensive disorders in pregnancy, childbirth and the puerperium	0.00653595	1	0.00344284	155	1.89842	0.410018	75.8533	1.43119
A3	O20-O29 Other maternal disorders predominantly related to pregnancy	0.0261438	4	0.00837387	377	3.12207	0.0405391	7.49974	3.74987
A3	O30-O48 Maternal care related to the fetus and amniotic cavity and possible delivery problems	0.0326797	5	0.0170143	766	1.92072	0.193718	35.8379	1.629
A3	O60-O77 Complications of labor and delivery	0.0196078	3	0.0231225	1041	0.847997	1	185	1.17089
A3	O80-O82 Encounter for delivery	0	0	0.00659692	297	0	0.63093	116.722	1.20332
A3	O94-O9A Other obstetric conditions, not elsewhere classified	0.0130719	2	0.00513094	231	2.54766	0.185639	34.3432	1.80754
A3	Q20-Q28 Congenital malformations of the circulatory system	0.00653595	1	0.00666356	300	0.98085	1	185	1.17089
A3	Q38-Q45 Other congenital malformations of the digestive system	0	0	0.00368717	166	0	1	185	1.17089
A3	Q60-Q64 Congenital malformations of the urinary system	0	0	0.00399813	180	0	1	185	1.17089
A3	Q65-Q79 Congenital malformations and deformations of the musculoskeletal system	0.0130719	2	0.00373159	168	3.50303	0.112166	20.7508	1.88644
A3	R00-R09 Symptoms and signs involving the circulatory and respiratory systems	0.196078	30	0.212234	9555	0.923877	0.692854	128.178	1.26909
A3	R10-R19 Symptoms and signs involving the digestive system and abdomen	0.183007	28	0.236667	10655	0.773265	0.128228	23.7221	1.48263
A3	R20-R23 Symptoms and signs involving the skin and subcutaneous tissue	0.0457516	7	0.0350281	1577	1.30614	0.50331	93.1123	1.33018
A3	R25-R29 Symptoms and signs involving the nervous and musculoskeletal systems	0.0457516	7	0.0677906	3052	0.674897	0.335725	62.1092	1.4444
A3	R30-R39 Symptoms and signs involving the genitourinary system	0.104575	16	0.121188	5456	0.862918	0.620381	114.771	1.23409
A3	R40-R46 Symptoms and signs involving cognition, perception, emotional state and behavior	0.0522876	8	0.0657027	2958	0.795821	0.624558	115.543	1.21624
A3	R47-R49 Symptoms and signs involving speech and voice	0.0196078	3	0.0167922	756	1.16768	0.745807	137.974	1.2103
A3	R50-R69 General symptoms and signs	0.183007	28	0.220786	9940	0.828887	0.284523	52.6367	1.46213
A3	R70-R79 Abnormal findings on examination of blood, without diagnosis	0.0588235	9	0.0533085	2400	1.10346	0.717546	132.746	1.24062
A3	R80-R82 Abnormal findings on examination of urine, without diagnosis	0	0	0.00415362	187	0	1	185	1.17089
A3	R83-R89 Abnormal findings on examination of other body fluids, substances and tissues, without diagnosis	0	0	0.0065525	295	0	0.630915	116.719	1.21583
A3	R90-R94 Abnormal findings on diagnostic imaging and in function studies, without diagnosis	0.0849673	13	0.0630372	2838	1.34789	0.244342	45.2033	1.50678
A3	S00-S09 Injuries to the head	0.0588235	9	0.0477333	2149	1.23234	0.449544	83.1657	1.3861
A3	S10-S19 Injuries to the neck	0.00653595	1	0.00406477	183	1.60795	0.463762	85.796	1.36184
A3	S20-S29 Injuries to the thorax	0.00653595	1	0.0151263	681	0.432092	0.733663	135.728	1.20113
A3	S30-S39 Injuries to the abdomen, lower back, lumbar spine, pelvis and external genitals	0.0130719	2	0.0156371	704	0.835951	1	185	1.17089
A3	S40-S49 Injuries to the shoulder and upper arm	0.0261438	4	0.0184136	829	1.41981	0.369743	68.4024	1.45537
A3	S50-S59 Injuries to the elbow and forearm	0.0261438	4	0.0305413	1375	0.856014	1	185	1.17089
A3	S60-S69 Injuries to the wrist, hand and fingers	0.0261438	4	0.0283423	1276	0.922429	1	185	1.17089
A3	S70-S79 Injuries to the hip and thigh	0	0	0.0210568	948	0	0.0826643	15.2929	1.91161
A3	S80-S89 Injuries to the knee and lower leg	0.0326797	5	0.0324515	1461	1.00703	0.821528	151.983	1.23563
A3	S90-S99 Injuries to the ankle and foot	0.0130719	2	0.0102619	462	1.27383	0.672657	124.441	1.24441
A3	T15-T19 Effects of foreign body entering through natural orifice	0	0	0.00406477	183	0	1	185	1.17089
A3	T36-T50 Poisoning by, adverse effect of and underdosing of drugs, medicaments and biological substances	0.0130719	2	0.0131494	592	0.994104	1	185	1.17089
A3	T51-T65 Toxic effects of substances chiefly nonmedicinal as to source	0.0130719	2	0.00475334	214	2.75005	0.165105	30.5444	1.79673
A3	T66-T78 Other and unspecified effects of external causes	0	0	0.00564181	254	0	1	185	1.17089
A3	T79-T79 Certain early complications of trauma	0	0	0.00253215	114	0	1	185	1.17089
A3	T80-T88 Complications of surgical and medical care, not elsewhere classified	0.0980392	15	0.130584	5879	0.750778	0.279576	51.7215	1.47776
A3	V00-V09 Pedestrian injured in transport accident	0	0	0.00295418	133	0	1	185	1.17089
A3	V10-V19 Pedal cycle rider injured in transport accident	0.0196078	3	0.00657471	296	2.98231	0.0807872	14.9456	2.13509
A3	V20-V29 Motorcycle rider injured in transport accident	0	0	0.00259879	117	0	1	185	1.17089
A3	V40-V49 Car occupant injured in transport accident	0.00653595	1	0.00499767	225	1.3078	0.535392	99.0474	1.26984
A3	W00-W19 Slipping, tripping, stumbling and falls	0.0588235	9	0.100709	4534	0.584097	0.10498	19.4212	2.15791
A3	W20-W49 Exposure to inanimate mechanical forces	0.0457516	7	0.0214122	964	2.13671	0.0474917	8.78596	2.19649
A3	W50-W64 Exposure to animate mechanical forces	0.0130719	2	0.00737434	332	1.77262	0.311481	57.624	1.4406
A3	W65-W74 Accidental non-transport drowning and submersion	0	0	0.00270985	122	0	1	185	1.42308
A3	X30-X39 Exposure to forces of nature	0	0	0.00570845	257	0	1	185	1.17089
A3	X50-X50 Overexertion and strenuous or repetitive movements	0	0	0.00413141	186	0	1	185	1.17089
A3	X52-X58 Accidental exposure to other specified factors	0.0130719	2	0.0244775	1102	0.534038	0.595175	110.107	1.23716
A3	X92-Y09 Assault	0.00653595	1	0.00390929	176	1.6719	0.4508	83.398	1.36718
A3	Y35-Y38 Legal intervention, operations of war, military operations, and terrorism	0.0326797	5	0.0473557	2132	0.690091	0.564906	104.508	1.2295
A3	Y83-Y84 Surgical and other medical procedures as the cause of abnormal reaction of the patient, or of later complication, without mention of misadventure at the time of the procedure	0.0849673	13	0.091424	4116	0.929377	0.888808	164.429	1.28461
A3	Y90-Y99 Supplementary factors related to causes of morbidity classified elsewhere	0.00653595	1	0.017192	774	0.380174	0.528811	97.8301	1.3044
A3	Z00-Z13 Persons encountering health services for examinations	0.130719	20	0.212434	9564	0.615339	0.0130877	2.42123	2.42123
A3	Z20-Z29 Persons with potential health hazards related to communicable diseases	0.00653595	1	0.0170809	769	0.382646	0.528331	97.7412	1.32083
A3	Z30-Z39 Persons encountering health services in circumstances related to reproduction	0.0392157	6	0.0491771	2214	0.797439	0.709264	131.214	1.26167
A3	Z40-Z53 Encounters for other specific health care	0.222222	34	0.26501	11931	0.838544	0.271391	50.2074	1.52144
A3	Z55-Z65 Persons with potential health hazards related to socioeconomic and psychosocial circumstances	0.0392157	6	0.0248773	1120	1.57637	0.287005	53.0959	1.43502
A3	Z69-Z76 Persons encountering health services in other circumstances	0.104575	16	0.0888919	4002	1.17643	0.476676	88.1851	1.35669
A3	Z77-Z99 Persons with potential health hazards related to family and personal history and certain conditions influencing health status	0.51634	79	0.531041	23908	0.972316	0.746208	138.049	1.20042
A3	A04 Other bacterial intestinal infections	0.00653595	1	0.011639	524	0.561555	1	618	1.24848
A3	A08 Viral and other specified intestinal infections	0	0	0.0046867	211	0	1	618	1.24848
A3	A09 Other gastroenteritis and colitis of infectious and unspecified origin	0.0261438	4	0.0459119	2067	0.569434	0.3316	204.929	1.89749
A3	A41 Other sepsis	0.0392157	6	0.0367384	1654	1.06743	0.828067	511.746	1.44561
A3	A49 Bacterial infection of unspecified site	0.0130719	2	0.00590835	266	2.21244	0.228868	141.441	1.93754
A3	B02 Zoster [herpes zoster]	0	0	0.0031763	143	0	1	618	1.24848
A3	B07 Viral warts	0	0	0.00324293	146	0	1	618	1.24848
A3	B34 Viral infection of unspecified site	0.0130719	2	0.00788521	355	1.65777	0.339992	210.115	1.82709
A3	B37 Candidiasis	0.00653595	1	0.0172142	775	0.379684	0.528913	326.868	1.45923
A3	B95 Streptococcus and staphylococcus as the cause of diseases classified to other chapters	0.00653595	1	0.0207237	933	0.315386	0.384689	237.738	1.63957
A3	B96 Other specified bacterial agents as the cause of diseases classified to other chapters	0.0261438	4	0.0447125	2013	0.584709	0.330627	204.327	1.92762
A3	B97 Viral agents as the cause of diseases classified to other chapters	0.00653595	1	0.0106839	481	0.611757	1	618	1.24848
A3	B98 Other specified infectious agents as the cause of diseases classified to other chapters	0	0	0.00695231	313	0	0.631636	390.351	1.41176
A3	C15 Malignant neoplasm of oesophagus	0	0	0.00424246	191	0	1	618	1.24848
A3	C16 Malignant neoplasm of stomach	0	0	0.00335399	151	0	1	618	1.24848
A3	C18 Malignant neoplasm of colon	0.0130719	2	0.0135492	610	0.96477	1	618	1.24848
A3	C19 Malignant neoplasm of rectosigmoid junction	0.00653595	1	0.00284312	128	2.29887	0.353134	218.237	1.73894
A3	C20 Malignant neoplasm of rectum	0.00653595	1	0.00619711	279	1.05468	0.613687	379.259	1.44755
A3	C22 Malignant neoplasm of liver and intrahepatic bile ducts	0.00653595	1	0.00257658	116	2.53668	0.326135	201.551	1.97599
A3	C25 Malignant neoplasm of pancreas	0	0	0.00368717	166	0	1	618	1.24848
A3	C34 Malignant neoplasm of bronchus and lung	0.0196078	3	0.0136159	613	1.44007	0.468747	289.686	1.44843
A3	C43 Malignant melanoma of skin	0.0130719	2	0.00888474	400	1.47127	0.394618	243.874	1.61506
A3	C44 Other malignant neoplasms of skin	0.0457516	7	0.052531	2365	0.870945	0.856632	529.399	1.46243
A3	C50 Malignant neoplasm of breast	0.0196078	3	0.0358055	1612	0.547621	0.383421	236.954	1.64551
A3	C54 Malignant neoplasm of corpus uteri	0.00653595	1	0.00533085	240	1.22606	0.558599	345.214	1.47213
A3	C56 Malignant neoplasm of ovary	0.0130719	2	0.00377602	170	3.46182	0.114364	70.6771	1.81223
A3	C61 Malignant neoplasm of prostate	0.0261438	4	0.0299194	1347	0.873808	1	618	1.24848
A3	C64 Malignant neoplasm of kidney, except renal pelvis	0.0130719	2	0.00477555	215	2.73725	0.166301	102.774	2.09743
A3	C67 Malignant neoplasm of bladder	0	0	0.00901801	406	0	0.651825	402.828	1.37016
A3	C71 Malignant neoplasm of brain	0	0	0.00242109	109	0	1	618	1.24848
A3	C77 Secondary and unspecified malignant neoplasm of lymph nodes	0.00653595	1	0.026521	1194	0.246445	0.198551	122.704	1.94769
A3	C78 Secondary malignant neoplasm of respiratory and digestive organs	0.0130719	2	0.0279869	1260	0.467071	0.454174	280.679	1.43938
A3	C79 Secondary malignant neoplasm of other and unspecified sites	0.0196078	3	0.0224784	1012	0.872297	1	618	1.24848
A3	C80 Malignant neoplasm, without specification of site	0.00653595	1	0.00704116	317	0.928249	1	618	1.24848
A3	C83 Non-follicular lymphoma	0	0	0.00408698	184	0	1	618	1.24848
A3	C85 Other and unspecified types of non-Hodgkin lymphoma	0	0	0.00519757	234	0	1	618	1.24848
A3	C90 Multiple myeloma and malignant plasma cell neoplasms	0	0	0.00348726	157	0	1	618	1.24848
A3	C91 Lymphoid leukaemia	0.00653595	1	0.002621	118	2.49369	0.330711	204.379	1.91009
A3	C97 Malignant neoplasms of independent (primary) multiple sites	0.00653595	1	0.00379823	171	1.72079	0.441352	272.755	1.48237
A3	D03 Melanoma in situ	0.00653595	1	0.00368717	166	1.77262	0.431742	266.816	1.50744
A3	D04 Carcinoma in situ of skin	0	0	0.00453122	204	0	1	618	1.24848
A3	D05 Carcinoma in situ of breast	0.0130719	2	0.00726328	327	1.79972	0.305246	188.642	2.02841
A3	D12 Benign neoplasm of colon, rectum, anus and anal canal	0.0588235	9	0.0672797	3029	0.874313	0.87118	538.389	1.47504
A3	D13 Benign neoplasm of other and ill-defined parts of digestive system	0.0196078	3	0.00517536	233	3.78869	0.0458094	28.3102	1.76939
A3	D17 Benign lipomatous neoplasm	0.0130719	2	0.0226561	1020	0.57697	0.591016	365.248	1.45517
A3	D18 Haemangioma and lymphangioma, any site	0.00653595	1	0.00657471	296	0.994104	1	618	1.24848
A3	D22 Melanocytic naevi	0.0392157	6	0.0154372	695	2.54033	0.0322464	19.9283	2.21425
A3	D23 Other benign neoplasms of skin	0.0130719	2	0.0131938	594	0.990757	1	618	1.24848
A3	D24 Benign neoplasm of breast	0	0	0.00437574	197	0	1	618	1.24848
A3	D25 Leiomyoma of uterus	0.0261438	4	0.0310966	1400	0.840728	1	618	1.24848
A3	D27 Benign neoplasm of ovary	0.00653595	1	0.00490882	221	1.33147	0.529001	326.923	1.45299
A3	D32 Benign neoplasm of meninges	0.00653595	1	0.00282091	127	2.31697	0.350926	216.872	1.77039
A3	D35 Benign neoplasm of other and unspecified endocrine glands	0.0130719	2	0.0050643	228	2.58118	0.181988	112.468	2.12205
A3	D36 Benign neoplasm of other and unspecified sites	0.00653595	1	0.00259879	117	2.515	0.328427	202.968	1.94227
A3	D37 Neoplasm of uncertain or unknown behaviour of oral cavity and digestive organs	0.00653595	1	0.0056196	253	1.16306	0.577778	357.067	1.46941
A3	D41 Neoplasm of uncertain or unknown behaviour of urinary organs	0	0	0.00357611	161	0	1	618	1.24848
A3	D47 Other neoplasms of uncertain or unknown behaviour of lymphoid, haematopoietic and related tissue	0	0	0.00564181	254	0	1	618	1.24848
A3	D48 Neoplasm of uncertain or unknown behaviour of other and unspecified sites	0.0130719	2	0.00264321	119	4.94546	0.0625254	38.6407	1.84003
A3	D50 Iron deficiency anaemia	0.0392157	6	0.0505542	2276	0.775716	0.710443	439.054	1.41175
A3	D51 Vitamin B 12 deficiency anaemia	0	0	0.0046867	211	0	1	618	1.24848
A3	D61 Other aplastic anaemias	0.00653595	1	0.00353169	159	1.85066	0.418011	258.331	1.55621
A3	D63 Anaemia in chronic diseases classified elsewhere	0	0	0.00406477	183	0	1	618	1.24848
A3	D64 Other anaemias	0.0588235	9	0.0688123	3098	0.85484	0.749921	463.451	1.39175
A3	D68 Other coagulation defects	0	0	0.00628596	283	0	1	618	1.24848
A3	D69 Purpura and other haemorrhagic conditions	0.00653595	1	0.0120166	541	0.543909	1	618	1.24848
A3	D70 Agranulocytosis	0.0196078	3	0.0158593	714	1.23637	0.524723	324.279	1.48072
A3	D72 Other disorders of white blood cells	0	0	0.00288754	130	0	1	618	1.24848
A3	D73 Diseases of spleen	0	0	0.00322072	145	0	1	618	1.24848
A3	D75 Other diseases of blood and blood-forming organs	0.00653595	1	0.00308745	139	2.11694	0.376939	232.948	1.67589
A3	D86 Sarcoidosis	0.0130719	2	0.00302081	136	4.32728	0.0787235	48.6511	1.8712
A3	E03 Other hypothyroidism	0.0457516	7	0.0653251	2941	0.700369	0.413011	255.241	1.58535
A3	E04 Other nontoxic goitre	0.00653595	1	0.00855156	385	0.764298	1	618	1.24848
A3	E05 Thyrotoxicosis [hyperthyroidism]	0.00653595	1	0.00944004	425	0.692364	1	618	1.24848
A3	E07 Other disorders of thyroid	0	0	0.00333178	150	0	1	618	1.24848
A3	E10 Type 1 diabetes mellitus	0.00653595	1	0.0107061	482	0.610487	1	618	1.24848
A3	E11 Type 2 diabetes mellitus	0.0849673	13	0.0911575	4104	0.932094	0.88882	549.291	1.49264
A3	E14 Unspecified diabetes mellitus	0.00653595	1	0.0129273	582	0.505593	1	618	1.24848
A3	E16 Other disorders of pancreatic internal secretion	0.00653595	1	0.00839608	378	0.778452	1	618	1.24848
A3	E21 Hyperparathyroidism and other disorders of parathyroid gland	0.0130719	2	0.00508652	229	2.56991	0.183204	113.22	2.02178
A3	E27 Other disorders of adrenal gland	0	0	0.00324293	146	0	1	618	1.24848
A3	E53 Deficiency of other B group vitamins	0	0	0.00915128	412	0	0.653829	404.066	1.36509
A3	E55 Vitamin D deficiency	0.00653595	1	0.0139713	629	0.467814	0.728792	450.394	1.3901
A3	E61 Deficiency of other nutrient elements	0	0	0.00273206	123	0	1	618	1.24848
A3	E66 Obesity	0.0588235	9	0.0804736	3623	0.730967	0.375148	231.841	1.68001
A3	E78 Disorders of lipoprotein metabolism and other lipidaemias	0.189542	29	0.170076	7657	1.11446	0.518486	320.424	1.47661
A3	E83 Disorders of mineral metabolism	0.0130719	2	0.0222119	1000	0.58851	0.779286	481.599	1.40818
A3	E86 Volume depletion	0.0261438	4	0.0296306	1334	0.882324	1	618	1.24848
A3	E87 Other disorders of fluid, electrolyte and acid-base balance	0.0588235	9	0.0610604	2749	0.963366	1	618	1.24848
A3	E88 Other metabolic disorders	0	0	0.00324293	146	0	1	618	1.24848
A3	E89 Postprocedural endocrine and metabolic disorders, not elsewhere classified	0	0	0.00746318	336	0	0.634319	392.009	1.40505
A3	F00 Dementia in Alzheimer disease	0.00653595	1	0.0099287	447	0.658288	1	618	1.24848
A3	F01 Vascular dementia	0	0	0.0046867	211	0	1	618	1.24848
A3	F02 Dementia in other diseases classified elsewhere	0	0	0.00390929	176	0	1	618	1.24848
A3	F03 Unspecified dementia	0.0130719	2	0.0124386	560	1.05091	0.716074	442.533	1.40487
A3	F05 Delirium, not induced by alcohol and other psychoactive substances	0.00653595	1	0.0198352	893	0.329513	0.380007	234.844	1.66556
A3	F06 Other mental disorders due to brain damage and dysfunction and to physical disease	0	0	0.00297639	134	0	1	618	1.24848
A3	F10 Mental and behavioural disorders due to use of alcohol	0.0261438	4	0.0227672	1025	1.14831	0.781729	483.109	1.40848
A3	F17 Mental and behavioural disorders due to use of tobacco	0.0849673	13	0.0542858	2444	1.56519	0.10499	64.8841	1.96618
A3	F20 Schizophrenia	0	0	0.00293197	132	0	1	618	1.24848
A3	F31 Bipolar affective disorder	0.00653595	1	0.00388707	175	1.68146	0.448923	277.435	1.45635
A3	F32 Depressive episode	0.0653595	10	0.0679239	3058	0.962246	1	618	1.24848
A3	F33 Recurrent depressive disorder	0	0	0.00257658	116	0	1	618	1.24848
A3	F40 Phobic anxiety disorders	0.00653595	1	0.0056196	253	1.16306	0.577778	357.067	1.46941
A3	F41 Other anxiety disorders	0.0326797	5	0.0508207	2288	0.64304	0.457533	282.755	1.43531
A3	F43 Reaction to severe stress, and adjustment disorders	0	0	0.00228782	103	0	1	618	1.24848
A3	G12 Spinal muscular atrophy and related syndromes	0	0	0.0063748	287	0	1	618	1.24848
A3	G20 Parkinson disease	0.00653595	1	0.0103285	465	0.632806	1	618	1.24848
A3	G25 Other extrapyramidal and movement disorders	0.00653595	1	0.00584172	263	1.11884	0.591966	365.835	1.44599
A3	G30 Alzheimer disease	0.0130719	2	0.0124164	559	1.05279	0.71561	442.247	1.40843
A3	G31 Other degenerative diseases of nervous system, not elsewhere classified	0.00653595	1	0.00926234	417	0.705647	1	618	1.24848
A3	G35 Multiple sclerosis	0	0	0.00832945	375	0	0.6426	397.127	1.38855
A3	G40 Epilepsy	0.0261438	4	0.0163257	735	1.60139	0.321653	198.782	2.02838
A3	G43 Migraine	0.00653595	1	0.01657	746	0.394444	0.526706	325.504	1.46624
A3	G44 Other headache syndromes	0.00653595	1	0.00293197	132	2.2292	0.361893	223.65	1.70725
A3	G45 Transient cerebral ischaemic attacks and related syndromes	0.0261438	4	0.0114835	517	2.27663	0.100773	62.2775	2.07592
A3	G47 Sleep disorders	0.0196078	3	0.0270318	1217	0.725361	0.80249	495.939	1.4375
A3	G50 Disorders of trigeminal nerve	0	0	0.00282091	127	0	1	618	1.24848
A3	G51 Facial nerve disorders	0	0	0.00457564	206	0	1	618	1.24848
A3	G55 Nerve root and plexus compressions in diseases classified elsewhere	0.0326797	5	0.0195909	882	1.66811	0.231075	142.804	1.92979
A3	G56 Mononeuropathies of upper limb	0.0718954	11	0.0373159	1680	1.92667	0.0320231	19.7903	2.47379
A3	G57 Mononeuropathies of lower limb	0	0	0.0061749	278	0	1	618	1.24848
A3	G62 Other polyneuropathies	0.00653595	1	0.00979543	441	0.667245	1	618	1.24848
A3	G63 Polyneuropathy in diseases classified elsewhere	0	0	0.00379823	171	0	1	618	1.24848
A3	G81 Hemiplegia	0.0130719	2	0.0114169	514	1.14496	0.69504	429.534	1.39686
A3	G83 Other paralytic syndromes	0	0	0.00235446	106	0	1	618	1.24848
A3	G91 Hydrocephalus	0.00653595	1	0.00268763	121	2.43186	0.337518	208.586	1.87915
A3	G93 Other disorders of brain	0.00653595	1	0.0100398	452	0.651006	1	618	1.24848
A3	G95 Other diseases of spinal cord	0.00653595	1	0.00333178	150	1.9617	0.399873	247.121	1.61517
A3	G99 Other disorders of nervous system in diseases classified elsewhere	0.0130719	2	0.00613047	276	2.13228	0.241362	149.162	1.98883
A3	H00 Hordeolum and chalazion	0.00653595	1	0.00581951	262	1.12311	0.590568	364.971	1.45989
A3	H01 Other inflammation of eyelid	0	0	0.00424246	191	0	1	618	1.24848
A3	H02 Other disorders of eyelid	0.0326797	5	0.0235224	1059	1.38931	0.415199	256.593	1.57419
A3	H04 Disorders of lacrimal system	0.0130719	2	0.0113725	512	1.14943	0.694144	428.981	1.4019
A3	H10 Conjunctivitis	0	0	0.00228782	103	0	1	618	1.24848
A3	H11 Other disorders of conjunctiva	0.00653595	1	0.00386486	174	1.69112	0.44704	276.271	1.46953
A3	H18 Other disorders of cornea	0.0130719	2	0.00970658	437	1.3467	0.662814	409.619	1.36996
A3	H21 Other disorders of iris and ciliary body	0	0	0.00295418	133	0	1	618	1.24848
A3	H25 Senile cataract	0.0915033	14	0.0740988	3336	1.23488	0.43752	270.388	1.49385
A3	H26 Other cataract	0.104575	16	0.0969992	4367	1.0781	0.683228	422.235	1.38893
A3	H33 Retinal detachments and breaks	0.0326797	5	0.0119944	540	2.72458	0.0380187	23.4956	1.80735
A3	H34 Retinal vascular occlusions	0.00653595	1	0.00348726	157	1.87424	0.414028	255.869	1.57944
A3	H35 Other retinal disorders	0.0326797	5	0.0274094	1234	1.19228	0.6165	380.997	1.44866
A3	H36 Retinal disorders in diseases classified elsewhere	0.00653595	1	0.0102175	460	0.639685	1	618	1.24848
A3	H40 Glaucoma	0.0588235	9	0.0298527	1344	1.97046	0.0506342	31.2919	1.73844
A3	H43 Disorders of vitreous body	0.00653595	1	0.00852935	384	0.766289	1	618	1.24848
A3	H44 Disorders of globe	0	0	0.00246552	111	0	1	618	1.24848
A3	H47 Other disorders of optic [2nd] nerve and visual pathways	0	0	0.00235446	106	0	1	618	1.24848
A3	H50 Other strabismus	0.00653595	1	0.0035539	160	1.83909	0.419993	259.556	1.54039
A3	H52 Disorders of refraction and accommodation	0.0326797	5	0.0262988	1184	1.24263	0.606601	374.879	1.44184
A3	H53 Visual disturbances	0.0130719	2	0.0194354	875	0.672583	1	618	1.24848
A3	H54 Visual impairment including blindness (binocular or monocular)	0.00653595	1	0.00684125	308	0.955373	1	618	1.24848
A3	H57 Other disorders of eye and adnexa	0	0	0.00339841	153	0	1	618	1.24848
A3	H60 Otitis externa	0	0	0.00228782	103	0	1	618	1.24848
A3	H61 Other disorders of external ear	0.00653595	1	0.00424246	191	1.5406	0.478204	295.53	1.44161
A3	H65 Nonsuppurative otitis media	0	0	0.00282091	127	0	1	618	1.24848
A3	H66 Suppurative and unspecified otitis media	0	0	0.00293197	132	0	1	618	1.24848
A3	H72 Perforation of tympanic membrane	0	0	0.00290975	131	0	1	618	1.24848
A3	H81 Disorders of vestibular function	0.00653595	1	0.00737434	332	0.88631	1	618	1.24848
A3	H83 Other diseases of inner ear	0.00653595	1	0.00368717	166	1.77262	0.431742	266.816	1.50744
A3	H90 Conductive and sensorineural hearing loss	0.00653595	1	0.00770751	347	0.847997	1	618	1.24848
A3	H91 Other hearing loss	0.0392157	6	0.0268986	1211	1.45791	0.311864	192.732	2.00762
A3	H93 Other disorders of ear, not elsewhere classified	0	0	0.00410919	185	0	1	618	1.24848
A3	I05 Rheumatic mitral valve diseases	0.00653595	1	0.00306524	138	2.13228	0.374811	231.633	1.69075
A3	I07 Rheumatic tricuspid valve diseases	0	0	0.00473113	213	0	1	618	1.24848
A3	I08 Multiple valve diseases	0	0	0.0213456	961	0	0.083686	51.718	1.91548
A3	I10 Essential (primary) hypertension	0.326797	50	0.331978	14946	0.984393	0.931755	575.825	1.55209
A3	I12 Hypertensive renal disease	0	0	0.00595278	268	0	1	618	1.24848
A3	I20 Angina pectoris	0.0849673	13	0.0710779	3200	1.19541	0.526637	325.462	1.47268
A3	I21 Acute myocardial infarction	0.0261438	4	0.0369161	1662	0.708195	0.666567	411.938	1.36857
A3	I24 Other acute ischaemic heart diseases	0	0	0.0091735	413	0	0.654169	404.277	1.3612
A3	I25 Chronic ischaemic heart disease	0.104575	16	0.11117	5005	0.940675	0.897882	554.891	1.50377
A3	I26 Pulmonary embolism	0.0261438	4	0.0220119	991	1.18771	0.582984	360.284	1.46457
A3	I27 Other pulmonary heart diseases	0.0261438	4	0.0171253	771	1.52661	0.338826	209.395	1.85305
A3	I31 Other diseases of pericardium	0	0	0.00837387	377	0	0.643132	397.455	1.38486
A3	I34 Nonrheumatic mitral valve disorders	0.0130719	2	0.0191244	861	0.683519	1	618	1.24848
A3	I35 Nonrheumatic aortic valve disorders	0.00653595	1	0.0181471	817	0.360165	0.53468	330.432	1.45565
A3	I42 Cardiomyopathy	0.00653595	1	0.00866262	390	0.7545	1	618	1.24848
A3	I44 Atrioventricular and left bundle-branch block	0.0130719	2	0.0299416	1348	0.43658	0.337081	208.316	1.89378
A3	I45 Other conduction disorders	0.0130719	2	0.0181693	818	0.71945	1	618	1.24848
A3	I46 Cardiac arrest	0.00653595	1	0.00772973	348	0.84556	1	618	1.24848
A3	I47 Paroxysmal tachycardia	0.0196078	3	0.01677	755	1.16922	0.745613	460.789	1.39211
A3	I48 Atrial fibrillation and flutter	0.0392157	6	0.0870483	3919	0.450505	0.0311396	19.2443	2.74918
A3	I49 Other cardiac arrhythmias	0.00653595	1	0.0184358	830	0.354524	0.537028	331.883	1.44927
A3	I50 Heart failure	0.0588235	9	0.0480665	2164	1.2238	0.45258	279.695	1.44173
A3	I51 Complications and ill-defined descriptions of heart disease	0.0392157	6	0.0407365	1834	0.962666	1	618	1.24848
A3	I60 Subarachnoid haemorrhage	0	0	0.00335399	151	0	1	618	1.24848
A3	I61 Intracerebral haemorrhage	0.0196078	3	0.00462007	208	4.24406	0.0346135	21.3912	2.13912
A3	I62 Other nontraumatic intracranial haemorrhage	0.00653595	1	0.00259879	117	2.515	0.328427	202.968	1.94227
A3	I63 Cerebral infarction	0.0196078	3	0.0214344	965	0.914782	1	618	1.24848
A3	I64 Stroke, not specified as haemorrhage or infarction	0.00653595	1	0.00470891	212	1.38799	0.514301	317.838	1.47832
A3	I65 Occlusion and stenosis of precerebral arteries, not resulting in cerebral infarction	0.00653595	1	0.00681904	307	0.958485	1	618	1.24848
A3	I67 Other cerebrovascular diseases	0.0130719	2	0.0265432	1195	0.492477	0.447822	276.754	1.46431
A3	I69 Sequelae of cerebrovascular disease	0.00653595	1	0.00846272	381	0.772323	1	618	1.24848
A3	I70 Atherosclerosis	0	0	0.0087959	396	0	0.648633	400.855	1.37751
A3	I71 Aortic aneurysm and dissection	0.0130719	2	0.0103285	465	1.26561	0.673886	416.461	1.37446
A3	I72 Other aneurysm and dissection	0.00653595	1	0.0033762	152	1.93589	0.403951	249.642	1.62105
A3	I73 Other peripheral vascular diseases	0.0130719	2	0.0250994	1130	0.520805	0.598334	369.77	1.43879
A3	I74 Arterial embolism and thrombosis	0	0	0.00490882	221	0	1	618	1.24848
A3	I77 Other disorders of arteries and arterioles	0	0	0.00828502	373	0	0.642077	396.804	1.40213
A3	I78 Diseases of capillaries	0	0	0.00322072	145	0	1	618	1.24848
A3	I80 Phlebitis and thrombophlebitis	0.00653595	1	0.0183248	825	0.356673	0.536095	331.307	1.4531
A3	I82 Other venous embolism and thrombosis	0	0	0.00237667	107	0	1	618	1.24848
A3	I83 Varicose veins of lower extremities	0.0588235	9	0.0339175	1527	1.73431	0.110099	68.0413	1.79056
A3	I84 Haemorrhoids	0.0326797	5	0.0657915	2962	0.496717	0.103673	64.0699	2.00219
A3	I85 Oesophageal varices	0.00653595	1	0.00242109	109	2.69959	0.309871	191.5	2.02646
A3	I86 Varicose veins of other sites	0	0	0.00228782	103	0	1	618	1.24848
A3	I87 Other disorders of veins	0	0	0.00384265	173	0	1	618	1.24848
A3	I89 Other noninfective disorders of lymphatic vessels and lymph nodes	0	0	0.00533085	240	0	1	618	1.24848
A3	I95 Hypotension	0.0326797	5	0.045712	2058	0.714905	0.562502	347.626	1.46678
A3	J02 Acute pharyngitis	0	0	0.00382044	172	0	1	618	1.24848
[truncated: 42,111 more rows]

## Sheet: male
cluster	ICD-10	prevalence in cluster	case in cluster	prevalence out of cluster	case out of cluster	odd ratio	raw p-value	p-value Bonferroni	p-value Benjamini-Hochberg
A1	A00-B99 Certain infectious and parasitic diseases	0.184332	40	0.172726	3544	1.06719	0.653336	101.267	1.0229
A1	C00-C14 Malignant neoplasms of lip, oral cavity and pharynx	0.00921659	2	0.00584852	120	1.57588	0.362483	56.1848	1.06009
A1	C15-C26 Malignant neoplasms of digestive organs	0.0506912	11	0.040696	835	1.24561	0.392495	60.8368	1.06731
A1	C30-C39 Malignant neoplasms of respiratory and intrathoracic organs	0.0276498	6	0.0182766	375	1.51285	0.300152	46.5236	1.03386
A1	C43-C44 Melanoma and other malignant neoplasms of skin	0.0875576	19	0.0689638	1415	1.26962	0.281958	43.7034	1.09259
A1	C45-C49 Malignant neoplasms of mesothelial and soft tissue	0.00460829	1	0.0051662	106	0.892009	1	155	1.07639
A1	C60-C63 Malignant neoplasms of male genital organs	0.0645161	14	0.0671118	1377	0.961323	1	155	1.07639
A1	C64-C68 Malignant neoplasms of urinary tract	0.0138249	3	0.0208597	428	0.662755	0.63589	98.5629	1.07134
A1	C76-C80 Malignant neoplasms of ill-defined, other secondary and unspecified sites	0.0368664	8	0.0514183	1055	0.71699	0.440032	68.2049	1.0657
A1	C7B-C7B Secondary neuroendocrine tumors	0	0	0.00774929	159	0	0.422461	65.4814	1.05615
A1	C81-C96 Malignant neoplasms of lymphoid, hematopoietic and related tissue	0.0506912	11	0.0234916	482	2.15785	0.0201637	3.12538	1.56269
A1	D00-D09 In situ neoplasms	0.00921659	2	0.0152549	313	0.604172	0.777808	120.56	1.05755
A1	D10-D36 Benign neoplasms, except benign neuroendocrine tumors	0.138249	30	0.151672	3112	0.911501	0.636739	98.6945	1.06123
A1	D37-D48 Neoplasms of uncertain behavior, polycythemia vera and myelodysplastic syndromes	0.00460829	1	0.00760308	156	0.606109	1	155	1.07639
A1	D3A-D3A Benign neuroendocrine tumors	0.0184332	4	0.0210059	431	0.877522	1	155	1.07639
A1	D50-D53 Nutritional anemias	0.0645161	14	0.052393	1075	1.23139	0.443216	68.6986	1.0569
A1	D60-D64 Aplastic and other anemias and other bone marrow failure syndromes	0.0829493	18	0.072278	1483	1.14764	0.511848	79.3365	1.05782
A1	D65-D69 Coagulation defects, purpura and other hemorrhagic conditions	0.0184332	4	0.0194951	400	0.94553	1	155	1.07639
A1	D70-D77 Other disorders of blood and blood-forming organs	0.0414747	9	0.0232966	478	1.78029	0.106515	16.5099	1.26999
A1	D80-D89 Certain disorders involving the immune mechanism	0.0138249	3	0.00589726	121	2.34429	0.137753	21.3517	1.42345
A1	E00-E07 Disorders of thyroid gland	0.0184332	4	0.0364558	748	0.505631	0.202141	31.3318	1.20507
A1	E08-E13 Diabetes mellitus	0.142857	31	0.124135	2547	1.15082	0.409445	63.464	1.05773
A1	E15-E16 Other disorders of glucose regulation and pancreatic internal secretion	0.0230415	5	0.0102349	210	2.25126	0.0737764	11.4353	1.14353
A1	E20-E35 Disorders of other endocrine glands	0.0184332	4	0.0130617	268	1.41124	0.373143	57.8371	1.05158
A1	E50-E64 Other nutritional deficiencies	0.0138249	3	0.0202261	415	0.683516	0.806352	124.985	1.05029
A1	E65-E68 Overweight, obesity and other hyperalimentation	0.0875576	19	0.0801248	1644	1.09277	0.618517	95.8701	1.06522
A1	E70-E88 Metabolic disorders	0.262673	57	0.269519	5530	0.974597	0.878483	136.165	1.06379
A1	E89-E89 Postprocedural endocrine and metabolic complications and disorders, not elsewhere classified	0.0138249	3	0.0124281	255	1.11239	0.753981	116.867	1.03882
A1	F01-F09 Mental disorders due to known physiological conditions	0.0460829	10	0.0391364	803	1.1775	0.596373	92.4379	1.07486
A1	F10-F19 Mental and behavioral disorders due to psychoactive substance use	0.115207	25	0.0913832	1875	1.26071	0.237106	36.7514	1.08092
A1	F20-F29 Schizophrenia, schizotypal, delusional, and other non-mood psychotic disorders	0	0	0.00599474	123	0	0.645035	99.9804	1.04146
A1	F30-F39 Mood [affective] disorders	0.0552995	12	0.0572668	1175	0.965648	1	155	1.07639
A1	F40-F48 Anxiety, dissociative, stress-related, somatoform and other nonpsychotic mental disorders	0.0230415	5	0.0435715	894	0.52882	0.180222	27.9344	1.55191
A1	G10-G14 Systemic atrophies primarily affecting the central nervous system	0.00460829	1	0.00882152	181	0.522392	1	155	1.07639
A1	G20-G26 Extrapyramidal and movement disorders	0.0184332	4	0.0210547	432	0.875491	1	155	1.07639
A1	G30-G32 Other degenerative diseases of the nervous system	0.0276498	6	0.0222244	456	1.24412	0.490053	75.9582	1.04052
A1	G35-G37 Demyelinating diseases of the central nervous system	0	0	0.00618969	127	0	0.648695	100.548	1.03657
A1	G40-G47 Episodic and paroxysmal disorders	0.0875576	19	0.077103	1582	1.13559	0.524794	81.343	1.04286
A1	G50-G59 Nerve, nerve root and plexus disorders	0.0691244	15	0.0601423	1234	1.14935	0.566281	87.7736	1.05751
A1	G60-G65 Polyneuropathies and other disorders of the peripheral nervous system	0.0230415	5	0.0180329	370	1.27774	0.602488	93.3857	1.0734
A1	G80-G83 Cerebral palsy and other paralytic syndromes	0.0138249	3	0.0176918	363	0.78143	1	155	1.07639
A1	G89-G99 Other disorders of the nervous system	0.0368664	8	0.0259285	532	1.42185	0.282249	43.7486	1.06704
A1	H00-H05 Disorders of eyelid, lacrimal system and orbit	0.0552995	12	0.0380641	781	1.4528	0.208965	32.3895	1.15677
A1	H10-H11 Disorders of conjunctiva	0	0	0.0055561	114	0	0.638114	98.9076	1.05221
A1	H15-H22 Disorders of sclera, cornea, iris and ciliary body	0.0184332	4	0.0142801	293	1.29083	0.557812	86.4609	1.06742
A1	H25-H28 Disorders of lens	0.147465	32	0.127936	2625	1.15265	0.361818	56.0818	1.0785
A1	H30-H36 Disorders of choroid and retina	0.0829493	18	0.0500049	1026	1.65882	0.0402641	6.24093	0.891561
A1	H40-H42 Glaucoma	0.0368664	8	0.031582	648	1.16732	0.561446	87.0241	1.06127
A1	H43-H44 Disorders of vitreous body and globe	0.0138249	3	0.01004	206	1.37699	0.483755	74.982	1.05608
A1	H49-H52 Disorders of ocular muscles, binocular movement, accommodation and refraction	0.0184332	4	0.0263671	541	0.699098	0.669152	103.719	1.01685
A1	H53-H54 Visual disturbances and blindness	0.00460829	1	0.025636	526	0.179759	0.0493325	7.64654	0.955818
A1	H55-H57 Other disorders of eye and adnexa	0.00921659	2	0.00531241	109	1.73492	0.320395	49.6613	1.0135
A1	H60-H62 Diseases of external ear	0	0	0.00706697	145	0	0.413795	64.1382	1.05145
A1	H65-H75 Diseases of middle ear and mastoid	0.0184332	4	0.0103324	212	1.78402	0.293205	45.4467	1.0569
A1	H80-H83 Diseases of inner ear	0.00921659	2	0.0102349	210	0.900505	1	155	1.07639
A1	H90-H94 Other disorders of ear	0.0506912	11	0.0421581	865	1.20241	0.497236	77.0716	1.04151
A1	I05-I09 Chronic rheumatic heart diseases	0.0230415	5	0.0309972	636	0.743341	0.693198	107.446	1.01364
A1	I10-I1A Hypertensive diseases	0.419355	91	0.379862	7794	1.10397	0.234979	36.4217	1.10369
A1	I20-I25 Ischemic heart diseases	0.16129	35	0.179208	3677	0.900015	0.536202	83.1114	1.05204
A1	I26-I28 Pulmonary heart disease and diseases of pulmonary circulation	0.0414747	9	0.0421581	865	0.983788	1	155	1.07639
A1	I30-I5A Other forms of heart disease	0.221198	48	0.213617	4383	1.03549	0.803731	124.578	1.06477
A1	I60-I69 Cerebrovascular diseases	0.0645161	14	0.0668194	1371	0.96553	1	155	1.07639
A1	I70-I79 Diseases of arteries, arterioles and capillaries	0.078341	17	0.0603373	1238	1.29839	0.253277	39.258	1.06103
A1	I80-I89 Diseases of veins, lymphatic vessels and lymph nodes, not elsewhere classified	0.179724	39	0.125353	2572	1.43374	0.0233753	3.62318	1.20773
A1	I95-I99 Other and unspecified disorders of the circulatory system	0.0645161	14	0.0543913	1116	1.18615	0.455281	70.5685	1.03777
A1	J00-J06 Acute upper respiratory infections	0.00921659	2	0.0111122	228	0.829412	1	155	1.07639
A1	J09-J18 Influenza and pneumonia	0.129032	28	0.0952822	1955	1.35421	0.104001	16.1201	1.34334
A1	J20-J22 Other acute lower respiratory infections	0.0691244	15	0.0512721	1052	1.34819	0.218004	33.7906	1.09002
A1	J30-J39 Other diseases of upper respiratory tract	0.0276498	6	0.0643825	1321	0.429461	0.0256317	3.97291	0.993228
A1	J40-J4A Chronic lower respiratory diseases	0.165899	36	0.141486	2903	1.17255	0.285188	44.2041	1.05248
A1	J60-J70 Lung diseases due to external agents	0.0276498	6	0.0169607	348	1.63022	0.189949	29.4421	1.4721
A1	J80-J84 Other respiratory diseases principally affecting the interstitium	0.0368664	8	0.0232479	477	1.58579	0.173057	26.8239	1.57787
A1	J90-J94 Other diseases of the pleura	0.0691244	15	0.0631641	1296	1.09436	0.675058	104.634	1.01586
A1	J96-J99 Other diseases of the respiratory system	0.0691244	15	0.0612145	1256	1.12922	0.571492	88.5812	1.05454
A1	K00-K14 Diseases of oral cavity and salivary glands	0.0599078	13	0.0579491	1189	1.0338	0.883989	137.018	1.06216
A1	K20-K31 Diseases of esophagus, stomach and duodenum	0.248848	54	0.241788	4961	1.0292	0.81209	125.874	1.04895
A1	K35-K38 Diseases of appendix	0.0138249	3	0.0114046	234	1.21222	0.741155	114.879	1.04436
A1	K40-K46 Hernia	0.248848	54	0.229944	4718	1.08221	0.518695	80.3978	1.04413
A1	K50-K52 Noninfective enteritis and colitis	0.0460829	10	0.0619943	1272	0.743341	0.398528	61.7718	1.06503
A1	K55-K64 Other diseases of intestines	0.341014	74	0.308753	6335	1.10449	0.304243	47.1577	0.982451
A1	K65-K68 Diseases of peritoneum and retroperitoneum	0.0230415	5	0.0193001	396	1.19385	0.617198	95.6658	1.0749
A1	K70-K77 Diseases of liver	0.0460829	10	0.0413783	849	1.1137	0.731178	113.333	1.04938
A1	K80-K87 Disorders of gallbladder, biliary tract and pancreas	0.0506912	11	0.0639926	1313	0.792142	0.489748	75.9109	1.05432
A1	K90-K95 Other diseases of the digestive system	0.0691244	15	0.0710108	1457	0.973435	1	155	1.07639
A1	L00-L08 Infections of the skin and subcutaneous tissue	0.0829493	18	0.0614582	1261	1.34969	0.20061	31.0945	1.24378
A1	L20-L30 Dermatitis and eczema	0.0230415	5	0.0234428	481	0.982879	1	155	1.07639
A1	L40-L45 Papulosquamous disorders	0.0368664	8	0.0153036	314	2.40899	0.0195388	3.02851	3.02851
A1	L49-L54 Urticaria and erythema	0.00921659	2	0.00623842	128	1.47739	0.39248	60.8343	1.08633
A1	L55-L59 Radiation-related disorders of the skin and subcutaneous tissue	0.00921659	2	0.0154011	316	0.598437	0.778509	120.669	1.04929
A1	L60-L75 Disorders of skin appendages	0.0276498	6	0.0359197	737	0.769767	0.713142	110.537	1.03306
A1	L80-L99 Other disorders of the skin and subcutaneous tissue	0.129032	28	0.0841213	1726	1.53388	0.0264939	4.10655	0.821311
A1	M05-M14 Inflammatory polyarthropathies	0.142857	31	0.108295	2222	1.31915	0.101627	15.7521	1.43201
A1	M15-M19 Osteoarthritis	0.211982	46	0.181402	3722	1.16858	0.251768	39.0241	1.084
A1	M20-M25 Other joint disorders	0.119816	26	0.119115	2444	1.00588	0.916799	142.104	1.08476
A1	M30-M36 Systemic connective tissue disorders	0.0138249	3	0.0148163	304	0.933089	1	155	1.07639
A1	M40-M43 Deforming dorsopathies	0.00921659	2	0.0125256	257	0.735821	1	155	1.07639
A1	M45-M49 Spondylopathies	0.0691244	15	0.0658446	1351	1.04981	0.784405	121.583	1.04813
A1	M50-M54 Other dorsopathies	0.0967742	21	0.0885077	1816	1.0934	0.632624	98.0568	1.07755
A1	M60-M63 Disorders of muscles	0	0	0.00823667	169	0	0.431926	66.9485	1.06268
A1	M65-M67 Disorders of synovium and tendon	0.0414747	9	0.0281704	578	1.47228	0.216456	33.5507	1.11836
A1	M70-M79 Other soft tissue disorders	0.129032	28	0.114095	2341	1.13092	0.455843	70.6557	1.024
A1	M80-M85 Disorders of bone density and structure	0.0322581	7	0.0311921	640	1.03417	0.844559	130.907	1.04725
A1	M86-M90 Other osteopathies	0.0230415	5	0.0143289	294	1.60804	0.245949	38.1221	1.0892
A1	N00-N08 Glomerular diseases	0.0138249	3	0.0119895	246	1.15309	0.748104	115.956	1.04465
A1	N10-N16 Renal tubulo-interstitial diseases	0.0184332	4	0.023784	488	0.775025	0.822939	127.555	1.03704
A1	N17-N19 Acute kidney failure and chronic kidney disease	0.138249	30	0.109124	2239	1.2669	0.189927	29.4387	1.54941
A1	N20-N23 Urolithiasis	0.0414747	9	0.0362608	744	1.14379	0.587252	91.0241	1.07087
A1	N25-N29 Other disorders of kidney and ureter	0.0276498	6	0.0238327	489	1.16016	0.652819	101.187	1.03252
A1	N30-N39 Other diseases of the urinary system	0.133641	29	0.122916	2522	1.08725	0.60541	93.8385	1.06635
A1	N40-N53 Diseases of male genital organs	0.221198	48	0.186909	3835	1.18345	0.192071	29.7709	1.41766
A1	Q20-Q28 Congenital malformations of the circulatory system	0.00921659	2	0.00755434	155	1.22004	0.681352	105.61	1.01548
A1	R00-R09 Symptoms and signs involving the circulatory and respiratory systems	0.262673	57	0.225412	4625	1.1653	0.193721	30.0267	1.36485
A1	R10-R19 Symptoms and signs involving the digestive system and abdomen	0.202765	44	0.203431	4174	0.996725	1	155	1.07639
A1	R20-R23 Symptoms and signs involving the skin and subcutaneous tissue	0.0506912	11	0.0353348	725	1.4346	0.198775	30.8101	1.33957
A1	R25-R29 Symptoms and signs involving the nervous and musculoskeletal systems	0.0875576	19	0.0708159	1453	1.23641	0.352016	54.5625	1.06985
A1	R30-R39 Symptoms and signs involving the genitourinary system	0.193548	42	0.157959	3241	1.22531	0.161974	25.1059	1.56912
A1	R40-R46 Symptoms and signs involving cognition, perception, emotional state and behavior	0.0921659	20	0.0708159	1453	1.30149	0.23142	35.8701	1.12094
A1	R47-R49 Symptoms and signs involving speech and voice	0.00921659	2	0.0185691	381	0.496341	0.449125	69.6144	1.05476
A1	R50-R69 General symptoms and signs	0.179724	39	0.22473	4611	0.799733	0.122207	18.942	1.353
A1	R70-R79 Abnormal findings on examination of blood, without diagnosis	0.0599078	13	0.0736914	1512	0.812956	0.516264	80.021	1.05291
A1	R90-R94 Abnormal findings on diagnostic imaging and in function studies, without diagnosis	0.0875576	19	0.0656497	1347	1.33371	0.214568	33.258	1.14683
A1	S00-S09 Injuries to the head	0.0737327	16	0.0565357	1160	1.30418	0.300322	46.5498	1.01195
A1	S10-S19 Injuries to the neck	0.00460829	1	0.00506872	104	0.909163	1	155	1.07639
A1	S20-S29 Injuries to the thorax	0.0138249	3	0.0200799	412	0.688493	0.805817	124.902	1.05849
A1	S30-S39 Injuries to the abdomen, lower back, lumbar spine, pelvis and external genitals	0	0	0.0172531	354	0	0.0588627	9.12371	1.01375
A1	S40-S49 Injuries to the shoulder and upper arm	0.0184332	4	0.020811	427	0.885742	1	155	1.07639
A1	S50-S59 Injuries to the elbow and forearm	0.0276498	6	0.0216395	444	1.27774	0.480008	74.4013	1.06288
A1	S60-S69 Injuries to the wrist, hand and fingers	0.0322581	7	0.0382591	785	0.843148	0.85859	133.081	1.0562
A1	S70-S79 Injuries to the hip and thigh	0.00921659	2	0.0193976	398	0.475141	0.453267	70.2565	1.0486
A1	S80-S89 Injuries to the knee and lower leg	0.0230415	5	0.0305585	627	0.754011	0.692341	107.313	1.02203
A1	S90-S99 Injuries to the ankle and foot	0.00921659	2	0.010771	221	0.855683	1	155	1.07639
A1	T15-T19 Effects of foreign body entering through natural orifice	0.00921659	2	0.00501998	103	1.83598	0.297146	46.0576	1.04676
A1	T36-T50 Poisoning by, adverse effect of and underdosing of drugs, medicaments and biological substances	0.0138249	3	0.0124281	255	1.11239	0.753981	116.867	1.03882
A1	T51-T65 Toxic effects of substances chiefly nonmedicinal as to source	0.00921659	2	0.00506872	104	1.81833	0.301031	46.6598	0.992762
A1	T66-T78 Other and unspecified effects of external causes	0.00921659	2	0.00560483	115	1.6444	0.343456	53.2357	1.06471
A1	T80-T88 Complications of surgical and medical care, not elsewhere classified	0.133641	29	0.138561	2843	0.964487	0.921768	142.874	1.08238
A1	V10-V19 Pedal cycle rider injured in transport accident	0.00460829	1	0.0109172	224	0.422112	0.736291	114.125	1.04702
A1	V20-V29 Motorcycle rider injured in transport accident	0.00460829	1	0.00506872	104	0.909163	1	155	1.07639
A1	V40-V49 Car occupant injured in transport accident	0.00460829	1	0.00540988	111	0.851829	1	155	1.07639
A1	W00-W19 Slipping, tripping, stumbling and falls	0.0829493	18	0.0915294	1878	0.906259	0.813395	126.076	1.04195
A1	W20-W49 Exposure to inanimate mechanical forces	0.0322581	7	0.0308997	634	1.04396	0.843442	130.733	1.0543
A1	W50-W64 Exposure to animate mechanical forces	0.00921659	2	0.00662833	136	1.39049	0.658016	101.992	1.01992
A1	X30-X39 Exposure to forces of nature	0	0	0.00565357	116	0	0.63948	99.1194	1.04336
A1	X52-X58 Accidental exposure to other specified factors	0.0414747	9	0.0268545	551	1.54442	0.20013	31.0202	1.29251
A1	X92-Y09 Assault	0.00921659	2	0.00677454	139	1.36047	0.66141	102.519	1.01504
A1	Y35-Y38 Legal intervention, operations of war, military operations, and terrorism	0.0460829	10	0.0448874	921	1.02663	0.869432	134.762	1.06112
A1	Y83-Y84 Surgical and other medical procedures as the cause of abnormal reaction of the patient, or of later complication, without mention of misadventure at the time of the procedure	0.124424	27	0.102057	2094	1.21916	0.262662	40.7125	1.04391
A1	Y90-Y99 Supplementary factors related to causes of morbidity classified elsewhere	0.00921659	2	0.0232966	478	0.395619	0.253911	39.3562	1.03569
A1	Z00-Z13 Persons encountering health services for examinations	0.193548	42	0.222	4555	0.871839	0.368645	57.1399	1.05815
A1	Z20-Z29 Persons with potential health hazards related to communicable diseases	0.0322581	7	0.0193976	398	1.66299	0.207023	32.0885	1.18846
A1	Z30-Z39 Persons encountering health services in circumstances related to reproduction	0.0230415	5	0.0218345	448	1.05528	0.814665	126.273	1.03503
A1	Z40-Z53 Encounters for other specific health care	0.299539	65	0.279852	5742	1.07035	0.545219	84.5089	1.05636
A1	Z55-Z65 Persons with potential health hazards related to socioeconomic and psychosocial circumstances	0.0368664	8	0.027683	568	1.33173	0.401899	62.2944	1.05584
A1	Z69-Z76 Persons encountering health services in other circumstances	0.156682	34	0.108051	2217	1.45007	0.0279455	4.33155	0.721925
A1	Z77-Z99 Persons with potential health hazards related to family and personal history and certain conditions influencing health status	0.548387	119	0.541914	11119	1.01194	0.891683	138.211	1.06316
A1	A04 Other bacterial intestinal infections	0.0138249	3	0.0114534	235	1.20706	0.741691	294.451	1.16384
A1	A09 Other gastroenteritis and colitis of infectious and unspecified origin	0.0645161	14	0.0423531	869	1.52329	0.124904	49.5869	1.10193
A1	A41 Other sepsis	0.0552995	12	0.0446925	917	1.23733	0.410544	162.986	1.15593
A1	A49 Bacterial infection of unspecified site	0.0138249	3	0.00726192	149	1.90375	0.210017	83.3768	1.14215
A1	B34 Viral infection of unspecified site	0.00921659	2	0.00628716	129	1.46594	0.396186	157.286	1.16508
A1	B37 Candidiasis	0.0230415	5	0.0157423	323	1.46367	0.400825	159.128	1.1531
A1	B95 Streptococcus and staphylococcus as the cause of diseases classified to other chapters	0.0138249	3	0.0255386	524	0.541334	0.386694	153.517	1.16301
A1	B96 Other specified bacterial agents as the cause of diseases classified to other chapters	0.0599078	13	0.0461546	947	1.29798	0.328684	130.488	1.16507
A1	B97 Viral agents as the cause of diseases classified to other chapters	0.00460829	1	0.0113559	233	0.405807	0.527117	209.266	1.18229
A1	B98 Other specified infectious agents as the cause of diseases classified to other chapters	0	0	0.00823667	169	0	0.431926	171.475	1.08528
A1	C15 Malignant neoplasm of oesophagus	0.00921659	2	0.00682328	140	1.35076	0.66257	263.04	1.17429
A1	C16 Malignant neoplasm of stomach	0	0	0.00536115	110	0	0.635709	252.377	1.21335
A1	C18 Malignant neoplasm of colon	0.0276498	6	0.0158885	326	1.74024	0.1649	65.4652	1.05589
A1	C20 Malignant neoplasm of rectum	0.0138249	3	0.00823667	169	1.67846	0.265759	105.506	1.17229
A1	C34 Malignant neoplasm of bronchus and lung	0.0230415	5	0.0156935	322	1.46821	0.400036	158.814	1.15923
A1	C43 Malignant melanoma of skin	0.0184332	4	0.00940637	193	1.95965	0.149546	59.3697	1.04157
A1	C44 Other malignant neoplasms of skin	0.0737327	16	0.0626767	1286	1.1764	0.482437	191.527	1.12004
A1	C61 Malignant neoplasm of prostate	0.0645161	14	0.0651623	1337	0.990084	1	397	1.10585
A1	C64 Malignant neoplasm of kidney, except renal pelvis	0	0	0.00706697	145	0	0.413795	164.277	1.11753
A1	C67 Malignant neoplasm of bladder	0.0138249	3	0.0137928	283	1.00233	1	397	1.10585
A1	C77 Secondary and unspecified malignant neoplasm of lymph nodes	0.0184332	4	0.0235403	483	0.783048	0.822687	326.607	1.1034
A1	C78 Secondary malignant neoplasm of respiratory and digestive organs	0.0230415	5	0.028609	587	0.805392	0.837701	332.567	1.10122
A1	C79 Secondary malignant neoplasm of other and unspecified sites	0.0230415	5	0.024905	511	0.925176	1	397	1.10585
A1	C80 Malignant neoplasm, without specification of site	0	0	0.00774929	159	0	0.422461	167.717	1.08907
A1	C85 Other and unspecified types of non-Hodgkin lymphoma	0.00460829	1	0.00584852	120	0.787942	1	397	1.10585
A1	D04 Carcinoma in situ of skin	0.00460829	1	0.005946	122	0.775025	1	397	1.10585
A1	D12 Benign neoplasm of colon, rectum, anus and anal canal	0.0691244	15	0.0833415	1710	0.829412	0.538779	213.895	1.14382
A1	D13 Benign neoplasm of other and ill-defined parts of digestive system	0.0138249	3	0.00550736	113	2.51026	0.11897	47.2309	1.15197
A1	D17 Benign lipomatous neoplasm	0.0230415	5	0.0274393	563	0.839725	1	397	1.10585
A1	D18 Haemangioma and lymphangioma, any site	0.00921659	2	0.00526367	108	1.75098	0.316532	125.663	1.14239
A1	D22 Melanocytic naevi	0.0138249	3	0.0121844	250	1.13464	0.750652	298.009	1.12882
A1	D23 Other benign neoplasms of skin	0.0138249	3	0.0115996	238	1.19184	0.743347	295.109	1.15729
A1	D37 Neoplasm of uncertain or unknown behaviour of oral cavity and digestive organs	0.00460829	1	0.00638464	131	0.721779	1	397	1.10585
A1	D41 Neoplasm of uncertain or unknown behaviour of urinary organs	0.00460829	1	0.00560483	115	0.8222	1	397	1.10585
A1	D47 Other neoplasms of uncertain or unknown behaviour of lymphoid, haematopoietic and related tissue	0.00921659	2	0.00614095	126	1.50084	0.385037	152.86	1.16687
A1	D50 Iron deficiency anaemia	0.0599078	13	0.0477142	979	1.25556	0.422423	167.702	1.09609
A1	D64 Other anaemias	0.0829493	18	0.0675504	1386	1.22796	0.343466	136.356	1.18571
A1	D68 Other coagulation defects	0	0	0.005946	122	0	0.644172	255.736	1.17851
A1	D69 Purpura and other haemorrhagic conditions	0.0184332	4	0.0138415	284	1.33173	0.550113	218.395	1.14945
A1	D70 Agranulocytosis	0.0276498	6	0.0137928	283	2.00466	0.130918	51.9744	1.10584
A1	E03 Other hypothyroidism	0.0138249	3	0.0299737	615	0.461234	0.227634	90.3705	1.14393
A1	E05 Thyrotoxicosis [hyperthyroidism]	0	0	0.00501998	103	0	0.632664	251.168	1.2282
A1	E10 Type 1 diabetes mellitus	0.0138249	3	0.0129155	265	1.07041	0.761061	302.141	1.1232
A1	E11 Type 2 diabetes mellitus	0.138249	30	0.118384	2429	1.1678	0.345074	136.994	1.18099
A1	E14 Unspecified diabetes mellitus	0.0138249	3	0.0170095	349	0.812776	1	397	1.10585
A1	E16 Other disorders of pancreatic internal secretion	0.0230415	5	0.0101862	209	2.26203	0.0726255	28.8323	1.31056
A1	E53 Deficiency of other B group vitamins	0	0	0.00940637	193	0	0.278172	110.434	1.17483
A1	E55 Vitamin D deficiency	0.00460829	1	0.00984501	202	0.468084	0.729293	289.529	1.17218
A1	E66 Obesity	0.0875576	19	0.080076	1643	1.09343	0.618303	245.466	1.20919
A1	E78 Disorders of lipoprotein metabolism and other lipidaemias	0.193548	42	0.210498	4319	0.919478	0.61724	245.044	1.21309
A1	E83 Disorders of mineral metabolism	0.0184332	4	0.0242714	498	0.759462	0.823724	327.018	1.10107
A1	E86 Volume depletion	0.0276498	6	0.0328005	673	0.842969	0.848689	336.93	1.10832
A1	E87 Other disorders of fluid, electrolyte and acid-base balance	0.0737327	16	0.0684765	1405	1.07676	0.687705	273.019	1.17175
A1	F00 Dementia in Alzheimer disease	0.0138249	3	0.00935764	192	1.47739	0.461651	183.276	1.11076
A1	F01 Vascular dementia	0.00460829	1	0.00579979	119	0.794563	1	397	1.10585
A1	F02 Dementia in other diseases classified elsewhere	0.00460829	1	0.00565357	116	0.815112	1	397	1.10585
A1	F03 Unspecified dementia	0.0138249	3	0.0131592	270	1.05059	0.764783	303.619	1.12451
A1	F05 Delirium, not induced by alcohol and other psychoactive substances	0.0322581	7	0.0231017	474	1.39635	0.358654	142.386	1.1671
A1	F10 Mental and behavioural disorders due to use of alcohol	0.0368664	8	0.0352374	723	1.04623	0.852885	338.595	1.10652
A1	F17 Mental and behavioural disorders due to use of tobacco	0.0921659	20	0.0668681	1372	1.37832	0.134618	53.4435	1.09068
A1	F32 Depressive episode	0.0506912	11	0.0537577	1103	0.942958	1	397	1.10585
A1	F41 Other anxiety disorders	0.0184332	4	0.0372356	764	0.495042	0.204594	81.2238	1.12811
A1	G12 Spinal muscular atrophy and related syndromes	0.00460829	1	0.00770056	158	0.598437	1	397	1.10585
A1	G20 Parkinson disease	0.00921659	2	0.0144751	297	0.636721	0.77513	307.726	1.12309
A1	G25 Other extrapyramidal and movement disorders	0.00921659	2	0.00545862	112	1.68845	0.331953	131.786	1.16624
A1	G30 Alzheimer disease	0.0138249	3	0.0117458	241	1.17701	0.745075	295.795	1.13767
A1	G31 Other degenerative diseases of nervous system, not elsewhere classified	0.0138249	3	0.0123306	253	1.12118	0.752631	298.795	1.12753
A1	G35 Multiple sclerosis	0	0	0.00545862	112	0	0.636855	252.832	1.19825
A1	G40 Epilepsy	0.0276498	6	0.0181792	373	1.52096	0.298465	118.491	1.1504
A1	G43 Migraine	0.00460829	1	0.00935764	192	0.492464	0.728138	289.071	1.18472
A1	G45 Transient cerebral ischaemic attacks and related syndromes	0.0230415	5	0.0136953	281	1.68244	0.229013	90.9183	1.13648
A1	G47 Sleep disorders	0.0322581	7	0.0379667	779	0.849642	0.858285	340.739	1.1063
A1	G55 Nerve root and plexus compressions in diseases classified elsewhere	0.0184332	4	0.0203236	417	0.906983	1	397	1.10585
A1	G56 Mononeuropathies of upper limb	0.0460829	10	0.0284628	584	1.61906	0.145737	57.8578	1.03317
A1	G62 Other polyneuropathies	0.0138249	3	0.012818	263	1.07855	0.759604	301.563	1.12734
A1	G63 Polyneuropathy in diseases classified elsewhere	0.00921659	2	0.00560483	115	1.6444	0.343456	136.352	1.19607
A1	G81 Hemiplegia	0.0138249	3	0.0133541	274	1.03525	0.767836	304.831	1.12484
A1	G93 Other disorders of brain	0.0138249	3	0.0108685	223	1.27201	0.51327	203.768	1.17108
A1	G99 Other disorders of nervous system in diseases classified elsewhere	0.00460829	1	0.00726192	149	0.634584	1	397	1.10585
A1	H00 Hordeolum and chalazion	0.00921659	2	0.00648211	133	1.42185	0.410905	163.129	1.1488
A1	H02 Other disorders of eyelid	0.0414747	9	0.0245638	504	1.68845	0.11849	47.0405	1.17601
A1	H04 Disorders of lacrimal system	0.00921659	2	0.00740813	152	1.24412	0.677416	268.934	1.1592
A1	H18 Other disorders of cornea	0.0138249	3	0.00838288	172	1.64918	0.435224	172.784	1.0799
A1	H25 Senile cataract	0.101382	22	0.0646262	1326	1.56875	0.0368373	14.6244	1.12495
A1	H26 Other cataract	0.0921659	20	0.0882152	1810	1.04478	0.810582	321.801	1.10966
A1	H33 Retinal detachments and breaks	0.0368664	8	0.013939	286	2.64484	0.0118329	4.69766	1.56589
A1	H35 Other retinal disorders	0.0276498	6	0.025831	530	1.07041	0.828548	328.933	1.09644
A1	H36 Retinal disorders in diseases classified elsewhere	0.0230415	5	0.0139877	287	1.64726	0.236587	93.9248	1.11815
A1	H40 Glaucoma	0.0368664	8	0.031582	648	1.16732	0.561446	222.894	1.14894
A1	H43 Disorders of vitreous body	0.00921659	2	0.00799298	164	1.15309	0.693554	275.341	1.16918
A1	H52 Disorders of refraction and accommodation	0.0184332	4	0.0220782	453	0.834905	1	397	1.10585
A1	H53 Visual disturbances	0	0	0.0196413	403	0	0.024884	9.87896	1.09766
A1	H54 Visual impairment including blindness (binocular or monocular)	0.00460829	1	0.00721318	148	0.638872	1	397	1.10585
A1	H61 Other disorders of external ear	0	0	0.00501998	103	0	0.632664	251.168	1.2282
A1	H81 Disorders of vestibular function	0	0	0.00643338	132	0	0.653702	259.52	1.18502
A1	H90 Conductive and sensorineural hearing loss	0.00921659	2	0.00843162	173	1.0931	0.70619	280.357	1.18045
A1	H91 Other hearing loss	0.0414747	9	0.031582	648	1.31324	0.431992	171.501	1.07862
A1	I07 Rheumatic tricuspid valve diseases	0	0	0.00540988	111	0	0.636268	252.598	1.20285
A1	I08 Multiple valve diseases	0.0184332	4	0.0252461	518	0.730139	0.66744	264.974	1.17766
A1	I10 Essential (primary) hypertension	0.419355	91	0.378838	7773	1.10695	0.234213	92.9826	1.14793
A1	I12 Hypertensive renal disease	0	0	0.00799298	164	0	0.426886	169.474	1.08637
A1	I20 Angina pectoris	0.0967742	21	0.0977191	2005	0.990331	1	397	1.10585
A1	I21 Acute myocardial infarction	0.0506912	11	0.0566819	1163	0.89431	0.882794	350.469	1.10908
A1	I24 Other acute ischaemic heart diseases	0.00460829	1	0.0124768	256	0.369348	0.532521	211.411	1.1616
A1	I25 Chronic ischaemic heart disease	0.152074	33	0.162345	3331	0.93673	0.782288	310.568	1.10522
A1	I26 Pulmonary embolism	0.0276498	6	0.0251974	517	1.09733	0.826188	327.997	1.09698
A1	I27 Other pulmonary heart diseases	0.0184332	4	0.0193001	396	0.955081	1	397	1.10585
A1	I31 Other diseases of pericardium	0.00460829	1	0.0101374	208	0.454582	0.730634	290.062	1.16725
A1	I34 Nonrheumatic mitral valve disorders	0.0230415	5	0.0213471	438	1.07937	0.811713	322.25	1.10739
A1	I35 Nonrheumatic aortic valve disorders	0.0184332	4	0.0244663	502	0.75341	0.82414	327.183	1.09793
A1	I42 Cardiomyopathy	0.0138249	3	0.0116483	239	1.18686	0.743915	295.334	1.1514
A1	I44 Atrioventricular and left bundle-branch block	0.0414747	9	0.0414758	851	0.999973	1	397	1.10585
A1	I45 Other conduction disorders	0.0184332	4	0.026757	549	0.688911	0.670511	266.193	1.16241
A1	I46 Cardiac arrest	0.0230415	5	0.0113071	232	2.03778	0.101572	40.3239	1.22194
A1	I47 Paroxysmal tachycardia	0.0460829	10	0.0200799	412	2.29498	0.0130921	5.19755	1.03951
A1	I48 Atrial fibrillation and flutter	0.110599	24	0.117702	2415	0.939657	0.833276	330.81	1.09904
A1	I49 Other cardiac arrhythmias	0.0184332	4	0.0229067	470	0.804706	1	397	1.10585
A1	I50 Heart failure	0.0921659	20	0.0660883	1356	1.39459	0.130932	51.9801	1.08292
A1	I51 Complications and ill-defined descriptions of heart disease	0.0552995	12	0.0541963	1112	1.02036	0.880689	349.633	1.11704
A1	I61 Intracerebral haemorrhage	0.0138249	3	0.00560483	115	2.4666	0.123571	49.0579	1.11495
A1	I63 Cerebral infarction	0.0230415	5	0.0274881	564	0.838236	1	397	1.10585
A1	I64 Stroke, not specified as haemorrhage or infarction	0.00921659	2	0.00618969	127	1.48902	0.388763	154.339	1.16044
A1	I65 Occlusion and stenosis of precerebral arteries, not resulting in cerebral infarction	0	0	0.00921142	189	0	0.276074	109.601	1.17851
A1	I67 Other cerebrovascular diseases	0.0368664	8	0.0313383	643	1.1764	0.55867	221.792	1.15517
A1	I69 Sequelae of cerebrovascular disease	0.00921659	2	0.0105273	216	0.875491	1	397	1.10585
A1	I70 Atherosclerosis	0.0230415	5	0.011697	240	1.96985	0.112813	44.7868	1.21045
A1	I71 Aortic aneurysm and dissection	0.0322581	7	0.0178867	367	1.80346	0.116721	46.3383	1.21943
A1	I73 Other peripheral vascular diseases	0.0368664	8	0.0286578	588	1.28644	0.414023	164.367	1.11059
A1	I74 Arterial embolism and thrombosis	0.00921659	2	0.0071157	146	1.29525	0.669795	265.908	1.1714
A1	I77 Other disorders of arteries and arterioles	0.0184332	4	0.0106736	219	1.727	0.300624	119.348	1.13664
A1	I80 Phlebitis and thrombophlebitis	0.0184332	4	0.0205186	421	0.898366	1	397	1.10585
A1	I83 Varicose veins of lower extremities	0.0414747	9	0.0297787	611	1.39276	0.312015	123.87	1.15766
A1	I84 Haemorrhoids	0.101382	22	0.0692075	1420	1.46491	0.079787	31.6754	1.21829
A1	I95 Hypotension	0.0645161	14	0.0516132	1059	1.24999	0.357052	141.75	1.17148
A1	J12 Viral pneumonia, not elsewhere classified	0.00460829	1	0.00965006	198	0.47754	0.728663	289.279	1.17593
A1	J18 Pneumonia, organism unspecified	0.124424	27	0.0830978	1705	1.49732	0.0354686	14.081	1.17342
A1	J22 Unspecified acute lower respiratory infection	0.0645161	14	0.0504435	1035	1.27898	0.348846	138.492	1.18369
A1	J30 Vasomotor and allergic rhinitis	0	0	0.0126231	259	0	0.122247	48.5322	1.12866
A1	J31 Chronic rhinitis, nasopharyngitis and pharyngitis	0.00921659	2	0.00487377	100	1.89106	0.285474	113.333	1.16838
A1	J32 Chronic sinusitis	0.00921659	2	0.00960133	197	0.959929	1	397	1.10585
A1	J33 Nasal polyp	0.00460829	1	0.0131592	270	0.350196	0.539998	214.379	1.14031
A1	J34 Other disorders of nose and nasal sinuses	0.00921659	2	0.0250024	513	0.368628	0.187059	74.2622	1.10839
A1	J38 Diseases of vocal cords and larynx, not elsewhere classified	0.00460829	1	0.00745687	153	0.617993	1	397	1.10585
A1	J43 Emphysema	0.00460829	1	0.0175943	361	0.26192	0.194525	77.2265	1.10324
A1	J44 Other chronic obstructive pulmonary disease	0.0552995	12	0.0631641	1296	0.875491	0.779617	309.508	1.11334
A1	J45 Asthma	0.110599	24	0.0866556	1778	1.27631	0.225715	89.609	1.14883
A1	J47 Bronchiectasis	0.0184332	4	0.0128668	264	1.43262	0.366191	145.378	1.16302
A1	J69 Pneumonitis due to solids and liquids	0.0138249	3	0.0124768	256	1.10804	0.754665	299.602	1.12632
A1	J84 Other interstitial pulmonary diseases	0.0368664	8	0.0186665	383	1.975	0.0692501	27.4923	1.30916
A1	J90 Pleural effusion, not elsewhere classified	0.0506912	11	0.04942	1014	1.02572	0.875229	347.466	1.11725
A1	J92 Pleural plaque	0.0138249	3	0.011697	240	1.18191	0.744491	295.563	1.14559
A1	J93 Pneumothorax	0.00921659	2	0.00721318	148	1.27774	0.672295	266.901	1.15792
A1	J96 Respiratory failure, not elsewhere classified	0.0414747	9	0.0301686	619	1.37476	0.316364	125.597	1.15226
A1	J98 Other respiratory disorders	0.0322581	7	0.0367482	754	0.877813	0.857775	340.537	1.10924
A1	K02 Dental caries	0.0138249	3	0.0138415	284	0.998799	1	397	1.10585
A1	K04 Diseases of pulp and periapical tissues	0	0	0.00784677	161	0	0.424154	168.389	1.08638
A1	K08 Other disorders of teeth and supporting structures	0	0	0.0103324	212	0	0.181109	71.9001	1.10616
A1	K12 Stomatitis and related lesions	0.00460829	1	0.00526367	108	0.875491	1	397	1.10585
A1	K13 Other diseases of lip and oral mucosa	0.0230415	5	0.010771	221	2.13921	0.0870892	34.5744	1.15248
A1	K14 Diseases of tongue	0.0138249	3	0.005946	122	2.32507	0.140169	55.6471	1.04994
A1	K20 Oesophagitis	0.0276498	6	0.0423531	869	0.65284	0.395959	157.196	1.1731
A1	K21 Gastro-oesophageal reflux disease	0.105991	23	0.114875	2357	0.922664	0.750096	297.788	1.13227
A1	K22 Other diseases of oesophagus	0.0552995	12	0.0541476	1111	1.02127	0.880603	349.599	1.12051
A1	K25 Gastric ulcer	0.0138249	3	0.0214446	440	0.64468	0.637024	252.899	1.19292
A1	K26 Duodenal ulcer	0.00921659	2	0.0181792	373	0.506987	0.448421	178.023	1.09891
A1	K29 Gastritis and duodenitis	0.124424	27	0.123745	2539	1.00549	0.918163	364.511	1.1391
A1	K30 Functional dyspepsia	0.0230415	5	0.0296325	608	0.777574	0.839563	333.306	1.10002
A1	K31 Other diseases of stomach and duodenum	0.0506912	11	0.038649	793	1.31158	0.373879	148.43	1.16874
A1	K35 Acute appendicitis	0.00921659	2	0.00945511	194	0.974773	1	397	1.10585
A1	K40 Inguinal hernia	0.124424	27	0.114972	2359	1.08221	0.669816	265.917	1.1663
A1	K42 Umbilical hernia	0.0184332	4	0.0216395	444	0.851829	1	397	1.10585
A1	K43 Ventral hernia	0.0184332	4	0.0147188	302	1.25236	0.566321	224.83	1.15297
A1	K44 Diaphragmatic hernia	0.105991	23	0.111658	2291	0.949244	0.914061	362.882	1.13756
A1	K50 Crohn disease [regional enteritis]	0	0	0.00687201	141	0	0.412454	163.744	1.13318
A1	K51 Ulcerative colitis	0.00460829	1	0.0122332	251	0.376705	0.530573	210.637	1.16374
A1	K52 Other noninfective gastroenteritis and colitis	0.0414747	9	0.0511258	1049	0.811227	0.643466	255.456	1.18267
A1	K55 Vascular disorders of intestine	0	0	0.00701823	144	0	0.413409	164.123	1.12413
A1	K56 Paralytic ileus and intestinal obstruction without hernia	0.0276498	6	0.0231504	475	1.19435	0.646659	256.724	1.17763
A1	K57 Diverticular disease of intestine	0.152074	33	0.146749	3011	1.03628	0.774276	307.388	1.12596
A1	K58 Irritable bowel syndrome	0.0138249	3	0.0150599	309	0.91799	1	397	1.10585
A1	K59 Other functional intestinal disorders	0.0737327	16	0.0722293	1482	1.02082	0.895498	355.513	1.12149
A1	K60 Fissure and fistula of anal and rectal regions	0.0276498	6	0.0141827	291	1.94955	0.135553	53.8144	1.07629
A1	K61 Abscess of anal and rectal regions	0.00921659	2	0.00799298	164	1.15309	0.693554	275.341	1.16918
A1	K62 Other diseases of anus and rectum	0.129032	28	0.0951847	1953	1.3556	0.103794	41.2064	1.17733
A1	K63 Other diseases of intestine	0.0552995	12	0.0914807	1877	0.604494	0.0758674	30.1194	1.25497
A1	K64 Haemorrhoids and perianal venous thrombosis	0.0414747	9	0.0478604	982	0.866575	0.872877	346.532	1.11785
A1	K66 Other disorders of peritoneum	0.0184332	4	0.0161809	332	1.13919	0.783194	310.928	1.10258
A1	K70 Alcoholic liver disease	0	0	0.00667706	137	0	0.411673	163.434	1.1429
A1	K74 Fibrosis and cirrhosis of liver	0.00460829	1	0.00760308	156	0.606109	1	397	1.10585
A1	K76 Other diseases of liver	0.0460829	10	0.0313871	644	1.46821	0.236184	93.7649	1.14347
A1	K80 Cholelithiasis	0.0368664	8	0.043474	892	0.848009	0.866843	344.137	1.11371
A1	K81 Cholecystitis	0.00460829	1	0.0115021	236	0.400648	0.527282	209.331	1.17602
A1	K82 Other diseases of gallbladder	0.00460829	1	0.00589726	121	0.78143	1	397	1.10585
A1	K83 Other diseases of biliary tract	0.00921659	2	0.0119895	246	0.768724	1	397	1.10585
A1	K85 Acute pancreatitis	0.00460829	1	0.0113071	232	0.407556	0.527101	209.259	1.18897
A1	K86 Other diseases of pancreas	0.00921659	2	0.00843162	173	1.0931	0.70619	280.357	1.18045
A1	K90 Intestinal malabsorption	0	0	0.00575105	118	0	0.640948	254.456	1.18905
A1	K91 Postprocedural disorders of digestive system, not elsewhere classified	0.0138249	3	0.00960133	197	1.43989	0.469264	186.298	1.11556
A1	K92 Other diseases of digestive system	0.0552995	12	0.0575592	1181	0.960742	1	397	1.10585
A1	L02 Cutaneous abscess, furuncle and carbuncle	0.00460829	1	0.0127693	262	0.360889	0.535374	212.544	1.14888
A1	L03 Cellulitis	0.0691244	15	0.0431329	885	1.60259	0.0652036	25.8858	1.29429
A1	L08 Other local infections of skin and subcutaneous tissue	0.00921659	2	0.0100887	207	0.913556	1	397	1.10585
A1	L30 Other dermatitis	0.0230415	5	0.0128668	264	1.79078	0.210067	83.3965	1.12698
A1	L40 Psoriasis	0.0322581	7	0.0131592	270	2.45137	0.0258464	10.261	1.0261
A1	L57 Skin changes due to chronic exposure to nonionizing radiation	0.00921659	2	0.0150599	309	0.611993	0.776968	308.456	1.11557
A1	L60 Nail disorders	0.00460829	1	0.00506872	104	0.909163	1	397	1.10585
A1	L72 Follicular cysts of skin and subcutaneous tissue	0.0138249	3	0.0274881	564	0.502941	0.296879	117.861	1.1555
A1	L82 Seborrhoeic keratosis	0.0230415	5	0.0144264	296	1.59718	0.248722	98.7428	1.13497
A1	L89 Decubitus ulcer and pressure area	0.0322581	7	0.0184228	378	1.75098	0.126182	50.0943	1.08901
A1	L90 Atrophic disorders of skin	0	0	0.00584852	120	0	0.642514	255.078	1.18641
A1	L97 Ulcer of lower limb, not elsewhere classified	0.0184332	4	0.0123794	254	1.48902	0.349459	138.735	1.17572
A1	L98 Other disorders of skin and subcutaneous tissue, not elsewhere classified	0.0414747	9	0.028804	591	1.43989	0.303309	120.414	1.13598
A1	M06 Other rheumatoid arthritis	0.0276498	6	0.0154498	317	1.78965	0.156036	61.9464	1.03244
A1	M10 Gout	0.0414747	9	0.0442538	908	0.937199	1	397	1.10585
A1	M13 Other arthritis	0.0875576	19	0.0569256	1168	1.53811	0.0565063	22.433	1.31959
A1	M15 Polyarthrosis	0.0414747	9	0.0200799	412	2.06548	0.0447523	17.7667	1.26905
A1	M16 Coxarthrosis [arthrosis of hip]	0.0506912	11	0.046447	953	1.09138	0.745558	295.987	1.13405
A1	M17 Gonarthrosis [arthrosis of knee]	0.078341	17	0.0835364	1714	0.937807	0.902312	358.218	1.12647
A1	M19 Other arthrosis	0.110599	24	0.0864607	1774	1.27918	0.225157	89.3872	1.16087
A1	M20 Acquired deformities of fingers and toes	0.0230415	5	0.0123794	254	1.86128	0.200847	79.7365	1.12305
A1	M21 Other acquired deformities of limbs	0.0184332	4	0.0101862	209	1.80963	0.290316	115.255	1.17607
A1	M23 Internal derangement of knee	0.0230415	5	0.0515645	1058	0.446848	0.0632695	25.118	1.322
A1	M24 Other specific joint derangements	0.0322581	7	0.00994249	204	3.24447	0.00643974	2.55658	1.27829
A1	M25 Other joint disorders, not elsewhere classified	0.0506912	11	0.0566332	1162	0.89508	0.882762	350.457	1.11256
A1	M35 Other systemic involvement of connective tissue	0.0138249	3	0.0085291	175	1.62091	0.438714	174.169	1.0818
A1	M43 Other deforming dorsopathies	0.00460829	1	0.00784677	161	0.587286	1	397	1.10585
A1	M46 Other inflammatory spondylopathies	0.00460829	1	0.00701823	144	0.656618	1	397	1.10585
A1	M47 Spondylosis	0.0552995	12	0.0397212	815	1.39219	0.222838	88.4666	1.16403
A1	M48 Other spondylopathies	0.0138249	3	0.0283653	582	0.487387	0.30046	119.283	1.14695
A1	M50 Cervical disc disorders	0.00921659	2	0.00794424	163	1.16016	0.692174	274.793	1.17433
A1	M51 Other intervertebral disc disorders	0.0322581	7	0.0348475	715	0.925694	1	397	1.10585
A1	M54 Dorsalgia	0.0691244	15	0.0647724	1329	1.06719	0.781864	310.4	1.10857
A1	M62 Other disorders of muscle	0	0	0.00687201	141	0	0.412454	163.744	1.13318
A1	M65 Synovitis and tenosynovitis	0.0230415	5	0.0171557	352	1.34308	0.428738	170.209	1.08413
A1	M67 Other disorders of synovium and tendon	0.0184332	4	0.0101374	208	1.81833	0.179808	71.3836	1.13307
A1	M70 Soft tissue disorders related to use, overuse and pressure	0.00921659	2	0.00662833	136	1.39049	0.658016	261.232	1.17672
A1	M72 Fibroblastic disorders	0.0230415	5	0.0224681	461	1.02552	0.818987	325.138	1.10216
A1	M75 Shoulder lesions	0.0506912	11	0.0317282	651	1.59767	0.117617	46.6939	1.19728
A1	M79 Other soft tissue disorders, not elsewhere classified	0.0599078	13	0.0544887	1118	1.09945	0.6542	259.717	1.18053
A1	M81 Osteoporosis without pathological fracture	0.00921659	2	0.017643	362	0.522392	0.599131	237.855	1.19525
A1	M84 Disorders of continuity of bone	0.00460829	1	0.00638464	131	0.721779	1	397	1.10585
A1	M85 Other disorders of bone density and structure	0.0138249	3	0.00696949	143	1.98363	0.193835	76.9526	1.12339
A1	M89 Other disorders of bone	0.00460829	1	0.00501998	103	0.91799	1	397	1.10585
A1	N13 Obstructive and reflux uropathy	0.00921659	2	0.0198362	407	0.464634	0.456823	181.359	1.11263
A1	N17 Acute renal failure	0.105991	23	0.075056	1540	1.41216	0.0925466	36.741	1.18519
A1	N18 Chronic kidney disease	0.0552995	12	0.0580466	1191	0.952675	1	397	1.10585
A1	N19 Unspecified kidney failure	0.0184332	4	0.00867531	178	2.12479	0.121501	48.2361	1.14848
A1	N20 Calculus of kidney and ureter	0.0230415	5	0.0270494	555	0.851829	1	397	1.10585
A1	N21 Calculus of lower urinary tract	0.00921659	2	0.00721318	148	1.27774	0.672295	266.901	1.15792
A1	N23 Unspecified renal colic	0.00921659	2	0.00882152	181	1.04478	0.717638	284.902	1.17728
A1	N28 Other disorders of kidney and ureter, not elsewhere classified	0.0230415	5	0.0222731	457	1.0345	0.817603	324.588	1.10404
A1	N30 Cystitis	0.00460829	1	0.0106736	219	0.431749	0.734222	291.486	1.16594
A1	N31 Neuromuscular dysfunction of bladder, not elsewhere classified	0.00921659	2	0.00584852	120	1.57588	0.362483	143.906	1.16523
A1	N32 Other disorders of bladder	0.0691244	15	0.0541476	1111	1.27659	0.29506	117.139	1.15979
A1	N35 Urethral stricture	0.0138249	3	0.0178867	367	0.772913	1	397	1.10585
A1	N39 Other disorders of urinary system	0.0645161	14	0.0727654	1493	0.886632	0.793173	314.89	1.11268
A1	N40 Hyperplasia of prostate	0.147465	32	0.129399	2655	1.13962	0.418391	166.101	1.10734
A1	N41 Inflammatory diseases of prostate	0.0138249	3	0.013744	282	1.00588	0.774116	307.324	1.12987
A1	N42 Other disorders of prostate	0.00921659	2	0.0124281	255	0.741592	1	397	1.10585
A1	N43 Hydrocele and spermatocele	0.00460829	1	0.0126231	259	0.365069	0.533879	211.95	1.15504
A1	N45 Orchitis and epididymitis	0	0	0.00770056	158	0	0.421654	167.397	1.10129
A1	N47 Redundant prepuce, phimosis and paraphimosis	0.0184332	4	0.0174968	359	1.05352	0.794152	315.278	1.11014
A1	N48 Other disorders of penis	0.0368664	8	0.017643	362	2.08957	0.0611235	24.266	1.34811
A1	N50 Other disorders of male genital organs	0.0230415	5	0.0209085	429	1.10202	0.809364	321.317	1.11183
A1	R00 Abnormalities of heart beat	0.0921659	20	0.0515157	1057	1.78908	0.012664	5.02761	1.2569
A1	R01 Cardiac murmurs and other cardiac sounds	0.00460829	1	0.005946	122	0.775025	1	397	1.10585
A1	R02 Gangrene, not elsewhere classified	0.00921659	2	0.00609221	125	1.51285	0.381301	151.377	1.17346
A1	R03 Abnormal blood-pressure reading, without diagnosis	0.0230415	5	0.0143289	294	1.60804	0.245949	97.6416	1.13537
A1	R04 Haemorrhage from respiratory passages	0.0322581	7	0.0268057	550	1.2034	0.528485	209.809	1.17212
A1	R05 Cough	0.0184332	4	0.0193001	396	0.955081	1	397	1.10585
A1	R06 Abnormalities of breathing	0.0552995	12	0.0544887	1118	1.01488	0.881226	349.847	1.11416
A1	R07 Pain in throat and chest	0.156682	34	0.125061	2566	1.25285	0.180967	71.8438	1.12256
A1	R09 Other symptoms and signs involving the circulatory and respiratory systems	0.0138249	3	0.00696949	143	1.98363	0.193835	76.9526	1.12339
A1	R10 Abdominal and pelvic pain	0.105991	23	0.0946486	1942	1.11983	0.561287	222.831	1.15457
A1	R11 Nausea and vomiting	0.0368664	8	0.0450336	924	0.818641	0.742026	294.584	1.15978
A1	R12 Heartburn	0.00460829	1	0.00667706	137	0.690168	1	397	1.10585
A1	R13 Dysphagia	0.0460829	10	0.0383566	787	1.20144	0.480644	190.816	1.12244
A1	R14 Flatulence and related conditions	0.00460829	1	0.00735939	151	0.626179	1	397	1.10585
A1	R15 Faecal incontinence	0.0184332	4	0.00955259	196	1.92965	0.155433	61.7067	1.04588
A1	R16 Hepatomegaly and splenomegaly, not elsewhere classified	0.0184332	4	0.00526367	108	3.50196	0.028585	11.3482	1.03166
A1	R17 Unspecified jaundice	0	0	0.00570231	117	0	0.640201	254.16	1.19324
A1	R18 Ascites	0	0	0.00979628	201	0	0.283527	112.56	1.1725
A1	R19 Other symptoms and signs involving the digestive system and abdomen	0.0645161	14	0.0567794	1165	1.13626	0.558242	221.622	1.16033
A1	R20 Disturbances of skin sensation	0.0276498	6	0.013744	282	2.01177	0.0807664	32.0643	1.18757
A1	R21 Rash and other nonspecific skin eruption	0.00460829	1	0.0108198	222	0.425914	0.735432	291.967	1.16321
A1	R22 Localized swelling, mass and lump of skin and subcutaneous tissue	0.00921659	2	0.00872405	179	1.05646	0.714764	283.761	1.17743
A1	R25 Abnormal involuntary movements	0.0138249	3	0.00618969	127	2.23354	0.152458	60.5259	1.04355
A1	R26 Abnormalities of gait and mobility	0.0460829	10	0.036797	755	1.25236	0.4666	185.24	1.1159
A1	R29 Other symptoms and signs involving the nervous and musculoskeletal systems	0.0506912	11	0.0461059	946	1.09945	0.744495	295.564	1.14118
A1	R30 Pain associated with micturition	0.00460829	1	0.00618969	127	0.744512	1	397	1.10585
A1	R31 Unspecified haematuria	0.0967742	21	0.0699873	1436	1.38274	0.140802	55.8984	1.03515
A1	R32 Unspecified urinary incontinence	0.0184332	4	0.0180817	371	1.01944	0.799993	317.597	1.11048
A1	R33 Retention of urine	0.101382	22	0.0701823	1440	1.44456	0.0823859	32.7072	1.12784
A1	R35 Polyuria	0.00460829	1	0.0168632	346	0.273275	0.280386	111.313	1.17172
A1	R39 Other symptoms and signs involving the urinary system	0.0552995	12	0.0259772	533	2.12877	0.0152645	6.06002	0.865717
A1	R40 Somnolence, stupor and coma	0.00460829	1	0.0051662	106	0.892009	1	397	1.10585
A1	R41 Other symptoms and signs involving cognitive functions and awareness	0.0368664	8	0.0338727	695	1.08838	0.707792	280.993	1.1757
A1	R42 Dizziness and giddiness	0.0368664	8	0.0272444	559	1.35317	0.397438	157.783	1.16017
A1	R45 Symptoms and signs involving emotional state	0.00921659	2	0.00926016	190	0.995295	1	397	1.10585
A1	R47 Speech disturbances, not elsewhere classified	0.00460829	1	0.0142801	293	0.322706	0.383237	152.145	1.17035
A1	R50 Fever of other and unknown origin	0.0184332	4	0.0258797	531	0.712264	0.667996	265.195	1.17343
A1	R51 Headache	0.00921659	2	0.0283653	582	0.324924	0.0998829	39.6535	1.23917
A1	R52 Pain, not elsewhere classified	0.00460829	1	0.00579979	119	0.794563	1	397	1.10585
A1	R53 Malaise and fatigue	0.0138249	3	0.0241739	496	0.571893	0.501866	199.241	1.15168
A1	R54 Senility	0.00921659	2	0.0135003	277	0.682693	1	397	1.10585
A1	R55 Syncope and collapse	0.0691244	15	0.0536115	1100	1.28936	0.2907	115.408	1.16574
A1	R56 Convulsions, not elsewhere classified	0.0138249	3	0.0116483	239	1.18686	0.743915	295.334	1.1514
A1	R59 Enlarged lymph nodes	0.00921659	2	0.0149625	307	0.61598	0.776589	308.306	1.12111
A1	R60 Oedema, not elsewhere classified	0.0276498	6	0.0212984	437	1.29821	0.474669	188.444	1.12169
A1	R63 Symptoms and signs concerning food and fluid intake	0.0322581	7	0.0465445	955	0.693059	0.418491	166.141	1.10027
A1	R69 Unknown and unspecified causes of morbidity	0.0552995	12	0.0682815	1401	0.809876	0.588811	233.758	1.18059
A1	R73 Elevated blood glucose level	0.00460829	1	0.00960133	197	0.479964	0.728539	289.23	1.18053
A1	R79 Other abnormal findings of blood chemistry	0.0552995	12	0.0577054	1184	0.958307	1	397	1.10585
A1	R91 Abnormal findings on diagnostic imaging of lung	0.0184332	4	0.0180329	370	1.02219	0.799488	317.397	1.11367
A1	R93 Abnormal findings on diagnostic imaging of other body structures	0.0276498	6	0.0200799	412	1.37699	0.459179	182.294	1.11155
A1	R94 Abnormal results of function studies	0.0460829	10	0.0302661	621	1.52259	0.164047	65.1265	1.06765
A1	S00 Superficial injury of head	0.0230415	5	0.0180329	370	1.27774	0.602488	239.188	1.19594
A1	S01 Open wound of head	0.0414747	9	0.022858	469	1.81445	0.103511	41.0939	1.20864
A1	S02 Fracture of skull and facial bones	0.00460829	1	0.0121357	249	0.379731	0.529908	210.373	1.16874
A1	S06 Intracranial injury	0.00921659	2	0.00945511	194	0.974773	1	397	1.10585
A1	S09 Other and unspecified injuries of head	0.00921659	2	0.0122819	252	0.750421	1	397	1.10585
A1	S22 Fracture of rib(s), sternum and thoracic spine	0.00921659	2	0.0158885	326	0.58008	0.781258	310.16	1.11168
A1	S27 Injury of other and unspecified intrathoracic organs	0.00921659	2	0.00570231	117	1.61629	0.35109	139.383	1.16638
A1	S30 Superficial injury of abdomen, lower back and pelvis	0	0	0.00526367	108	0	0.634681	251.968	1.21724
A1	S32 Fracture of lumbar spine and pelvis	0	0	0.00906521	186	0	0.274766	109.082	1.18568
A1	S42 Fracture of shoulder and upper arm	0.00460829	1	0.0133541	274	0.345084	0.379567	150.688	1.17725
A1	S52 Fracture of forearm	0.0138249	3	0.012818	263	1.07855	0.759604	301.563	1.12734
A1	S61 Open wound of wrist and hand	0.0138249	3	0.0175943	361	0.785759	1	397	1.10585
A1	S62 Fracture at wrist and hand level	0.00460829	1	0.0126231	259	0.365069	0.533879	211.95	1.15504
A1	S66 Injury of muscle and tendon at wrist and hand level	0.00921659	2	0.00657959	135	1.40079	0.656914	260.795	1.18007
A1	S72 Fracture of femur	0.00921659	2	0.0122332	251	0.75341	1	397	1.10585
A1	S80 Superficial injury of lower leg	0.00921659	2	0.00570231	117	1.61629	0.35109	139.383	1.16638
A1	S82 Fracture of lower leg, including ankle	0.00460829	1	0.0152062	312	0.303054	0.272012	107.989	1.18669
A1	T81 Complications of procedures, not elsewhere classified	0.0737327	16	0.0558534	1146	1.32011	0.236582	93.9229	1.1316
A1	T82 Complications of cardiac and vascular prosthetic devices, implants and grafts	0.0138249	3	0.0169607	348	0.815112	1	397	1.10585
A1	T83 Complications of genitourinary prosthetic devices, implants and grafts	0.00921659	2	0.0121844	250	0.756424	1	397	1.10585
A1	T84 Complications of internal orthopaedic prosthetic devices, implants and grafts	0.0138249	3	0.0189102	388	0.73108	0.803073	318.82	1.11087
A1	T85 Complications of other internal prosthetic devices, implants and grafts	0.0138249	3	0.0117945	242	1.17214	0.745666	296.029	1.12988
A1	U07 Emergency use of U07	0.0184332	4	0.028609	587	0.644313	0.537657	213.45	1.14758
A1	U82 Resistance to betalactam antibiotics	0.00460829	1	0.00755434	155	0.610019	1	397	1.10585
A1	U83 Resistance to other antibiotics	0	0	0.0051662	106	0	0.633777	251.609	1.2214
A1	V18 Pedal cyclist injured in noncollision transport accident	0.00460829	1	0.00677454	139	0.680237	1	397	1.10585
A1	W01 Fall on same level from slipping, tripping and stumbling	0.00921659	2	0.0226143	464	0.407556	0.251193	99.7235	1.12049
A1	W10 Fall on and from stairs and steps	0.0184332	4	0.0111609	229	1.65158	0.312736	124.156	1.14959
A1	W11 Fall on and from ladder	0.00460829	1	0.00867531	178	0.531197	1	397	1.10585
A1	W18 Other fall on same level	0.0230415	5	0.0142801	293	1.61353	0.244578	97.0975	1.14232
A1	W19 Unspecified fall	0.0322581	7	0.0338727	695	0.952332	1	397	1.10585
A1	X59 Exposure to unspecified factor	0.0230415	5	0.0183741	377	1.25402	0.605904	240.544	1.19674
A1	Y43 Primarily systemic agents	0.0184332	4	0.0102837	211	1.79247	0.292222	116.012	1.16012
A1	Y45 Analgesics, antipyretics and anti-inflammatory drugs	0.00460829	1	0.00643338	132	0.716311	1	397	1.10585
A1	Y52 Agents primarily affecting the cardiovascular system	0.00921659	2	0.00584852	120	1.57588	0.362483	143.906	1.16523
A1	Y83 Surgical operation and other surgical procedures as the cause of abnormal reaction of the patient, or of later complication, without mention of misadventure at the time of the procedure	0.115207	25	0.0820255	1683	1.40453	0.0822656	32.6595	1.16641
A1	Y84 Other medical procedures as the cause of abnormal reaction of the patient, or of later complication, without mention of misadventure at the time of the procedure	0.00460829	1	0.0192027	394	0.239982	0.13798	54.7781	1.07408
A1	Y95 Nosocomial condition	0.00921659	2	0.0225656	463	0.408436	0.251079	99.6784	1.13271
A1	Z01 Other special examinations and investigations of persons without complaint or reported diagnosis	0.00921659	2	0.00667706	137	1.38034	0.659133	261.676	1.17343
A1	Z02 Examination and encounter for administrative purposes	0.0230415	5	0.00735939	151	3.13089	0.0230308	9.14323	1.1429
A1	Z03 Medical observation and evaluation for suspected diseases and conditions	0.0414747	9	0.0536115	1100	0.773615	0.545476	216.554	1.14579
A1	Z04 Examination and observation for other reasons	0.00460829	1	0.00687201	141	0.670589	1	397	1.10585
A1	Z08 Follow-up examination after treatment for malignant neoplasms	0.0230415	5	0.0240277	493	0.958955	1	397	1.10585
A1	Z09 Follow-up examination after treatment for conditions other than malignant neoplasms	0.0276498	6	0.0445463	914	0.620698	0.319862	126.985	1.14401
A1	Z11 Special screening examination for infectious and parasitic diseases	0.0506912	11	0.0518569	1064	0.977522	1	397	1.10585
A1	Z12 Special screening examination for neoplasms	0.0322581	7	0.0329467	676	0.979099	1	397	1.10585
A1	Z13 Special screening examination for other diseases and disorders	0.0230415	5	0.0481041	987	0.478992	0.109186	43.3467	1.20408
A1	Z22 Carrier of infectious disease	0.00460829	1	0.0101374	208	0.454582	0.730634	290.062	1.16725
A1	Z29 Need for other prophylactic measures	0.0184332	4	0.00657959	135	2.80157	0.0563025	22.3521	1.39701
A1	Z30 Contraceptive management	0.0230415	5	0.0213958	439	1.07691	0.811993	322.361	1.10398
A1	Z43 Attention to artificial openings	0.00921659	2	0.0096988	199	0.950281	1	397	1.10585
A1	Z45 Adjustment and management of implanted device	0	0	0.015986	328	0	0.0547945	21.7534	1.45023
A1	Z46 Fitting and adjustment of other devices	0.0368664	8	0.0348962	716	1.05646	0.851978	338.235	1.10897
A1	Z47 Other orthopaedic follow-up care	0.00921659	2	0.00935764	192	0.984927	1	397	1.10585
A1	Z48 Other surgical follow-up care	0.0138249	3	0.00599474	123	2.30617	0.142599	56.6119	1.02931
A1	Z50 Care involving use of rehabilitation procedures	0.0737327	16	0.0819768	1682	0.899434	0.804026	319.198	1.10833
A1	Z51 Other medical care	0.101382	22	0.0950385	1950	1.06675	0.728116	289.062	1.18956
A1	Z53 Persons encountering health services for specific procedures, not carried out	0.152074	33	0.117994	2421	1.28883	0.139391	55.3384	1.0642
A1	Z57 Occupational exposure to risk-factors	0.0230415	5	0.00648211	133	3.55462	0.0141805	5.62967	0.938279
A1	Z60 Problems related to social environment	0.00921659	2	0.0150599	309	0.611993	0.776968	308.456	1.11557
A1	Z71 Persons encountering health services for other counselling and medical advice, not elsewhere classified	0	0	0.010966	225	0	0.183599	72.889	1.10438
A1	Z72 Problems related to lifestyle	0.142857	31	0.0840238	1724	1.7002	0.00442484	1.75666	1.75666
A1	Z73 Problems related to life-management difficulty	0	0	0.00726192	149	0	0.415666	165.019	1.10751
A1	Z75 Problems related to medical facilities and other health care	0.00921659	2	0.0102349	210	0.900505	1	397	1.10585
A1	Z80 Family history of malignant neoplasm	0.0552995	12	0.0321181	659	1.72175	0.0776036	30.8086	1.23235
A1	Z82 Family history of certain disabilities and chronic diseases leading to disablement	0.0691244	15	0.0709621	1456	0.974104	1	397	1.10585
A1	Z83 Family history of other specific disorders	0.0138249	3	0.0110635	227	1.2496	0.520517	206.645	1.18083
A1	Z85 Personal history of malignant neoplasm	0.138249	30	0.120772	2478	1.14471	0.405397	160.943	1.14959
A1	Z86 Personal history of certain other diseases	0.294931	64	0.308168	6323	0.957044	0.713513	283.265	1.18027
A1	Z87 Personal history of other diseases and conditions	0.110599	24	0.155619	3193	0.710702	0.074588	29.6115	1.28745
A1	Z88 Personal history of allergy to drugs, medicaments and biological substances	0.0921659	20	0.1023	2099	0.900934	0.736487	292.385	1.16026
A1	Z90 Acquired absence of organs, not elsewhere classified	0.078341	17	0.0667219	1369	1.17414	0.494559	196.34	1.14151
A1	Z91 Personal history of risk-factors, not elsewhere classified	0.0414747	9	0.0281216	577	1.47483	0.215757	85.6554	1.14207
A1	Z92 Personal history of medical treatment	0.24424	53	0.227995	4678	1.07125	0.571281	226.799	1.15126
A1	Z93 Artificial opening status	0.0230415	5	0.0214933	441	1.07203	0.812562	322.587	1.10098
A1	Z94 Transplanted organ and tissue status	0.00921659	2	0.00589726	121	1.56286	0.366264	145.407	1.15402
A1	Z95 Presence of cardiac and vascular implants and grafts	0.110599	24	0.0995224	2042	1.1113	0.570313	226.414	1.15517
A1	Z96 Presence of other functional implants	0.138249	30	0.119651	2455	1.15543	0.402031	159.606	1.14825
A1	Z97 Presence of other devices	0.0138249	3	0.00979628	201	1.41124	0.475588	188.808	1.11721
A1	Z98 Other postsurgical states	0.0184332	4	0.0204698	420	0.900505	1	397	1.10585
A1	Z99 Dependence on enabling machines and devices, not elsewhere classified	0.0138249	3	0.020811	427	0.664307	0.63585	252.432	1.20781
A2	A00-B99 Certain infectious and parasitic diseases	0.192982	11	0.172792	3573	1.11685	0.725276	112.418	1.22193
A2	C00-C14 Malignant neoplasms of lip, oral cavity and pharynx	0.0175439	1	0.00585163	121	2.99812	0.28432	44.0697	1.15973
A2	C15-C26 Malignant neoplasms of digestive organs	0.105263	6	0.0406229	840	2.59123	0.0278085	4.31032	0.862064
A2	C30-C39 Malignant neoplasms of respiratory and intrathoracic organs	0.0175439	1	0.018377	380	0.954663	1	155	1.18321
A2	C43-C44 Melanoma and other malignant neoplasms of skin	0.0526316	3	0.069204	1431	0.760528	0.797501	123.613	1.27436
A2	C45-C49 Malignant neoplasms of mesothelial and soft tissue	0.0175439	1	0.00512622	106	3.42238	0.253938	39.3603	1.35725
A2	C60-C63 Malignant neoplasms of male genital organs	0.105263	6	0.0669794	1385	1.57158	0.278718	43.2014	1.20004
A2	C64-C68 Malignant neoplasms of urinary tract	0	0	0.0208434	431	0	0.634772	98.3897	1.20724
A2	C76-C80 Malignant neoplasms of ill-defined, other secondary and unspecified sites	0.122807	7	0.0510688	1056	2.40474	0.0255682	3.96308	0.990769
A2	C7B-C7B Secondary neuroendocrine tumors	0	0	0.00768933	159	0	1	155	1.18321
A2	C81-C96 Malignant neoplasms of lymphoid, hematopoietic and related tissue	0.0175439	1	0.0237934	492	0.737341	1	155	1.18321
A2	D00-D09 In situ neoplasms	0	0	0.0152336	315	0	1	155	1.18321
A2	D10-D36 Benign neoplasms, except benign neuroendocrine tumors	0.157895	9	0.151514	3133	1.04212	0.853671	132.319	1.26018
A2	D37-D48 Neoplasms of uncertain behavior, polycythemia vera and myelodysplastic syndromes	0.0350877	2	0.00749589	155	4.68093	0.0684042	10.6026	1.17807
A2	D3A-D3A Benign neuroendocrine tumors	0	0	0.0210369	435	0	0.635438	98.493	1.18666
A2	D50-D53 Nutritional anemias	0.0701754	4	0.0524712	1085	1.33741	0.543138	84.1864	1.29517
A2	D60-D64 Aplastic and other anemias and other bone marrow failure syndromes	0.0526316	3	0.0724441	1498	0.726513	0.797863	123.669	1.26193
A2	D65-D69 Coagulation defects, purpura and other hemorrhagic conditions	0	0	0.0195377	404	0	0.631125	97.8244	1.22281
A2	D70-D77 Other disorders of blood and blood-forming organs	0	0	0.0235516	487	0	0.646609	100.224	1.1654
A2	D80-D89 Certain disorders involving the immune mechanism	0	0	0.00599671	124	0	1	155	1.18321
A2	E00-E07 Disorders of thyroid gland	0.0350877	2	0.0362704	750	0.967392	1	155	1.18321
A2	E08-E13 Diabetes mellitus	0.140351	8	0.124287	2570	1.12925	0.687297	106.531	1.17067
A2	E15-E16 Other disorders of glucose regulation and pancreatic internal secretion	0	0	0.0103975	215	0	1	155	1.18321
A2	E20-E35 Disorders of other endocrine glands	0	0	0.0131541	272	0	1	155	1.18321
A2	E50-E64 Other nutritional deficiencies	0.0526316	3	0.0200696	415	2.62245	0.106768	16.5491	1.27301
A2	E65-E68 Overweight, obesity and other hyperalimentation	0.0877193	5	0.0801818	1658	1.094	0.805412	124.839	1.24839
A2	E70-E88 Metabolic disorders	0.22807	13	0.269562	5574	0.846077	0.552285	85.6042	1.27767
A2	E89-E89 Postprocedural endocrine and metabolic complications and disorders, not elsewhere classified	0.0175439	1	0.0124287	257	1.41156	0.509766	79.0138	1.3169
A2	F01-F09 Mental disorders due to known physiological conditions	0.0526316	3	0.0391721	810	1.3436	0.489811	75.9207	1.30898
A2	F10-F19 Mental and behavioral disorders due to psychoactive substance use	0.157895	9	0.0914499	1891	1.72657	0.101492	15.7312	1.31094
A2	F20-F29 Schizophrenia, schizotypal, delusional, and other non-mood psychotic disorders	0	0	0.00594835	123	0	1	155	1.18321
A2	F30-F39 Mood [affective] disorders	0.0877193	5	0.0571622	1182	1.53457	0.260681	40.4056	1.34685
A2	F40-F48 Anxiety, dissociative, stress-related, somatoform and other nonpsychotic mental disorders	0.0350877	2	0.0433794	897	0.808856	1	155	1.18321
A2	G10-G14 Systemic atrophies primarily affecting the central nervous system	0	0	0.00880162	182	0	1	155	1.18321
A2	G20-G26 Extrapyramidal and movement disorders	0.0350877	2	0.0209885	434	1.67176	0.336796	52.2034	1.13486
A2	G30-G32 Other degenerative diseases of the nervous system	0.0175439	1	0.0222942	461	0.786924	1	155	1.18321
A2	G35-G37 Demyelinating diseases of the central nervous system	0	0	0.00614179	127	0	1	155	1.18321
A2	G40-G47 Episodic and paroxysmal disorders	0.0526316	3	0.0772802	1598	0.681049	0.62543	96.9416	1.27555
A2	G50-G59 Nerve, nerve root and plexus disorders	0.0701754	4	0.0602089	1245	1.16553	0.776669	120.384	1.254
A2	G60-G65 Polyneuropathies and other disorders of the peripheral nervous system	0.0175439	1	0.0180869	374	0.969978	1	155	1.18321
A2	G80-G83 Cerebral palsy and other paralytic syndromes	0	0	0.0177	366	0	0.628875	97.4756	1.26592
A2	G89-G99 Other disorders of the nervous system	0.0350877	2	0.026018	538	1.34859	0.661155	102.479	1.16453
A2	H00-H05 Disorders of eyelid, lacrimal system and orbit	0	0	0.0383499	793	0	0.282358	43.7655	1.18285
A2	H10-H11 Disorders of conjunctiva	0.0175439	1	0.00546475	113	3.21037	0.268271	41.582	1.26006
A2	H15-H22 Disorders of sclera, cornea, iris and ciliary body	0	0	0.0143631	297	0	1	155	1.18321
A2	H25-H28 Disorders of lens	0.0526316	3	0.128349	2654	0.410066	0.110276	17.0928	1.22092
A2	H30-H36 Disorders of choroid and retina	0.0350877	2	0.0503917	1042	0.696299	1	155	1.18321
A2	H40-H42 Glaucoma	0	0	0.0317245	656	0	0.266107	41.2465	1.28895
A2	H43-H44 Disorders of vitreous body and globe	0	0	0.0101074	209	0	1	155	1.18321
A2	H49-H52 Disorders of ocular muscles, binocular movement, accommodation and refraction	0.0175439	1	0.0263082	544	0.66686	1	155	1.18321
A2	H53-H54 Visual disturbances and blindness	0.0175439	1	0.0254377	526	0.68968	1	155	1.18321
A2	H55-H57 Other disorders of eye and adnexa	0	0	0.00536802	111	0	1	155	1.18321
A2	H60-H62 Diseases of external ear	0.0175439	1	0.00696392	144	2.51925	0.328561	50.927	1.13171
A2	H65-H75 Diseases of middle ear and mastoid	0	0	0.0104459	216	0	1	155	1.18321
A2	H80-H83 Diseases of inner ear	0	0	0.0102524	212	0	1	155	1.18321
A2	H90-H94 Other disorders of ear	0.0701754	4	0.0421704	872	1.66409	0.305087	47.2885	1.18221
A2	I05-I09 Chronic rheumatic heart diseases	0.0175439	1	0.0309508	640	0.566831	1	155	1.18321
A2	I10-I1A Hypertensive diseases	0.298246	17	0.380501	7868	0.783823	0.221419	34.32	1.43
A2	I20-I25 Ischemic heart diseases	0.105263	6	0.179224	3706	0.587326	0.168475	26.1137	1.30568
A2	I26-I28 Pulmonary heart disease and diseases of pulmonary circulation	0.0526316	3	0.0421221	871	1.2495	0.518819	80.4169	1.29705
A2	I30-I5A Other forms of heart disease	0.140351	8	0.213899	4423	0.656155	0.198781	30.8111	1.40051
A2	I60-I69 Cerebrovascular diseases	0.0350877	2	0.0668827	1383	0.524616	0.590063	91.4598	1.27027
A2	I70-I79 Diseases of arteries, arterioles and capillaries	0.0526316	3	0.0605474	1252	0.869262	1	155	1.18321
A2	I80-I89 Diseases of veins, lymphatic vessels and lymph nodes, not elsewhere classified	0.105263	6	0.125979	2605	0.835559	0.841358	130.41	1.25395
A2	I95-I99 Other and unspecified disorders of the circulatory system	0.0877193	5	0.0544056	1125	1.61232	0.238762	37.0081	1.42339
A2	J00-J06 Acute upper respiratory infections	0.0350877	2	0.0110262	228	3.18221	0.130673	20.2542	1.35028
A2	J09-J18 Influenza and pneumonia	0.105263	6	0.0956089	1977	1.10098	0.820141	127.122	1.25863
A2	J20-J22 Other acute lower respiratory infections	0.0701754	4	0.0514073	1063	1.36509	0.538581	83.48	1.30438
A2	J30-J39 Other diseases of upper respiratory tract	0.0877193	5	0.0639327	1322	1.37206	0.412916	64.0019	1.23081
A2	J40-J4A Chronic lower respiratory diseases	0.140351	8	0.141745	2931	0.990166	1	155	1.18321
A2	J60-J70 Lung diseases due to external agents	0.0175439	1	0.0170713	353	1.02768	0.625238	96.9119	1.30083
A2	J80-J84 Other respiratory diseases principally affecting the interstitium	0	0	0.0234549	485	0	0.646102	100.146	1.17819
A2	J90-J94 Other diseases of the pleura	0.0526316	3	0.0632556	1308	0.832046	1	155	1.18321
A2	J96-J99 Other diseases of the respiratory system	0.0350877	2	0.0613696	1269	0.571745	0.5835	90.4425	1.31076
A2	K00-K14 Diseases of oral cavity and salivary glands	0.157895	9	0.0576942	1193	2.73675	0.00512371	0.794176	0.397088
A2	K20-K31 Diseases of esophagus, stomach and duodenum	0.263158	15	0.241803	5000	1.08832	0.756887	117.317	1.23492
A2	K35-K38 Diseases of appendix	0.0175439	1	0.0114131	236	1.53717	0.480188	74.4291	1.30577
A2	K40-K46 Hernia	0.280702	16	0.230003	4756	1.22043	0.347963	53.9342	1.1007
A2	K50-K52 Noninfective enteritis and colitis	0.105263	6	0.0617081	1276	1.70582	0.164789	25.5423	1.34433
A2	K55-K64 Other diseases of intestines	0.298246	17	0.309121	6392	0.964819	1	155	1.18321
A2	K65-K68 Diseases of peritoneum and retroperitoneum	0.0526316	3	0.0192475	398	2.73446	0.0972232	15.0696	1.36996
A2	K70-K77 Diseases of liver	0.0877193	5	0.0412999	854	2.12396	0.0859485	13.322	1.3322
A2	K80-K87 Disorders of gallbladder, biliary tract and pancreas	0.0877193	5	0.0637876	1319	1.37518	0.412067	63.8703	1.25236
A2	K90-K95 Other diseases of the digestive system	0.105263	6	0.0708966	1466	1.48474	0.296488	45.9556	1.17835
A2	L00-L08 Infections of the skin and subcutaneous tissue	0.0350877	2	0.0617565	1277	0.568163	0.58361	90.4596	1.29228
A2	L20-L30 Dermatitis and eczema	0.0526316	3	0.0233582	483	2.25324	0.148307	22.9876	1.43673
A2	L40-L45 Papulosquamous disorders	0	0	0.0155721	322	0	1	155	1.18321
A2	L49-L54 Urticaria and erythema	0	0	0.00628687	130	0	1	155	1.18321
A2	L55-L59 Radiation-related disorders of the skin and subcutaneous tissue	0.0350877	2	0.0152819	316	2.29602	0.216579	33.5698	1.45956
A2	L60-L75 Disorders of skin appendages	0.0526316	3	0.0357868	740	1.4707	0.459552	71.2306	1.2951
A2	L80-L99 Other disorders of the skin and subcutaneous tissue	0.157895	9	0.0843892	1745	1.87103	0.0549444	8.51638	1.21663
A2	M05-M14 Inflammatory polyarthropathies	0.105263	6	0.108666	2247	0.968683	1	155	1.18321
A2	M15-M19 Osteoarthritis	0.245614	14	0.181546	3754	1.35291	0.227348	35.239	1.40956
A2	M20-M25 Other joint disorders	0.140351	8	0.119064	2462	1.17879	0.543239	84.2021	1.27579
A2	M30-M36 Systemic connective tissue disorders	0	0	0.0148467	307	0	1	155	1.18321
A2	M40-M43 Deforming dorsopathies	0.0175439	1	0.012477	258	1.40609	0.511133	79.2256	1.29878
A2	M45-M49 Spondylopathies	0.105263	6	0.0657704	1360	1.60046	0.274367	42.5269	1.21506
A2	M50-M54 Other dorsopathies	0.122807	7	0.0884999	1830	1.38765	0.347254	53.8243	1.12134
A2	M60-M63 Disorders of muscles	0	0	0.00817294	169	0	1	155	1.18321
A2	M65-M67 Disorders of synovium and tendon	0.0175439	1	0.0283393	586	0.619065	1	155	1.18321
A2	M70-M79 Other soft tissue disorders	0.0877193	5	0.114324	2364	0.767284	0.678256	105.13	1.16811
A2	M80-M85 Disorders of bone density and structure	0.0175439	1	0.0312409	646	0.561566	1	155	1.18321
A2	M86-M90 Other osteopathies	0	0	0.0144598	299	0	1	155	1.18321
A2	N00-N08 Glomerular diseases	0	0	0.0120418	249	0	1	155	1.18321
A2	N10-N16 Renal tubulo-interstitial diseases	0.0175439	1	0.023745	491	0.738843	1	155	1.18321
A2	N17-N19 Acute kidney failure and chronic kidney disease	0.0877193	5	0.109488	2264	0.801175	0.831114	128.823	1.26297
A2	N20-N23 Urolithiasis	0.0350877	2	0.0363188	751	0.966104	1	155	1.18321
A2	N25-N29 Other disorders of kidney and ureter	0.0526316	3	0.0237934	492	2.21202	0.154162	23.8951	1.4056
A2	N30-N39 Other diseases of the urinary system	0.105263	6	0.123078	2545	0.855258	0.840944	130.346	1.2655
A2	N40-N53 Diseases of male genital organs	0.140351	8	0.187397	3875	0.748949	0.496047	76.8873	1.30318
A2	Q20-Q28 Congenital malformations of the circulatory system	0	0	0.00759261	157	0	1	155	1.18321
A2	R00-R09 Symptoms and signs involving the circulatory and respiratory systems	0.263158	15	0.225699	4667	1.16597	0.525869	81.5097	1.2938
A2	R10-R19 Symptoms and signs involving the digestive system and abdomen	0.263158	15	0.20326	4203	1.29469	0.251725	39.0174	1.39348
A2	R20-R23 Symptoms and signs involving the skin and subcutaneous tissue	0.105263	6	0.0353032	730	2.98169	0.0150808	2.33753	0.779177
A2	R25-R29 Symptoms and signs involving the nervous and musculoskeletal systems	0.0877193	5	0.070945	1467	1.23644	0.601008	93.1563	1.27611
A2	R30-R39 Symptoms and signs involving the genitourinary system	0.140351	8	0.158381	3275	0.88616	0.856469	132.753	1.25238
A2	R40-R46 Symptoms and signs involving cognition, perception, emotional state and behavior	0.140351	8	0.0708482	1465	1.98101	0.0620271	9.6142	1.20178
A2	R47-R49 Symptoms and signs involving speech and voice	0	0	0.0185221	383	0	0.629426	97.5611	1.25078
A2	R50-R69 General symptoms and signs	0.280702	16	0.224103	4634	1.25256	0.339422	52.6104	1.11937
A2	R70-R79 Abnormal findings on examination of blood, without diagnosis	0.0526316	3	0.0736048	1522	0.715056	0.798425	123.756	1.25006
A2	R90-R94 Abnormal findings on diagnostic imaging and in function studies, without diagnosis	0.0350877	2	0.0659638	1364	0.531924	0.58826	91.1803	1.28423
A2	S00-S09 Injuries to the head	0.0175439	1	0.0568237	1175	0.308742	0.380217	58.9337	1.17867
A2	S10-S19 Injuries to the neck	0.0175439	1	0.0050295	104	3.48819	0.249792	38.7178	1.43399
A2	S20-S29 Injuries to the thorax	0.0350877	2	0.0199729	413	1.75676	0.315525	48.9064	1.13736
A2	S30-S39 Injuries to the abdomen, lower back, lumbar spine, pelvis and external genitals	0.0175439	1	0.0170713	353	1.02768	0.625238	96.9119	1.30083
A2	S40-S49 Injuries to the shoulder and upper arm	0	0	0.0208434	431	0	0.634772	98.3897	1.20724
A2	S50-S59 Injuries to the elbow and forearm	0.0175439	1	0.0217139	449	0.807955	1	155	1.18321
A2	S60-S69 Injuries to the wrist, hand and fingers	0.0175439	1	0.0382532	791	0.458624	0.726656	112.632	1.21109
A2	S70-S79 Injuries to the hip and thigh	0	0	0.0193442	400	0	0.63072	97.7617	1.23749
A2	S80-S89 Injuries to the knee and lower leg	0.0175439	1	0.0305155	631	0.574916	1	155	1.18321
A2	S90-S99 Injuries to the ankle and foot	0.0175439	1	0.010736	222	1.63411	0.459502	71.2227	1.31894
A2	T15-T19 Effects of foreign body entering through natural orifice	0	0	0.00507786	105	0	1	155	1.18321
A2	T36-T50 Poisoning by, adverse effect of and underdosing of drugs, medicaments and biological substances	0.0350877	2	0.0123803	256	2.83416	0.157134	24.3557	1.3531
A2	T51-T65 Toxic effects of substances chiefly nonmedicinal as to source	0	0	0.00512622	106	0	1	155	1.18321
A2	T66-T78 Other and unspecified effects of external causes	0.0175439	1	0.00560983	116	3.12734	0.27433	42.5212	1.25062
A2	T80-T88 Complications of surgical and medical care, not elsewhere classified	0.140351	8	0.138505	2864	1.01333	1	155	1.18321
A2	V10-V19 Pedal cycle rider injured in transport accident	0.0175439	1	0.0108328	224	1.61952	0.462505	71.6883	1.28015
A2	V20-V29 Motorcycle rider injured in transport accident	0	0	0.00507786	105	0	1	155	1.18321
A2	V40-V49 Car occupant injured in transport accident	0.0175439	1	0.00536802	111	3.26822	0.264203	40.9515	1.32102
A2	W00-W19 Slipping, tripping, stumbling and falls	0.0350877	2	0.0915949	1894	0.383075	0.169797	26.3185	1.25326
A2	W20-W49 Exposure to inanimate mechanical forces	0.0175439	1	0.0309508	640	0.566831	1	155	1.18321
A2	W50-W64 Exposure to animate mechanical forces	0.0175439	1	0.0066254	137	2.64797	0.315389	48.8853	1.16394
A2	X30-X39 Exposure to forces of nature	0	0	0.00560983	116	0	1	155	1.18321
A2	X52-X58 Accidental exposure to other specified factors	0.0350877	2	0.0269852	558	1.30026	0.667578	103.475	1.16264
A2	X92-Y09 Assault	0	0	0.00681884	141	0	1	155	1.18321
A2	Y35-Y38 Legal intervention, operations of war, military operations, and terrorism	0.0701754	4	0.0448303	927	1.56536	0.325254	50.4144	1.14578
A2	Y83-Y84 Surgical and other medical procedures as the cause of abnormal reaction of the patient, or of later complication, without mention of misadventure at the time of the procedure	0.0701754	4	0.102379	2117	0.685445	0.659336	102.197	1.17468
A2	Y90-Y99 Supplementary factors related to causes of morbidity classified elsewhere	0	0	0.0232131	480	0	0.644861	99.9534	1.18992
A2	Z00-Z13 Persons encountering health services for examinations	0.192982	11	0.221782	4586	0.870146	0.749761	116.213	1.23631
A2	Z20-Z29 Persons with potential health hazards related to communicable diseases	0.0350877	2	0.0194893	403	1.80036	0.305347	47.3288	1.15436
A2	Z30-Z39 Persons encountering health services in circumstances related to reproduction	0.0701754	4	0.0217139	449	3.23182	0.0353595	5.48072	0.913454
A2	Z40-Z53 Encounters for other specific health care	0.315789	18	0.279959	5789	1.12798	0.556143	86.2021	1.26768
A2	Z55-Z65 Persons with potential health hazards related to socioeconomic and psychosocial circumstances	0.105263	6	0.0275655	570	3.81865	0.00478218	0.741237	0.741237
A2	Z69-Z76 Persons encountering health services in other circumstances	0.105263	6	0.108569	2245	0.969546	1	155	1.18321
A2	Z77-Z99 Persons with potential health hazards related to family and personal history and certain conditions influencing health status	0.596491	34	0.541832	11204	1.10088	0.428225	66.3748	1.25236
A2	A04 Other bacterial intestinal infections	0.0350877	2	0.0114131	236	3.07434	0.138121	54.8342	1.66164
A2	A09 Other gastroenteritis and colitis of infectious and unspecified origin	0.0701754	4	0.0425089	879	1.65084	0.307475	122.068	1.45319
A2	A41 Other sepsis	0.0526316	3	0.0447819	926	1.17529	0.74244	294.749	1.35829
A2	A49 Bacterial infection of unspecified site	0.0175439	1	0.00730245	151	2.40246	0.341484	135.569	1.41218
A2	B34 Viral infection of unspecified site	0.0175439	1	0.00628687	130	2.79055	0.301963	119.879	1.46194
A2	B37 Candidiasis	0.0175439	1	0.0158139	327	1.10939	0.59691	236.973	1.32758
A2	B95 Streptococcus and staphylococcus as the cause of diseases classified to other chapters	0.0175439	1	0.0254377	526	0.68968	1	397	1.26032
A2	B96 Other specified bacterial agents as the cause of diseases classified to other chapters	0.0526316	3	0.0462811	957	1.13722	0.747674	296.827	1.34921
A2	B97 Viral agents as the cause of diseases classified to other chapters	0	0	0.0113164	234	0	1	397	1.26032
A2	B98 Other specified infectious agents as the cause of diseases classified to other chapters	0	0	0.00817294	169	0	1	397	1.26032
A2	C15 Malignant neoplasm of oesophagus	0	0	0.0068672	142	0	1	397	1.26032
A2	C16 Malignant neoplasm of stomach	0.0175439	1	0.0052713	109	3.32818	0.260114	103.265	1.72109
A2	C18 Malignant neoplasm of colon	0.0175439	1	0.0160074	331	1.09599	0.601401	238.756	1.32642
A2	C20 Malignant neoplasm of rectum	0.0175439	1	0.00826966	171	2.12147	0.377076	149.699	1.43941
A2	C34 Malignant neoplasm of bronchus and lung	0.0175439	1	0.0157655	326	1.1128	0.59578	236.525	1.34389
A2	C43 Malignant melanoma of skin	0	0	0.00952703	197	0	1	397	1.26032
A2	C44 Other malignant neoplasms of skin	0.0526316	3	0.0628204	1299	0.83781	1	397	1.26032
A2	C61 Malignant neoplasm of prostate	0.105263	6	0.065045	1345	1.61831	0.272033	107.997	1.6119
A2	C64 Malignant neoplasm of kidney, except renal pelvis	0	0	0.00701228	145	0	1	397	1.26032
A2	C67 Malignant neoplasm of bladder	0	0	0.0138311	286	0	1	397	1.26032
A2	C77 Secondary and unspecified malignant neoplasm of lymph nodes	0.0350877	2	0.0234549	485	1.49597	0.387602	153.878	1.41172
A2	C78 Secondary malignant neoplasm of respiratory and digestive organs	0.0701754	4	0.028436	588	2.46784	0.0789022	31.3242	1.74023
A2	C79 Secondary malignant neoplasm of other and unspecified sites	0.0175439	1	0.0249057	515	0.704412	1	397	1.26032
A2	C80 Malignant neoplasm, without specification of site	0	0	0.00768933	159	0	1	397	1.26032
A2	C85 Other and unspecified types of non-Hodgkin lymphoma	0.0175439	1	0.00580327	120	3.0231	0.282333	112.086	1.51468
A2	D04 Carcinoma in situ of skin	0	0	0.00594835	123	0	1	397	1.26032
A2	D12 Benign neoplasm of colon, rectum, anus and anal canal	0.105263	6	0.0831318	1719	1.26622	0.473152	187.841	1.30445
A2	D13 Benign neoplasm of other and ill-defined parts of digestive system	0.0175439	1	0.00556147	115	3.15454	0.272316	108.109	1.58984
A2	D17 Benign lipomatous neoplasm	0	0	0.0274688	568	0	0.410652	163.029	1.39341
A2	D18 Haemangioma and lymphangioma, any site	0	0	0.00531966	110	0	1	397	1.26032
A2	D22 Melanocytic naevi	0.0350877	2	0.0121385	251	2.89061	0.152333	60.476	1.63449
A2	D23 Other benign neoplasms of skin	0	0	0.0116549	241	0	1	397	1.26032
A2	D37 Neoplasm of uncertain or unknown behaviour of oral cavity and digestive organs	0.0175439	1	0.00633524	131	2.76925	0.303897	120.647	1.45358
A2	D41 Neoplasm of uncertain or unknown behaviour of urinary organs	0	0	0.00560983	116	0	1	397	1.26032
A2	D47 Other neoplasms of uncertain or unknown behaviour of lymphoid, haematopoietic and related tissue	0	0	0.00619015	128	0	1	397	1.26032
A2	D50 Iron deficiency anaemia	0.0701754	4	0.0477802	988	1.46871	0.350905	139.309	1.40009
A2	D64 Other anaemias	0.0526316	3	0.0677532	1401	0.776814	1	397	1.26032
A2	D68 Other coagulation defects	0	0	0.00589999	122	0	1	397	1.26032
A2	D69 Purpura and other haemorrhagic conditions	0	0	0.0139278	288	0	1	397	1.26032
A2	D70 Agranulocytosis	0	0	0.0139762	289	0	1	397	1.26032
A2	E03 Other hypothyroidism	0.0350877	2	0.0297901	616	1.17783	0.687805	273.059	1.29412
A2	E05 Thyrotoxicosis [hyperthyroidism]	0	0	0.00498114	103	0	1	397	1.26032
A2	E10 Type 1 diabetes mellitus	0	0	0.0129606	268	0	1	397	1.26032
A2	E11 Type 2 diabetes mellitus	0.140351	8	0.118532	2451	1.18408	0.541549	214.995	1.31899
A2	E14 Unspecified diabetes mellitus	0	0	0.0170229	352	0	1	397	1.26032
A2	E16 Other disorders of pancreatic internal secretion	0	0	0.0103492	214	0	1	397	1.26032
A2	E53 Deficiency of other B group vitamins	0.0175439	1	0.00928523	192	1.88944	0.412413	163.728	1.38752
A2	E55 Vitamin D deficiency	0.0175439	1	0.00976884	202	1.7959	0.42854	170.13	1.3087
A2	E66 Obesity	0.0877193	5	0.0801335	1657	1.09466	0.805339	319.72	1.42098
A2	E78 Disorders of lipoprotein metabolism and other lipidaemias	0.192982	11	0.210369	4350	0.917354	0.871334	345.92	1.49103
A2	E83 Disorders of mineral metabolism	0.0526316	3	0.0241319	499	2.18099	0.158767	63.0306	1.6587
A2	E86 Volume depletion	0.0526316	3	0.0326917	676	1.60993	0.436157	173.154	1.30191
A2	E87 Other disorders of fluid, electrolyte and acid-base balance	0.0877193	5	0.0684786	1416	1.28097	0.593806	235.741	1.34709
A2	F00 Dementia in Alzheimer disease	0.0175439	1	0.00938195	194	1.86996	0.415674	165.022	1.38674
A2	F01 Vascular dementia	0	0	0.00580327	120	0	1	397	1.26032
A2	F02 Dementia in other diseases classified elsewhere	0	0	0.00565819	117	0	1	397	1.26032
A2	F03 Unspecified dementia	0.0175439	1	0.0131541	272	1.33372	0.529875	210.361	1.31475
A2	F05 Delirium, not induced by alcohol and other psychoactive substances	0.0175439	1	0.0232131	480	0.755775	1	397	1.26032
A2	F10 Mental and behavioural disorders due to use of alcohol	0.0701754	4	0.0351581	727	1.99599	0.140331	55.7113	1.63857
A2	F17 Mental and behavioural disorders due to use of tobacco	0.122807	7	0.0669794	1385	1.8335	0.104594	41.5237	1.73015
A2	F32 Depressive episode	0.0877193	5	0.0536319	1109	1.63558	0.233046	92.5194	1.62315
A2	F41 Other anxiety disorders	0.0350877	2	0.0370442	766	0.947185	1	397	1.26032
A2	G12 Spinal muscular atrophy and related syndromes	0	0	0.00768933	159	0	1	397	1.26032
A2	G20 Parkinson disease	0.0175439	1	0.0144115	298	1.21736	0.562828	223.443	1.31825
A2	G25 Other extrapyramidal and movement disorders	0.0175439	1	0.00546475	113	3.21037	0.268271	106.503	1.63852
A2	G30 Alzheimer disease	0.0175439	1	0.0117516	243	1.49289	0.490237	194.624	1.32397
A2	G31 Other degenerative diseases of nervous system, not elsewhere classified	0	0	0.0123803	256	0	1	397	1.26032
A2	G35 Multiple sclerosis	0	0	0.00541638	112	0	1	397	1.26032
A2	G40 Epilepsy	0.0350877	2	0.0182319	377	1.92452	0.278789	110.679	1.55886
A2	G43 Migraine	0	0	0.00933359	193	0	1	397	1.26032
A2	G45 Transient cerebral ischaemic attacks and related syndromes	0	0	0.0138311	286	0	1	397	1.26032
A2	G47 Sleep disorders	0.0175439	1	0.0379631	785	0.46213	0.726283	288.334	1.34109
A2	G55 Nerve root and plexus compressions in diseases classified elsewhere	0.0350877	2	0.0202631	419	1.73161	0.321619	127.683	1.41869
A2	G56 Mononeuropathies of upper limb	0.0175439	1	0.0286778	593	0.611757	1	397	1.26032
A2	G62 Other polyneuropathies	0.0175439	1	0.0128156	265	1.36895	0.520594	206.676	1.32485
A2	G63 Polyneuropathy in diseases classified elsewhere	0	0	0.00565819	117	0	1	397	1.26032
A2	G81 Hemiplegia	0	0	0.0133959	277	0	1	397	1.26032
A2	G93 Other disorders of brain	0	0	0.0109295	226	0	1	397	1.26032
A2	G99 Other disorders of nervous system in diseases classified elsewhere	0	0	0.00725409	150	0	1	397	1.26032
A2	H00 Hordeolum and chalazion	0	0	0.00652868	135	0	1	397	1.26032
A2	H02 Other disorders of eyelid	0	0	0.024809	513	0	0.406949	161.559	1.45548
A2	H04 Disorders of lacrimal system	0	0	0.00744753	154	0	1	397	1.26032
A2	H18 Other disorders of cornea	0	0	0.0084631	175	0	1	397	1.26032
A2	H25 Senile cataract	0.0175439	1	0.0651417	1347	0.269318	0.183011	72.6552	1.72989
A2	H26 Other cataract	0.0350877	2	0.0884031	1828	0.396906	0.237808	94.4099	1.62776
A2	H33 Retinal detachments and breaks	0.0175439	1	0.0141696	293	1.23813	0.556673	220.999	1.31547
A2	H35 Other retinal disorders	0.0175439	1	0.0258729	535	0.678078	1	397	1.26032
A2	H36 Retinal disorders in diseases classified elsewhere	0	0	0.0141213	292	0	1	397	1.26032
A2	H40 Glaucoma	0	0	0.0317245	656	0	0.266107	105.644	1.65069
A2	H43 Disorders of vitreous body	0	0	0.00802786	166	0	1	397	1.26032
A2	H52 Disorders of refraction and accommodation	0.0175439	1	0.0220524	456	0.795552	1	397	1.26032
A2	H53 Visual disturbances	0.0175439	1	0.019441	402	0.902418	1	397	1.26032
A2	H54 Visual impairment including blindness (binocular or monocular)	0.0175439	1	0.00715737	148	2.45116	0.335976	133.382	1.41896
A2	H61 Other disorders of external ear	0	0	0.00498114	103	0	1	397	1.26032
A2	H81 Disorders of vestibular function	0	0	0.0063836	132	0	1	397	1.26032
A2	H90 Conductive and sensorineural hearing loss	0.0175439	1	0.00841474	174	2.0849	0.382249	151.753	1.42491
A2	H91 Other hearing loss	0.0350877	2	0.0316762	655	1.1077	0.702311	278.818	1.309
A2	I07 Rheumatic tricuspid valve diseases	0	0	0.00536802	111	0	1	397	1.26032
A2	I08 Multiple valve diseases	0.0175439	1	0.0251959	521	0.696299	1	397	1.26032
A2	I10 Essential (primary) hypertension	0.298246	17	0.379485	7847	0.785921	0.221982	88.1268	1.63198
A2	I12 Hypertensive renal disease	0	0	0.00793113	164	0	1	397	1.26032
A2	I20 Angina pectoris	0.0701754	4	0.0977851	2022	0.71765	0.655613	260.278	1.28851
A2	I21 Acute myocardial infarction	0.0175439	1	0.056727	1173	0.309268	0.379914	150.826	1.43644
A2	I24 Other acute ischaemic heart diseases	0	0	0.0124287	257	0	1	397	1.26032
A2	I25 Chronic ischaemic heart disease	0.105263	6	0.162395	3358	0.648193	0.284847	113.084	1.46863
A2	I26 Pulmonary embolism	0.0175439	1	0.0252442	522	0.694965	1	397	1.26032
A2	I27 Other pulmonary heart diseases	0.0350877	2	0.0192475	398	1.82297	0.300248	119.199	1.47159
A2	I31 Other diseases of pericardium	0.0175439	1	0.010059	208	1.7441	0.438007	173.889	1.26926
A2	I34 Nonrheumatic mitral valve disorders	0.0350877	2	0.021327	441	1.64522	0.343848	136.508	1.4073
A2	I35 Nonrheumatic aortic valve disorders	0	0	0.0244705	506	0	0.407031	161.591	1.44278
A2	I42 Cardiomyopathy	0	0	0.0117033	242	0	1	397	1.26032
A2	I44 Atrioventricular and left bundle-branch block	0	0	0.0415901	860	0	0.176735	70.1636	1.75409
A2	I45 Other conduction disorders	0	0	0.0267434	553	0	0.408918	162.341	1.39949
A2	I46 Cardiac arrest	0	0	0.0114615	237	0	1	397	1.26032
A2	I47 Paroxysmal tachycardia	0.0175439	1	0.0203598	421	0.861691	1	397	1.26032
A2	I48 Atrial fibrillation and flutter	0.0701754	4	0.117758	2435	0.595929	0.407403	161.739	1.43132
A2	I49 Other cardiac arrhythmias	0.0701754	4	0.0227295	470	3.08742	0.0407108	16.1622	3.23244
A2	I50 Heart failure	0.0175439	1	0.0664958	1375	0.263834	0.183054	72.6726	1.69006
A2	I51 Complications and ill-defined descriptions of heart disease	0	0	0.0543573	1124	0	0.0756292	30.0248	1.87655
A2	I61 Intracerebral haemorrhage	0	0	0.00570655	118	0	1	397	1.26032
A2	I63 Cerebral infarction	0.0175439	1	0.0274688	568	0.638683	1	397	1.26032
A2	I64 Stroke, not specified as haemorrhage or infarction	0	0	0.00623851	129	0	1	397	1.26032
A2	I65 Occlusion and stenosis of precerebral arteries, not resulting in cerebral infarction	0	0	0.00914015	189	0	1	397	1.26032
A2	I67 Other cerebrovascular diseases	0.0175439	1	0.0314344	650	0.558111	1	397	1.26032
A2	I69 Sequelae of cerebrovascular disease	0	0	0.0105426	218	0	1	397	1.26032
A2	I70 Atherosclerosis	0	0	0.0118483	245	0	1	397	1.26032
A2	I71 Aortic aneurysm and dissection	0	0	0.0180869	374	0	0.629037	249.728	1.33902
A2	I73 Other peripheral vascular diseases	0.0350877	2	0.0287262	594	1.22145	0.679899	269.92	1.28533
A2	I74 Arterial embolism and thrombosis	0.0175439	1	0.007109	147	2.46784	0.33413	132.65	1.44184
A2	I77 Other disorders of arteries and arterioles	0	0	0.0107844	223	0	1	397	1.26032
A2	I80 Phlebitis and thrombophlebitis	0	0	0.0205532	425	0	0.633831	251.631	1.31058
A2	I83 Varicose veins of lower extremities	0.0175439	1	0.0299352	619	0.586061	1	397	1.26032
A2	I84 Haemorrhoids	0.0877193	5	0.0694941	1437	1.26225	0.596572	236.839	1.33807
A2	I95 Hypotension	0.0877193	5	0.0516491	1068	1.69837	0.219371	87.0902	1.7418
A2	J12 Viral pneumonia, not elsewhere classified	0	0	0.00962375	199	0	1	397	1.26032
A2	J18 Pneumonia, organism unspecified	0.0877193	5	0.0835187	1727	1.0503	0.811073	321.996	1.41848
A2	J22 Unspecified acute lower respiratory infection	0.0701754	4	0.0505368	1045	1.3886	0.53517	212.463	1.31964
A2	J30 Vasomotor and allergic rhinitis	0	0	0.0125254	259	0	1	397	1.26032
A2	J31 Chronic rhinitis, nasopharyngitis and pharyngitis	0	0	0.00493278	102	0	1	397	1.26032
A2	J32 Chronic sinusitis	0	0	0.00962375	199	0	1	397	1.26032
A2	J33 Nasal polyp	0.0175439	1	0.0130574	270	1.3436	0.527242	209.315	1.31645
A2	J34 Other disorders of nose and nasal sinuses	0.0701754	4	0.0247123	511	2.8397	0.0524259	20.8131	2.31256
A2	J38 Diseases of vocal cords and larynx, not elsewhere classified	0	0	0.00744753	154	0	1	397	1.26032
A2	J43 Emphysema	0.0350877	2	0.0174098	360	2.0154	0.261396	103.774	1.67378
A2	J44 Other chronic obstructive pulmonary disease	0.0877193	5	0.0630138	1303	1.39206	0.407652	161.838	1.41963
A2	J45 Asthma	0.0701754	4	0.0869523	1798	0.807057	0.816355	324.093	1.41525
A2	J47 Bronchiectasis	0	0	0.0129606	268	0	1	397	1.26032
A2	J69 Pneumonitis due to solids and liquids	0.0175439	1	0.012477	258	1.40609	0.511133	202.92	1.32627
A2	J84 Other interstitial pulmonary diseases	0	0	0.018909	391	0	0.629947	250.089	1.32322
A2	J90 Pleural effusion, not elsewhere classified	0.0526316	3	0.0494245	1022	1.06489	0.760017	301.727	1.36528
A2	J92 Pleural plaque	0	0	0.0117516	243	0	1	397	1.26032
A2	J93 Pneumothorax	0	0	0.00725409	150	0	1	397	1.26032
A2	J96 Respiratory failure, not elsewhere classified	0	0	0.0303704	628	0	0.422277	167.644	1.36296
A2	J98 Other respiratory disorders	0.0350877	2	0.0367057	759	0.955921	1	397	1.26032
A2	K02 Dental caries	0.0175439	1	0.0138311	286	1.26843	0.547911	217.521	1.32635
A2	K04 Diseases of pulp and periapical tissues	0	0	0.00778605	161	0	1	397	1.26032
A2	K08 Other disorders of teeth and supporting structures	0.0175439	1	0.0102041	211	1.7193	0.442683	175.745	1.25982
A2	K12 Stomatitis and related lesions	0	0	0.0052713	109	0	1	397	1.26032
A2	K13 Other diseases of lip and oral mucosa	0.0526316	3	0.0107844	223	4.88034	0.0238258	9.45882	3.15294
A2	K14 Diseases of tongue	0	0	0.00604507	125	0	1	397	1.26032
A2	K20 Oesophagitis	0.0877193	5	0.0420737	870	2.0849	0.0912926	36.2432	1.72586
A2	K21 Gastro-oesophageal reflux disease	0.105263	6	0.114808	2374	0.916863	1	397	1.26032
A2	K22 Other diseases of oesophagus	0.0701754	4	0.0541155	1119	1.29677	0.550957	218.73	1.31765
A2	K25 Gastric ulcer	0.0701754	4	0.0212303	439	3.30544	0.0329653	13.0872	3.2718
A2	K26 Duodenal ulcer	0.0350877	2	0.0180385	373	1.94516	0.274697	109.055	1.55792
A2	K29 Gastritis and duodenitis	0.175439	10	0.12361	2556	1.4193	0.227078	90.15	1.60982
A2	K30 Functional dyspepsia	0	0	0.029645	613	0	0.418721	166.232	1.36256
A2	K31 Other diseases of stomach and duodenum	0.0526316	3	0.0387368	801	1.3587	0.485709	192.826	1.32984
A2	K35 Acute appendicitis	0.0175439	1	0.00943031	195	1.86037	0.417297	165.667	1.38056
A2	K40 Inguinal hernia	0.105263	6	0.115098	2380	0.914551	1	397	1.26032
A2	K42 Umbilical hernia	0	0	0.0216655	448	0	0.63781	253.211	1.30521
A2	K43 Ventral hernia	0.0175439	1	0.01475	305	1.18942	0.571306	226.808	1.31865
A2	K44 Diaphragmatic hernia	0.192982	11	0.111374	2303	1.73274	0.0576317	22.8798	2.07998
A2	K50 Crohn disease [regional enteritis]	0.0175439	1	0.00677048	140	2.59123	0.321065	127.463	1.43217
A2	K51 Ulcerative colitis	0.0175439	1	0.0121385	251	1.44531	0.501488	199.091	1.33171
A2	K52 Other noninfective gastroenteritis and colitis	0.105263	6	0.0508753	1052	2.06904	0.0689922	27.3899	1.95642
A2	K55 Vascular disorders of intestine	0	0	0.00696392	144	0	1	397	1.26032
A2	K56 Paralytic ileus and intestinal obstruction without hernia	0.0175439	1	0.0232131	480	0.755775	1	397	1.26032
A2	K57 Diverticular disease of intestine	0.140351	8	0.146823	3036	0.955921	1	397	1.26032
A2	K58 Irritable bowel syndrome	0	0	0.0150885	312	0	1	397	1.26032
A2	K59 Other functional intestinal disorders	0.122807	7	0.0721056	1491	1.70315	0.190807	75.7504	1.68334
A2	K60 Fissure and fistula of anal and rectal regions	0.0350877	2	0.0142664	295	2.45947	0.195461	77.598	1.65102
A2	K61 Abscess of anal and rectal regions	0	0	0.00802786	166	0	1	397	1.26032
A2	K62 Other diseases of anus and rectum	0.0701754	4	0.0956089	1977	0.733985	0.655353	260.175	1.2944
A2	K63 Other diseases of intestine	0.105263	6	0.091063	1883	1.15594	0.644737	255.961	1.28623
A2	K64 Haemorrhoids and perianal venous thrombosis	0.0350877	2	0.0478286	989	0.733614	1	397	1.26032
A2	K66 Other disorders of peritoneum	0.0526316	3	0.0161041	333	3.26822	0.0643553	25.5491	1.96531
A2	K70 Alcoholic liver disease	0.0350877	2	0.00652868	135	5.3744	0.0537102	21.3229	2.13229
A2	K74 Fibrosis and cirrhosis of liver	0	0	0.00759261	157	0	1	397	1.26032
A2	K76 Other diseases of liver	0.0526316	3	0.0314827	651	1.67176	0.428479	170.106	1.31865
A2	K80 Cholelithiasis	0.0526316	3	0.0433794	897	1.21328	0.73801	292.99	1.35643
A2	K81 Cholecystitis	0	0	0.0114615	237	0	1	397	1.26032
A2	K82 Other diseases of gallbladder	0.0175439	1	0.00585163	121	2.99812	0.28432	112.875	1.49504
A2	K83 Other diseases of biliary tract	0.0350877	2	0.0118967	246	2.94937	0.147562	58.5822	1.67378
A2	K85 Acute pancreatitis	0	0	0.011268	233	0	1	397	1.26032
A2	K86 Other diseases of pancreas	0.0175439	1	0.00841474	174	2.0849	0.382249	151.753	1.42491
A2	K90 Intestinal malabsorption	0	0	0.00570655	118	0	1	397	1.26032
A2	K91 Postprocedural disorders of digestive system, not elsewhere classified	0.0175439	1	0.00962375	199	1.82297	0.423748	168.228	1.35123
A2	K92 Other diseases of digestive system	0.0877193	5	0.0574524	1188	1.52682	0.38229	151.769	1.40527
A2	L02 Cutaneous abscess, furuncle and carbuncle	0	0	0.0127188	263	0	1	397	1.26032
A2	L03 Cellulitis	0.0175439	1	0.0434762	899	0.403528	0.520227	206.53	1.33245
A2	L08 Other local infections of skin and subcutaneous tissue	0.0175439	1	0.010059	208	1.7441	0.438007	173.889	1.26926
A2	L30 Other dermatitis	0.0175439	1	0.0129606	268	1.35363	0.524594	208.264	1.31812
A2	L40 Psoriasis	0	0	0.0133959	277	0	1	397	1.26032
A2	L57 Skin changes due to chronic exposure to nonionizing radiation	0.0350877	2	0.0149434	309	2.34804	0.209512	83.1763	1.71498
A2	L60 Nail disorders	0	0	0.00507786	105	0	1	397	1.26032
A2	L72 Follicular cysts of skin and subcutaneous tissue	0.0350877	2	0.0273237	565	1.28415	0.669904	265.952	1.29733
A2	L82 Seborrhoeic keratosis	0.0526316	3	0.0144115	298	3.65207	0.049282	19.565	2.79499
A2	L89 Decubitus ulcer and pressure area	0.0175439	1	0.0185705	384	0.944719	1	397	1.26032
A2	L90 Atrophic disorders of skin	0.0175439	1	0.00575491	119	3.0485	0.280341	111.295	1.53511
A2	L97 Ulcer of lower limb, not elsewhere classified	0	0	0.012477	258	0	1	397	1.26032
A2	L98 Other disorders of skin and subcutaneous tissue, not elsewhere classified	0.0175439	1	0.028968	599	0.605629	1	397	1.26032
A2	M06 Other rheumatoid arthritis	0.0350877	2	0.0155237	321	2.26026	0.221642	87.9917	1.66022
A2	M10 Gout	0.0175439	1	0.0442983	916	0.396039	0.520646	206.696	1.31654
A2	M13 Other arthritis	0.0526316	3	0.0572589	1184	0.919186	1	397	1.26032
A2	M15 Polyarthrosis	0	0	0.0203598	421	0	0.633243	251.398	1.31622
A2	M16 Coxarthrosis [arthrosis of hip]	0.0877193	5	0.0463778	959	1.89141	0.190828	75.7586	1.64693
A2	M17 Gonarthrosis [arthrosis of knee]	0.0877193	5	0.0834704	1726	1.0509	0.810982	321.96	1.4246
A2	M19 Other arthrosis	0.122807	7	0.0866138	1791	1.41787	0.340161	135.044	1.42152
A2	M20 Acquired deformities of fingers and toes	0	0	0.0125254	259	0	1	397	1.26032
A2	M21 Other acquired deformities of limbs	0	0	0.0103008	213	0	1	397	1.26032
A2	M23 Internal derangement of knee	0.0350877	2	0.0513106	1061	0.68383	1	397	1.26032
A2	M24 Other specific joint derangements	0.0350877	2	0.0101074	209	3.4715	0.113399	45.0192	1.66738
A2	M25 Other joint disorders, not elsewhere classified	0.0877193	5	0.0564852	1168	1.55296	0.255085	101.269	1.71642
A2	M35 Other systemic involvement of connective tissue	0	0	0.00860818	178	0	1	397	1.26032
A2	M43 Other deforming dorsopathies	0.0175439	1	0.00778605	161	2.25324	0.359523	142.731	1.39932
A2	M46 Other inflammatory spondylopathies	0	0	0.00701228	145	0	1	397	1.26032
A2	M47 Spondylosis	0.0701754	4	0.0398008	823	1.76317	0.290019	115.138	1.47612
A2	M48 Other spondylopathies	0.0350877	2	0.0281942	583	1.2445	0.676044	268.39	1.29657
A2	M50 Cervical disc disorders	0	0	0.0079795	165	0	1	397	1.26032
A2	M51 Other intervertebral disc disorders	0.0701754	4	0.0347229	718	2.02101	0.135877	53.943	1.7401
A2	M54 Dorsalgia	0.0877193	5	0.0647548	1339	1.35464	0.417848	165.886	1.37096
A2	M62 Other disorders of muscle	0	0	0.00681884	141	0	1	397	1.26032
A2	M65 Synovitis and tenosynovitis	0.0175439	1	0.0172164	356	1.01902	0.628378	249.466	1.3632
A2	M67 Other disorders of synovium and tendon	0	0	0.0102524	212	0	1	397	1.26032
A2	M70 Soft tissue disorders related to use, overuse and pressure	0.0175439	1	0.0066254	137	2.64797	0.315389	125.209	1.47305
A2	M72 Fibroblastic disorders	0	0	0.022536	466	0	0.641578	254.706	1.29622
A2	M75 Shoulder lesions	0.0175439	1	0.0319663	661	0.548823	1	397	1.26032
A2	M79 Other soft tissue disorders, not elsewhere classified	0.0526316	3	0.0545507	1128	0.964819	1	397	1.26032
A2	M81 Osteoporosis without pathological fracture	0.0175439	1	0.0175549	363	0.999372	1	397	1.26032
A2	M84 Disorders of continuity of bone	0	0	0.0063836	132	0	1	397	1.26032
A2	M85 Other disorders of bone density and structure	0	0	0.00706064	146	0	1	397	1.26032
A2	M89 Other disorders of bone	0	0	0.0050295	104	0	1	397	1.26032
A2	N13 Obstructive and reflux uropathy	0.0175439	1	0.0197311	408	0.889147	1	397	1.26032
A2	N17 Acute renal failure	0.0701754	4	0.0753941	1559	0.930781	1	397	1.26032
A2	N18 Chronic kidney disease	0.0175439	1	0.0581294	1202	0.301807	0.261282	103.729	1.70047
A2	N19 Unspecified kidney failure	0	0	0.00880162	182	0	1	397	1.26032
A2	N20 Calculus of kidney and ureter	0.0350877	2	0.0269852	558	1.30026	0.667578	265.029	1.29916
A2	N21 Calculus of lower urinary tract	0	0	0.00725409	150	0	1	397	1.26032
A2	N23 Unspecified renal colic	0	0	0.00884999	183	0	1	397	1.26032
A2	N28 Other disorders of kidney and ureter, not elsewhere classified	0.0526316	3	0.0221975	459	2.37106	0.133077	52.8317	1.76106
A2	N30 Cystitis	0.0175439	1	0.010591	219	1.65649	0.454965	180.621	1.26308
A2	N31 Neuromuscular dysfunction of bladder, not elsewhere classified	0	0	0.00589999	122	0	1	397	1.26032
A2	N32 Other disorders of bladder	0.0526316	3	0.0543089	1123	0.969115	1	397	1.26032
A2	N35 Urethral stricture	0	0	0.0178934	370	0	0.628934	249.687	1.34966
A2	N39 Other disorders of urinary system	0.0526316	3	0.0727343	1504	0.723614	0.797983	316.799	1.41428
A2	N40 Hyperplasia of prostate	0.0877193	5	0.129703	2682	0.676309	0.433037	171.916	1.30239
A2	N41 Inflammatory diseases of prostate	0	0	0.0137828	285	0	1	397	1.26032
A2	N42 Other disorders of prostate	0.0175439	1	0.0123803	256	1.41708	0.508396	201.833	1.32785
A2	N43 Hydrocele and spermatocele	0.0175439	1	0.0125254	259	1.40066	0.512496	203.461	1.32117
A2	N45 Orchitis and epididymitis	0.0175439	1	0.00759261	157	2.31065	0.352366	139.889	1.38504
A2	N47 Redundant prepuce, phimosis and paraphimosis	0.0175439	1	0.0175065	362	1.00213	1	397	1.26032
A2	N48 Other disorders of penis	0.0350877	2	0.0177967	368	1.97159	0.269581	107.024	1.62157
A2	N50 Other disorders of male genital organs	0.0350877	2	0.0208918	432	1.6795	0.334778	132.907	1.4291
A2	R00 Abnormalities of heart beat	0.0877193	5	0.0518425	1072	1.69203	0.220641	87.5944	1.68451
A2	R01 Cardiac murmurs and other cardiac sounds	0	0	0.00594835	123	0	1	397	1.26032
A2	R02 Gangrene, not elsewhere classified	0.0175439	1	0.00609343	126	2.87914	0.294175	116.788	1.47832
A2	R03 Abnormal blood-pressure reading, without diagnosis	0.0175439	1	0.0144115	298	1.21736	0.562828	223.443	1.31825
A2	R04 Haemorrhage from respiratory passages	0.0877193	5	0.026695	552	3.28598	0.0179968	7.14471	3.57236
A2	R05 Cough	0.0175439	1	0.0192959	399	0.909203	1	397	1.26032
A2	R06 Abnormalities of breathing	0.0701754	4	0.054454	1126	1.28871	0.552675	219.412	1.31384
A2	R07 Pain in throat and chest	0.157895	9	0.125302	2591	1.26011	0.424317	168.454	1.33694
A2	R09 Other symptoms and signs involving the circulatory and respiratory systems	0.0175439	1	0.00701228	145	2.50188	0.330422	131.178	1.44151
A2	R10 Abdominal and pelvic pain	0.157895	9	0.0945933	1956	1.6692	0.110298	43.7882	1.68416
A2	R11 Nausea and vomiting	0.0526316	3	0.044927	929	1.17149	0.742925	294.941	1.35294
A2	R12 Heartburn	0	0	0.00667376	138	0	1	397	1.26032
A2	R13 Dysphagia	0.0701754	4	0.0383499	793	1.82987	0.174718	69.3631	1.77854
A2	R14 Flatulence and related conditions	0	0	0.00735081	152	0	1	397	1.26032
A2	R15 Faecal incontinence	0.0175439	1	0.00962375	199	1.82297	0.423748	168.228	1.35123
A2	R16 Hepatomegaly and splenomegaly, not elsewhere classified	0.0175439	1	0.00536802	111	3.26822	0.264203	104.889	1.6649
A2	R17 Unspecified jaundice	0.0175439	1	0.00560983	116	3.12734	0.27433	108.909	1.57839
A2	R18 Ascites	0.0175439	1	0.00967212	200	1.81386	0.42535	168.864	1.32442
A2	R19 Other symptoms and signs involving the digestive system and abdomen	0.0701754	4	0.0568237	1175	1.23497	0.565634	224.557	1.3132
A2	R20 Disturbances of skin sensation	0.0350877	2	0.0138311	286	2.53687	0.186498	74.0395	1.68272
A2	R21 Rash and other nonspecific skin eruption	0.0350877	2	0.0106877	221	3.283	0.124237	49.322	1.70076
A2	R22 Localized swelling, mass and lump of skin and subcutaneous tissue	0.0350877	2	0.00865654	179	4.05332	0.0875476	34.7564	1.73782
A2	R25 Abnormal involuntary movements	0.0175439	1	0.00623851	129	2.81219	0.300024	119.11	1.48887
A2	R26 Abnormalities of gait and mobility	0.0350877	2	0.0368991	763	0.950909	1	397	1.26032
A2	R29 Other symptoms and signs involving the nervous and musculoskeletal systems	0.0526316	3	0.046136	954	1.14079	0.747147	296.617	1.35442
A2	R30 Pain associated with micturition	0	0	0.00619015	128	0	1	397	1.26032
A2	R31 Unspecified haematuria	0.0701754	4	0.0702679	1453	0.998684	1	397	1.26032
A2	R32 Unspecified urinary incontinence	0.0526316	3	0.0179901	372	2.92558	0.0833584	33.0933	1.74175
A2	R33 Retention of urine	0.0350877	2	0.0706064	1460	0.496948	0.4368	173.41	1.2941
A2	R35 Polyuria	0	0	0.0167811	347	0	1	397	1.26032
A2	R39 Other symptoms and signs involving the urinary system	0	0	0.0263565	545	0	0.408207	162.058	1.4092
A2	R40 Somnolence, stupor and coma	0	0	0.00517458	107	0	1	397	1.26032
A2	R41 Other symptoms and signs involving cognitive functions and awareness	0.0526316	3	0.0338524	700	1.55474	0.44435	176.407	1.25111
A2	R42 Dizziness and giddiness	0.0701754	4	0.027227	563	2.57742	0.0696769	27.6617	1.84411
A2	R45 Symptoms and signs involving emotional state	0	0	0.00928523	192	0	1	397	1.26032
A2	R47 Speech disturbances, not elsewhere classified	0	0	0.014218	294	0	1	397	1.26032
A2	R50 Fever of other and unknown origin	0.0526316	3	0.0257278	532	2.04571	0.181034	71.8705	1.75294
A2	R51 Headache	0.0350877	2	0.0281459	582	1.24664	0.675697	268.252	1.30219
A2	R52 Pain, not elsewhere classified	0.0175439	1	0.00575491	119	3.0485	0.280341	111.295	1.53511
A2	R53 Malaise and fatigue	0.0175439	1	0.0240836	498	0.728458	1	397	1.26032
A2	R54 Senility	0.0175439	1	0.0134442	278	1.30493	0.53769	213.463	1.31767
A2	R55 Syncope and collapse	0.0701754	4	0.0537286	1111	1.30611	0.549037	217.968	1.32102
A2	R56 Convulsions, not elsewhere classified	0.0175439	1	0.0116549	241	1.50528	0.487385	193.492	1.32529
A2	R59 Enlarged lymph nodes	0.0175439	1	0.0148951	308	1.17783	0.574889	228.231	1.31925
A2	R60 Oedema, not elsewhere classified	0.0175439	1	0.0213754	442	0.820751	1	397	1.26032
A2	R63 Symptoms and signs concerning food and fluid intake	0.105263	6	0.0462327	956	2.27681	0.0474396	18.8335	3.13892
A2	R69 Unknown and unspecified causes of morbidity	0.0701754	4	0.0681401	1409	1.02987	0.795159	315.678	1.4156
A2	R73 Elevated blood glucose level	0	0	0.00957539	198	0	1	397	1.26032
A2	R79 Other abnormal findings of blood chemistry	0.0526316	3	0.0576942	1193	0.912251	1	397	1.26032
A2	R91 Abnormal findings on diagnostic imaging of lung	0	0	0.0180869	374	0	0.629037	249.728	1.33902
A2	R93 Abnormal findings on diagnostic imaging of other body structures	0	0	0.0202147	418	0	0.632825	251.231	1.32227
A2	R94 Abnormal results of function studies	0.0350877	2	0.0304188	629	1.15349	0.692581	274.954	1.29696
A2	S00 Superficial injury of head	0	0	0.0181352	375	0	0.62907	249.741	1.32841
A2	S01 Open wound of head	0	0	0.0231164	478	0	0.644374	255.817	1.292
A2	S02 Fracture of skull and facial bones	0	0	0.0120901	250	0	1	397	1.26032
A2	S06 Intracranial injury	0	0	0.00947867	196	0	1	397	1.26032
A2	S09 Other and unspecified injuries of head	0.0175439	1	0.0122352	253	1.43388	0.504263	200.192	1.32578
A2	S22 Fracture of rib(s), sternum and thoracic spine	0.0175439	1	0.0158139	327	1.10939	0.59691	236.973	1.32758
A2	S27 Injury of other and unspecified intrathoracic organs	0	0	0.00575491	119	0	1	397	1.26032
A2	S30 Superficial injury of abdomen, lower back and pelvis	0	0	0.00522294	108	0	1	397	1.26032
A2	S32 Fracture of lumbar spine and pelvis	0.0175439	1	0.00894671	185	1.96093	0.400858	159.141	1.44673
A2	S42 Fracture of shoulder and upper arm	0	0	0.0132992	275	0	1	397	1.26032
A2	S52 Fracture of forearm	0	0	0.0128639	266	0	1	397	1.26032
A2	S61 Open wound of wrist and hand	0	0	0.0176032	364	0	0.628862	249.658	1.35684
A2	S62 Fracture at wrist and hand level	0	0	0.0125737	260	0	1	397	1.26032
A2	S66 Injury of muscle and tendon at wrist and hand level	0	0	0.0066254	137	0	1	397	1.26032
A2	S72 Fracture of femur	0	0	0.0122352	253	0	1	397	1.26032
A2	S80 Superficial injury of lower leg	0	0	0.00575491	119	0	1	397	1.26032
A2	S82 Fracture of lower leg, including ankle	0.0175439	1	0.0150885	312	1.16273	0.579621	230.11	1.32247
A2	T81 Complications of procedures, not elsewhere classified	0.0350877	2	0.0560983	1160	0.625469	0.771351	306.226	1.3794
A2	T82 Complications of cardiac and vascular prosthetic devices, implants and grafts	0	0	0.0169746	351	0	1	397	1.26032
A2	T83 Complications of genitourinary prosthetic devices, implants and grafts	0.0175439	1	0.0121385	251	1.44531	0.501488	199.091	1.33171
A2	T84 Complications of internal orthopaedic prosthetic devices, implants and grafts	0.0175439	1	0.0188606	390	0.930184	1	397	1.26032
A2	T85 Complications of other internal prosthetic devices, implants and grafts	0.0175439	1	0.0118	244	1.48677	0.491657	195.188	1.31884
A2	U07 Emergency use of U07	0.0350877	2	0.0284844	589	1.23182	0.678138	269.221	1.28814
A2	U82 Resistance to betalactam antibiotics	0	0	0.00754425	156	0	1	397	1.26032
A2	U83 Resistance to other antibiotics	0	0	0.00512622	106	0	1	397	1.26032
A2	V18 Pedal cyclist injured in noncollision transport accident	0.0175439	1	0.00672212	139	2.60987	0.319178	126.714	1.43993
A2	W01 Fall on same level from slipping, tripping and stumbling	0	0	0.022536	466	0	0.641578	254.706	1.29622
A2	W10 Fall on and from stairs and steps	0	0	0.011268	233	0	1	397	1.26032
A2	W11 Fall on and from ladder	0	0	0.00865654	179	0	1	397	1.26032
A2	W18 Other fall on same level	0	0	0.0144115	298	0	1	397	1.26032
A2	W19 Unspecified fall	0.0350877	2	0.0338524	700	1.03649	0.719522	285.65	1.33481
A2	X59 Exposure to unspecified factor	0.0175439	1	0.0184254	381	0.952157	1	397	1.26032
A2	Y43 Primarily systemic agents	0.0175439	1	0.0103492	214	1.6952	0.44732	177.586	1.25061
A2	Y45 Analgesics, antipyretics and anti-inflammatory drugs	0.0350877	2	0.00633524	131	5.5385	0.0509252	20.2173	2.52716
A2	Y52 Agents primarily affecting the cardiovascular system	0.0175439	1	0.00585163	121	2.99812	0.28432	112.875	1.49504
A2	Y83 Surgical operation and other surgical procedures as the cause of abnormal reaction of the patient, or of later complication, without mention of misadventure at the time of the procedure	0.0526316	3	0.0824548	1705	0.638308	0.627323	249.047	1.36839
A2	Y84 Other medical procedures as the cause of abnormal reaction of the patient, or of later complication, without mention of misadventure at the time of the procedure	0.0175439	1	0.0190541	394	0.920741	1	397	1.26032
A2	Y95 Nosocomial condition	0	0	0.0224877	465	0	0.641355	254.618	1.30573
A2	Z01 Other special examinations and investigations of persons without complaint or reported diagnosis	0	0	0.00672212	139	0	1	397	1.26032
A2	Z02 Examination and encounter for administrative purposes	0.0175439	1	0.00749589	155	2.34046	0.348759	138.457	1.41283
A2	Z03 Medical observation and evaluation for suspected diseases and conditions	0.0175439	1	0.0535835	1108	0.327411	0.372498	147.882	1.43575
A2	Z04 Examination and observation for other reasons	0	0	0.0068672	142	0	1	397	1.26032
A2	Z08 Follow-up examination after treatment for malignant neoplasms	0	0	0.0240836	498	0	0.649488	257.847	1.28923
A2	Z09 Follow-up examination after treatment for conditions other than malignant neoplasms	0.0350877	2	0.044395	918	0.790353	1	397	1.26032
A2	Z11 Special screening examination for infectious and parasitic diseases	0.0877193	5	0.0517458	1070	1.6952	0.220004	87.3416	1.71258
A2	Z12 Special screening examination for neoplasms	0.0175439	1	0.0329819	682	0.531924	1	397	1.26032
A2	Z13 Special screening examination for other diseases and disorders	0.0701754	4	0.0477802	988	1.46871	0.350905	139.309	1.40009
A2	Z22 Carrier of infectious disease	0.0175439	1	0.010059	208	1.7441	0.438007	173.889	1.26926
A2	Z29 Need for other prophylactic measures	0.0175439	1	0.00667376	138	2.62878	0.317286	125.963	1.46468
A2	Z30 Contraceptive management	0.0526316	3	0.021327	441	2.46784	0.122049	48.4533	1.73048
A2	Z43 Attention to artificial openings	0.0175439	1	0.00967212	200	1.81386	0.42535	168.864	1.32442
A2	Z45 Adjustment and management of implanted device	0.0350877	2	0.0157655	326	2.22559	0.226714	90.0055	1.63646
A2	Z46 Fitting and adjustment of other devices	0.0701754	4	0.0348196	720	2.0154	0.136861	54.3339	1.69793
A2	Z47 Other orthopaedic follow-up care	0	0	0.00938195	194	0	1	397	1.26032
A2	Z48 Other surgical follow-up care	0	0	0.00609343	126	0	1	397	1.26032
A2	Z50 Care involving use of rehabilitation procedures	0.0526316	3	0.0819712	1695	0.642074	0.626847	248.858	1.37491
A2	Z51 Other medical care	0.105263	6	0.0950769	1966	1.10714	0.819658	325.404	1.4148
A2	Z53 Persons encountering health services for specific procedures, not carried out	0.105263	6	0.118387	2448	0.889147	1	397	1.26032
A2	Z57 Occupational exposure to risk-factors	0.0526316	3	0.00652868	135	8.0616	0.0062612	2.4857	2.4857
A2	Z60 Problems related to social environment	0.0350877	2	0.0149434	309	2.34804	0.209512	83.1763	1.71498
A2	Z71 Persons encountering health services for other counselling and medical advice, not elsewhere classified	0	0	0.0108811	225	0	1	397	1.26032
A2	Z72 Problems related to lifestyle	0.0877193	5	0.084631	1750	1.03649	0.813222	322.849	1.41601
A2	Z73 Problems related to life-management difficulty	0	0	0.00720573	149	0	1	397	1.26032
A2	Z75 Problems related to medical facilities and other health care	0.0175439	1	0.0102041	211	1.7193	0.442683	175.745	1.25982
A2	Z80 Family history of malignant neoplasm	0.0175439	1	0.0324016	670	0.541451	1	397	1.26032
A2	Z82 Family history of certain disabilities and chronic diseases leading to disablement	0.0350877	2	0.0710417	1469	0.493903	0.437157	173.551	1.28557
A2	Z83 Family history of other specific disorders	0	0	0.0111229	230	0	1	397	1.26032
A2	Z85 Personal history of malignant neoplasm	0.192982	11	0.120756	2497	1.59811	0.102307	40.6161	1.84618
A2	Z86 Personal history of certain other diseases	0.368421	21	0.307863	6366	1.1967	0.318157	126.308	1.45182
A2	Z87 Personal history of other diseases and conditions	0.140351	8	0.155189	3209	0.904386	0.856689	340.106	1.47232
A2	Z88 Personal history of allergy to drugs, medicaments and biological substances	0.175439	10	0.101992	2109	1.72011	0.0773177	30.6951	1.8056
A2	Z90 Acquired absence of organs, not elsewhere classified	0.122807	7	0.0666892	1379	1.84148	0.103431	41.0622	1.78531
A2	Z91 Personal history of risk-factors, not elsewhere classified	0.0350877	2	0.0282426	584	1.24237	0.676392	268.527	1.291
A2	Z92 Personal history of medical treatment	0.122807	7	0.228455	4724	0.537554	0.0586965	23.3025	1.94188
A2	Z93 Artificial opening status	0.0175439	1	0.0215205	445	0.815218	1	397	1.26032
A2	Z94 Transplanted organ and tissue status	0	0	0.00594835	123	0	1	397	1.26032
A2	Z95 Presence of cardiac and vascular implants and grafts	0.0701754	4	0.0997195	2062	0.703728	0.656671	260.699	1.28423
A2	Z96 Presence of other functional implants	0.0526316	3	0.120031	2482	0.438483	0.15138	60.0977	1.66938
A2	Z97 Presence of other devices	0.0175439	1	0.0098172	203	1.78705	0.430129	170.761	1.30352
A2	Z98 Other postsurgical states	0.0526316	3	0.0203598	421	2.58507	0.110223	43.7586	1.75034
A2	Z99 Dependence on enabling machines and devices, not elsewhere classified	0	0	0.020795	430	0	0.63461	251.94	1.30539
A3	A00-B99 Certain infectious and parasitic diseases	0.103896	8	0.173105	3576	0.600192	0.130886	20.2873	1.69061
A3	C00-C14 Malignant neoplasms of lip, oral cavity and pharynx	0	0	0.0059057	122	0	1	155	1.17871
A3	C15-C26 Malignant neoplasms of digestive organs	0.0519481	4	0.040759	842	1.27452	0.557771	86.4545	1.29037
A3	C30-C39 Malignant neoplasms of respiratory and intrathoracic organs	0.038961	3	0.018298	378	2.12925	0.167329	25.936	1.99508
A3	C43-C44 Melanoma and other malignant neoplasms of skin	0.0649351	5	0.0691742	1429	0.938718	1	155	1.17871
A3	C45-C49 Malignant neoplasms of mesothelial and soft tissue	0	0	0.00517959	107	0	1	155	1.17871
A3	C60-C63 Malignant neoplasms of male genital organs	0.0519481	4	0.0671411	1387	0.773715	0.819103	126.961	1.30888
A3	C64-C68 Malignant neoplasms of urinary tract	0	0	0.0208636	431	0	0.414439	64.2381	1.25957
A3	C76-C80 Malignant neoplasms of ill-defined, other secondary and unspecified sites	0.012987	1	0.0514087	1062	0.252623	0.189739	29.4096	2.10068
A3	C7B-C7B Secondary neuroendocrine tumors	0	0	0.00769678	159	0	1	155	1.17871
A3	C81-C96 Malignant neoplasms of lymphoid, hematopoietic and related tissue	0.025974	2	0.023768	491	1.09281	0.705887	109.413	1.24332
A3	D00-D09 In situ neoplasms	0	0	0.0152483	315	0	0.634789	98.3923	1.21472
A3	D10-D36 Benign neoplasms, except benign neuroendocrine tumors	0.155844	12	0.151515	3130	1.02857	0.873988	135.468	1.30258
A3	D37-D48 Neoplasms of uncertain behavior, polycythemia vera and myelodysplastic syndromes	0	0	0.00759996	157	0	1	155	1.17871
A3	D3A-D3A Benign neuroendocrine tumors	0.025974	2	0.0209604	433	1.23919	0.677366	104.992	1.2068
A3	D50-D53 Nutritional anemias	0.038961	3	0.0525704	1086	0.741121	0.799424	123.911	1.30432
A3	D60-D64 Aplastic and other anemias and other bone marrow failure syndromes	0.0649351	5	0.0724175	1496	0.896677	1	155	1.17871
A3	D65-D69 Coagulation defects, purpura and other hemorrhagic conditions	0	0	0.0195566	404	0	0.409923	63.5381	1.32371
A3	D70-D77 Other disorders of blood and blood-forming organs	0.038961	3	0.0234292	484	1.66293	0.430957	66.7984	1.23701
A3	D80-D89 Certain disorders involving the immune mechanism	0.012987	1	0.00595411	123	2.18118	0.368613	57.1351	1.36036
A3	E00-E07 Disorders of thyroid gland	0	0	0.0364024	752	0	0.119348	18.499	1.68173
A3	E08-E13 Diabetes mellitus	0.116883	9	0.124359	2569	0.939888	1	155	1.17871
A3	E15-E16 Other disorders of glucose regulation and pancreatic internal secretion	0.012987	1	0.0103592	214	1.25367	0.551487	85.4805	1.33563
A3	E20-E35 Disorders of other endocrine glands	0.012987	1	0.0131184	271	0.989984	1	155	1.17871
A3	E50-E64 Other nutritional deficiencies	0	0	0.0202343	418	0	0.411896	63.8439	1.27688
A3	E65-E68 Overweight, obesity and other hyperalimentation	0.0649351	5	0.0802595	1658	0.809064	0.833223	129.15	1.2915
A3	E70-E88 Metabolic disorders	0.272727	21	0.269436	5566	1.01222	1	155	1.17871
A3	E89-E89 Postprocedural endocrine and metabolic complications and disorders, not elsewhere classified	0	0	0.0124891	258	0	1	155	1.17871
A3	F01-F09 Mental disorders due to known physiological conditions	0	0	0.0393552	813	0	0.0774314	12.0019	2.40037
A3	F10-F19 Mental and behavioral disorders due to psychoactive substance use	0.168831	13	0.0913448	1887	1.84829	0.0272765	4.22786	4.22786
A3	F20-F29 Schizophrenia, schizotypal, delusional, and other non-mood psychotic disorders	0	0	0.00595411	123	0	1	155	1.17871
A3	F30-F39 Mood [affective] disorders	0.0519481	4	0.057266	1183	0.907137	1	155	1.17871
A3	F40-F48 Anxiety, dissociative, stress-related, somatoform and other nonpsychotic mental disorders	0	0	0.0435182	899	0	0.0828776	12.846	2.141
A3	G10-G14 Systemic atrophies primarily affecting the central nervous system	0	0	0.00881015	182	0	1	155	1.17871
A3	G20-G26 Extrapyramidal and movement disorders	0	0	0.0211056	436	0	0.41559	64.4164	1.23878
A3	G30-G32 Other degenerative diseases of the nervous system	0.012987	1	0.0223158	461	0.581965	1	155	1.17871
A3	G35-G37 Demyelinating diseases of the central nervous system	0	0	0.00614774	127	0	1	155	1.17871
A3	G40-G47 Episodic and paroxysmal disorders	0.12987	10	0.0770162	1591	1.68627	0.0865682	13.4181	1.91687
A3	G50-G59 Nerve, nerve root and plexus disorders	0.0909091	7	0.060122	1242	1.51208	0.23012	35.6686	1.87729
A3	G60-G65 Polyneuropathies and other disorders of the peripheral nervous system	0.012987	1	0.0181044	374	0.717341	1	155	1.17871
A3	G80-G83 Cerebral palsy and other paralytic syndromes	0.025974	2	0.0176203	364	1.4741	0.394255	61.1095	1.35799
A3	G89-G99 Other disorders of the nervous system	0.0649351	5	0.025898	535	2.50734	0.0497663	7.71378	3.85689
A3	H00-H05 Disorders of eyelid, lacrimal system and orbit	0.025974	2	0.0382903	791	0.678346	1	155	1.17871
A3	H10-H11 Disorders of conjunctiva	0	0	0.00551844	114	0	1	155	1.17871
A3	H15-H22 Disorders of sclera, cornea, iris and ciliary body	0.012987	1	0.0143286	296	0.906371	1	155	1.17871
A3	H25-H28 Disorders of lens	0.155844	12	0.128038	2645	1.21718	0.492948	76.4069	1.31736
A3	H30-H36 Disorders of choroid and retina	0.0779221	6	0.0502469	1038	1.55078	0.286059	44.3391	1.58354
A3	H40-H42 Glaucoma	0.0519481	4	0.0315616	652	1.64592	0.310295	48.0958	1.55148
A3	H43-H44 Disorders of vitreous body and globe	0.012987	1	0.0100687	208	1.28984	0.541237	83.8918	1.37528
A3	H49-H52 Disorders of ocular muscles, binocular movement, accommodation and refraction	0.025974	2	0.0262852	543	0.988161	1	155	1.17871
A3	H53-H54 Visual disturbances and blindness	0.012987	1	0.0254623	526	0.510049	1	155	1.17871
A3	H55-H57 Other disorders of eye and adnexa	0	0	0.00537322	111	0	1	155	1.17871
A3	H60-H62 Diseases of external ear	0	0	0.00701907	145	0	1	155	1.17871
A3	H65-H75 Diseases of middle ear and mastoid	0	0	0.010456	216	0	1	155	1.17871
A3	H80-H83 Diseases of inner ear	0.012987	1	0.010214	211	1.2715	0.546391	84.6906	1.34429
A3	H90-H94 Other disorders of ear	0.025974	2	0.0423081	874	0.613926	0.773955	119.963	1.2762
A3	I05-I09 Chronic rheumatic heart diseases	0.012987	1	0.0309807	640	0.419196	0.734913	113.911	1.23817
A3	I10-I1A Hypertensive diseases	0.428571	33	0.380095	7852	1.12754	0.411669	63.8087	1.30222
A3	I20-I25 Ischemic heart diseases	0.142857	11	0.179156	3701	0.797391	0.460641	71.3993	1.27499
A3	I26-I28 Pulmonary heart disease and diseases of pulmonary circulation	0.0649351	5	0.042066	869	1.54365	0.259925	40.2884	1.61154
A3	I30-I5A Other forms of heart disease	0.155844	12	0.213912	4419	0.728542	0.265697	41.183	1.58396
A3	I60-I69 Cerebrovascular diseases	0.0909091	7	0.0667054	1378	1.36284	0.358808	55.6153	1.39038
A3	I70-I79 Diseases of arteries, arterioles and capillaries	0.038961	3	0.0606061	1252	0.642857	0.630537	97.7332	1.23713
A3	I80-I89 Diseases of veins, lymphatic vessels and lymph nodes, not elsewhere classified	0.103896	8	0.126004	2603	0.824543	0.730512	113.229	1.2581
A3	I95-I99 Other and unspecified disorders of the circulatory system	0.0649351	5	0.0544583	1125	1.19238	0.612918	95.0022	1.25003
A3	J00-J06 Acute upper respiratory infections	0	0	0.0111337	230	0	1	155	1.17871
A3	J09-J18 Influenza and pneumonia	0.116883	9	0.0955562	1974	1.22319	0.55781	86.4605	1.27148
A3	J20-J22 Other acute lower respiratory infections	0.0649351	5	0.0514087	1062	1.26312	0.59934	92.8978	1.25538
A3	J30-J39 Other diseases of upper respiratory tract	0.025974	2	0.0641398	1325	0.40496	0.241557	37.4413	1.78292
A3	J40-J4A Chronic lower respiratory diseases	0.168831	13	0.14164	2926	1.19197	0.511724	79.3172	1.32195
A3	J60-J70 Lung diseases due to external agents	0.025974	2	0.0170394	352	1.52435	0.378379	58.6487	1.36392
A3	J80-J84 Other respiratory diseases principally affecting the interstitium	0.0519481	4	0.023284	481	2.23107	0.105273	16.3173	1.63173
A3	J90-J94 Other diseases of the pleura	0.0909091	7	0.0631232	1304	1.44018	0.340821	52.8273	1.50935
A3	J96-J99 Other diseases of the respiratory system	0.0779221	6	0.0612354	1265	1.2725	0.474901	73.6097	1.2914
A3	K00-K14 Diseases of oral cavity and salivary glands	0.038961	3	0.0580405	1199	0.671274	0.62904	97.5012	1.25002
A3	K20-K31 Diseases of esophagus, stomach and duodenum	0.246753	19	0.241843	4996	1.0203	0.894575	138.659	1.3081
A3	K35-K38 Diseases of appendix	0.012987	1	0.0114241	236	1.1368	0.587171	91.0115	1.26405
A3	K40-K46 Hernia	0.272727	21	0.229984	4751	1.18586	0.415812	64.4508	1.21605
A3	K50-K52 Noninfective enteritis and colitis	0.038961	3	0.0619131	1279	0.629286	0.632454	98.0304	1.22538
A3	K55-K64 Other diseases of intestines	0.298701	23	0.30913	6386	0.966265	0.902348	139.864	1.30714
A3	K65-K68 Diseases of peritoneum and retroperitoneum	0.012987	1	0.019363	400	0.670714	1	155	1.17871
A3	K70-K77 Diseases of liver	0.0649351	5	0.0413399	854	1.57076	0.252019	39.063	1.69839
A3	K80-K87 Disorders of gallbladder, biliary tract and pancreas	0.0519481	4	0.0638978	1320	0.812987	1	155	1.17871
A3	K90-K95 Other diseases of the digestive system	0.0779221	6	0.0709652	1466	1.09803	0.822471	127.483	1.30085
A3	L00-L08 Infections of the skin and subcutaneous tissue	0.0649351	5	0.061671	1274	1.05293	0.812226	125.895	1.31141
A3	L20-L30 Dermatitis and eczema	0.012987	1	0.0234776	485	0.553166	1	155	1.17871
A3	L40-L45 Papulosquamous disorders	0.025974	2	0.0154904	320	1.67679	0.335294	51.9706	1.57487
A3	L49-L54 Urticaria and erythema	0.012987	1	0.00624455	129	2.07973	0.382662	59.3126	1.34801
A3	L55-L59 Radiation-related disorders of the skin and subcutaneous tissue	0	0	0.0153936	318	0	0.63542	98.4901	1.2011
A3	L60-L75 Disorders of skin appendages	0.0519481	4	0.0357731	739	1.45216	0.357443	55.4036	1.42061
A3	L80-L99 Other disorders of the skin and subcutaneous tissue	0.0909091	7	0.0845677	1747	1.07499	0.836465	129.652	1.28368
A3	M05-M14 Inflammatory polyarthropathies	0.155844	12	0.108481	2241	1.4366	0.196184	30.4086	2.02724
A3	M15-M19 Osteoarthritis	0.207792	16	0.181625	3752	1.14408	0.554139	85.8916	1.30139
A3	M20-M25 Other joint disorders	0.103896	8	0.119179	2462	0.871765	0.860088	133.314	1.29431
A3	M30-M36 Systemic connective tissue disorders	0.012987	1	0.0148127	306	0.876751	1	155	1.17871
A3	M40-M43 Deforming dorsopathies	0.012987	1	0.0124891	258	1.03987	0.620051	96.1078	1.24815
A3	M45-M49 Spondylopathies	0.0649351	5	0.0658825	1361	0.98562	1	155	1.17871
A3	M50-M54 Other dorsopathies	0.12987	10	0.0884403	1827	1.46845	0.223204	34.5967	1.92204
A3	M60-M63 Disorders of muscles	0	0	0.00818085	169	0	1	155	1.17871
A3	M65-M67 Disorders of synovium and tendon	0.025974	2	0.0283183	585	0.917216	1	155	1.17871
A3	M70-M79 Other soft tissue disorders	0.116883	9	0.114241	2360	1.02312	0.858604	133.084	1.30474
A3	M80-M85 Disorders of bone density and structure	0.025974	2	0.0312228	645	0.831894	1	155	1.17871
A3	M86-M90 Other osteopathies	0.012987	1	0.0144254	298	0.900288	1	155	1.17871
A3	N00-N08 Glomerular diseases	0.012987	1	0.012005	248	1.0818	0.605439	93.843	1.25124
A3	N10-N16 Renal tubulo-interstitial diseases	0.012987	1	0.023768	491	0.546407	1	155	1.17871
A3	N17-N19 Acute kidney failure and chronic kidney disease	0.0649351	5	0.109594	2264	0.592504	0.272655	42.2616	1.56524
A3	N20-N23 Urolithiasis	0.0519481	4	0.0362571	749	1.43277	0.36356	56.3519	1.37444
A3	N25-N29 Other disorders of kidney and ureter	0.012987	1	0.0239133	494	0.543088	1	155	1.17871
A3	N30-N39 Other diseases of the urinary system	0.103896	8	0.1231	2543	0.843998	0.729805	113.12	1.27101
A3	N40-N53 Diseases of male genital organs	0.194805	15	0.18724	3868	1.0404	0.883727	136.978	1.30455
A3	Q20-Q28 Congenital malformations of the circulatory system	0.012987	1	0.00755155	156	1.71978	0.442156	68.5342	1.24608
A3	R00-R09 Symptoms and signs involving the circulatory and respiratory systems	0.194805	15	0.225917	4667	0.862285	0.587036	90.9906	1.28156
A3	R10-R19 Symptoms and signs involving the digestive system and abdomen	0.168831	13	0.203553	4205	0.829421	0.57083	88.4787	1.26398
A3	R20-R23 Symptoms and signs involving the skin and subcutaneous tissue	0.0519481	4	0.0354342	732	1.46604	0.353233	54.7511	1.52086
A3	R25-R29 Symptoms and signs involving the nervous and musculoskeletal systems	0.0649351	5	0.0710137	1467	0.914403	1	155	1.17871
A3	R30-R39 Symptoms and signs involving the genitourinary system	0.12987	10	0.158437	3273	0.819694	0.638909	99.0309	1.19314
A3	R40-R46 Symptoms and signs involving cognition, perception, emotional state and behavior	0.0519481	4	0.0711105	1469	0.730526	0.659736	102.259	1.20305
A3	R47-R49 Symptoms and signs involving speech and voice	0.012987	1	0.0184916	382	0.702319	1	155	1.17871
A3	R50-R69 General symptoms and signs	0.194805	15	0.224368	4635	0.868239	0.587499	91.0623	1.24743
A3	R70-R79 Abnormal findings on examination of blood, without diagnosis	0.0779221	6	0.0735308	1519	1.05972	0.826253	128.069	1.29363
A3	R90-R94 Abnormal findings on diagnostic imaging and in function studies, without diagnosis	0.0909091	7	0.0657857	1359	1.3819	0.353571	54.8035	1.48118
A3	S00-S09 Injuries to the head	0.0909091	7	0.0565882	1169	1.6065	0.208529	32.3219	1.90129
A3	S10-S19 Injuries to the neck	0.012987	1	0.00503437	104	2.57967	0.322012	49.9118	1.55974
A3	S20-S29 Injuries to the thorax	0.012987	1	0.0200407	414	0.648033	1	155	1.17871
A3	S30-S39 Injuries to the abdomen, lower back, lumbar spine, pelvis and external genitals	0	0	0.0171362	354	0	0.645269	100.017	1.19068
A3	S40-S49 Injuries to the shoulder and upper arm	0.025974	2	0.0207668	429	1.25075	0.675506	104.703	1.21748
A3	S50-S59 Injuries to the elbow and forearm	0.038961	3	0.0216381	447	1.80058	0.232889	36.0978	1.80489
A3	S60-S69 Injuries to the wrist, hand and fingers	0.0519481	4	0.038145	788	1.36186	0.54129	83.9	1.35323
A3	S70-S79 Injuries to the hip and thigh	0	0	0.019363	400	0	0.409513	63.4745	1.35052
A3	S80-S89 Injuries to the knee and lower leg	0.038961	3	0.0304483	629	1.27958	0.509589	78.9863	1.33875
A3	S90-S99 Injuries to the ankle and foot	0.012987	1	0.0107464	222	1.20849	0.564802	87.5443	1.26876
A3	T15-T19 Effects of foreign body entering through natural orifice	0	0	0.00508278	105	0	1	155	1.17871
A3	T36-T50 Poisoning by, adverse effect of and underdosing of drugs, medicaments and biological substances	0.025974	2	0.0123923	256	2.09598	0.24729	38.33	1.74227
A3	T51-T65 Toxic effects of substances chiefly nonmedicinal as to source	0.025974	2	0.00503437	104	5.15934	0.0578624	8.96867	2.98956
A3	T66-T78 Other and unspecified effects of external causes	0	0	0.00566367	117	0	1	155	1.17871
A3	T80-T88 Complications of surgical and medical care, not elsewhere classified	0.116883	9	0.13859	2863	0.843371	0.741035	114.86	1.23506
A3	V10-V19 Pedal cycle rider injured in transport accident	0.025974	2	0.0107948	223	2.40615	0.202129	31.3299	1.95812
A3	V20-V29 Motorcycle rider injured in transport accident	0	0	0.00508278	105	0	1	155	1.17871
A3	V40-V49 Car occupant injured in transport accident	0.012987	1	0.00537322	111	2.41699	0.339563	52.6323	1.54801
A3	W00-W19 Slipping, tripping, stumbling and falls	0.0649351	5	0.0915384	1891	0.709375	0.553163	85.7402	1.31908
A3	W20-W49 Exposure to inanimate mechanical forces	0.0519481	4	0.0308355	637	1.68468	0.303521	47.0458	1.62227
A3	W50-W64 Exposure to animate mechanical forces	0.025974	2	0.00658341	136	3.94538	0.0918104	14.2306	1.77883
A3	X30-X39 Exposure to forces of nature	0	0	0.00561526	116	0	1	155	1.17871
A3	X52-X58 Accidental exposure to other specified factors	0.025974	2	0.0270113	558	0.961598	1	155	1.17871
A3	X92-Y09 Assault	0.012987	1	0.00677704	140	1.91633	0.407621	63.1812	1.3735
A3	Y35-Y38 Legal intervention, operations of war, military operations, and terrorism	0.038961	3	0.0449221	928	0.867303	1	155	1.17871
A3	Y83-Y84 Surgical and other medical procedures as the cause of abnormal reaction of the patient, or of later complication, without mention of misadventure at the time of the procedure	0.142857	11	0.10214	2110	1.39865	0.254932	39.5145	1.64644
A3	Y90-Y99 Supplementary factors related to causes of morbidity classified elsewhere	0.012987	1	0.0231871	479	0.560095	1	155	1.17871
A3	Z00-Z13 Persons encountering health services for examinations	0.142857	11	0.221996	4586	0.643511	0.10075	15.6163	1.73514
A3	Z20-Z29 Persons with potential health hazards related to communicable diseases	0.012987	1	0.0195566	404	0.664074	1	155	1.17871
A3	Z30-Z39 Persons encountering health services in circumstances related to reproduction	0.012987	1	0.0218801	452	0.593552	1	155	1.17871
A3	Z40-Z53 Encounters for other specific health care	0.220779	17	0.280279	5790	0.787713	0.309606	47.9889	1.59963
A3	Z55-Z65 Persons with potential health hazards related to socioeconomic and psychosocial circumstances	0.0649351	5	0.0276406	571	2.34926	0.062298	9.6562	2.41405
A3	Z69-Z76 Persons encountering health services in other circumstances	0.142857	11	0.108433	2240	1.31747	0.355901	55.1647	1.4517
A3	Z77-Z99 Persons with potential health hazards related to family and personal history and certain conditions influencing health status	0.519481	40	0.542066	11198	0.958334	0.732092	113.474	1.24697
A3	A04 Other bacterial intestinal infections	0.012987	1	0.0114726	237	1.13201	0.588725	233.724	1.56862
A3	A09 Other gastroenteritis and colitis of infectious and unspecified origin	0.012987	1	0.0426953	882	0.304179	0.265177	105.275	2.19324
A3	A41 Other sepsis	0.025974	2	0.0448737	927	0.578826	0.586632	232.893	1.60616
A3	A49 Bacterial infection of unspecified site	0.025974	2	0.00726111	150	3.57714	0.108111	42.92	2.04381
A3	B34 Viral infection of unspecified site	0	0	0.00634137	131	0	1	397	1.27448
A3	B37 Candidiasis	0.012987	1	0.0158292	327	0.820446	1	397	1.27448
A3	B95 Streptococcus and staphylococcus as the cause of diseases classified to other chapters	0	0	0.0255107	527	0	0.270822	107.516	2.02861
A3	B96 Other specified bacterial agents as the cause of diseases classified to other chapters	0.025974	2	0.0463743	958	0.560095	0.58725	233.138	1.57526
A3	B97 Viral agents as the cause of diseases classified to other chapters	0.012987	1	0.0112789	233	1.15144	0.582475	231.243	1.61708
A3	B98 Other specified infectious agents as the cause of diseases classified to other chapters	0	0	0.00818085	169	0	1	397	1.27448
A3	C15 Malignant neoplasm of oesophagus	0	0	0.00687385	142	0	1	397	1.27448
A3	C16 Malignant neoplasm of stomach	0	0	0.00532481	110	0	1	397	1.27448
A3	C18 Malignant neoplasm of colon	0.025974	2	0.0159744	330	1.62597	0.348861	138.498	2.16403
A3	C20 Malignant neoplasm of rectum	0	0	0.00832607	172	0	1	397	1.27448
A3	C34 Malignant neoplasm of bronchus and lung	0.038961	3	0.015684	324	2.48413	0.120804	47.959	1.99829
A3	C43 Malignant melanoma of skin	0	0	0.00953626	197	0	1	397	1.27448
A3	C44 Other malignant neoplasms of skin	0.0649351	5	0.0627844	1297	1.03425	0.81504	323.571	1.51201
A3	C61 Malignant neoplasm of prostate	0.0519481	4	0.0652048	1347	0.796691	0.818564	324.97	1.51149
A3	C64 Malignant neoplasm of kidney, except renal pelvis	0	0	0.00701907	145	0	1	397	1.27448
A3	C67 Malignant neoplasm of bladder	0	0	0.0138445	286	0	0.630497	250.307	1.43855
A3	C77 Secondary and unspecified malignant neoplasm of lymph nodes	0.012987	1	0.023526	486	0.552028	1	397	1.27448
A3	C78 Secondary malignant neoplasm of respiratory and digestive organs	0	0	0.0286572	592	0	0.17695	70.2492	1.89863
A3	C79 Secondary malignant neoplasm of other and unspecified sites	0	0	0.0249782	516	0	0.269524	107.001	2.09806
A3	C80 Malignant neoplasm, without specification of site	0	0	0.00769678	159	0	1	397	1.27448
A3	C85 Other and unspecified types of non-Hodgkin lymphoma	0	0	0.00585729	121	0	1	397	1.27448
A3	D04 Carcinoma in situ of skin	0	0	0.00595411	123	0	1	397	1.27448
A3	D12 Benign neoplasm of colon, rectum, anus and anal canal	0.0779221	6	0.0832123	1719	0.936425	1	397	1.27448
A3	D13 Benign neoplasm of other and ill-defined parts of digestive system	0.038961	3	0.00547004	113	7.12263	0.00885979	3.51734	1.75867
A3	D17 Benign lipomatous neoplasm	0.012987	1	0.027447	567	0.473167	0.726624	288.47	1.47933
A3	D18 Haemangioma and lymphangioma, any site	0	0	0.00532481	110	0	1	397	1.27448
A3	D22 Melanocytic naevi	0.025974	2	0.0121503	251	2.13773	0.240406	95.441	2.0748
A3	D23 Other benign neoplasms of skin	0.012987	1	0.0116178	240	1.11786	0.593351	235.56	1.5704
A3	D37 Neoplasm of uncertain or unknown behaviour of oral cavity and digestive organs	0	0	0.00638978	132	0	1	397	1.27448
A3	D41 Neoplasm of uncertain or unknown behaviour of urinary organs	0	0	0.00561526	116	0	1	397	1.27448
A3	D47 Other neoplasms of uncertain or unknown behaviour of lymphoid, haematopoietic and related tissue	0	0	0.00619615	128	0	1	397	1.27448
A3	D50 Iron deficiency anaemia	0.038961	3	0.0478749	989	0.813809	1	397	1.27448
A3	D64 Other anaemias	0.0519481	4	0.0677704	1400	0.766531	0.819454	325.323	1.50613
A3	D68 Other coagulation defects	0	0	0.0059057	122	0	1	397	1.27448
A3	D69 Purpura and other haemorrhagic conditions	0	0	0.0139413	288	0	0.630679	250.379	1.43074
A3	D70 Agranulocytosis	0.025974	2	0.0138929	287	1.86959	0.290057	115.152	2.02022
A3	E03 Other hypothyroidism	0	0	0.0299158	618	0	0.177583	70.5004	1.8077
A3	E05 Thyrotoxicosis [hyperthyroidism]	0	0	0.00498596	103	0	1	397	1.27448
A3	E10 Type 1 diabetes mellitus	0.012987	1	0.0129248	267	1.00482	1	397	1.27448
A3	E11 Type 2 diabetes mellitus	0.116883	9	0.118598	2450	0.985539	1	397	1.27448
A3	E14 Unspecified diabetes mellitus	0.012987	1	0.016991	351	0.764347	1	397	1.27448
A3	E16 Other disorders of pancreatic internal secretion	0.012987	1	0.0103108	213	1.25956	0.549794	218.268	1.66617
A3	E53 Deficiency of other B group vitamins	0	0	0.00934263	193	0	1	397	1.27448
A3	E55 Vitamin D deficiency	0	0	0.0098267	203	0	1	397	1.27448
A3	E66 Obesity	0.0649351	5	0.0802111	1657	0.809553	0.833204	330.782	1.51042
A3	E78 Disorders of lipoprotein metabolism and other lipidaemias	0.207792	16	0.21033	4345	0.987934	1	397	1.27448
A3	E83 Disorders of mineral metabolism	0.025974	2	0.0242037	500	1.07314	0.710486	282.063	1.48454
A3	E86 Volume depletion	0.012987	1	0.0328202	678	0.395702	0.52315	207.691	1.71645
A3	E87 Other disorders of fluid, electrolyte and acid-base balance	0.0909091	7	0.0684481	1414	1.32815	0.3698	146.811	2.06776
A3	F00 Dementia in Alzheimer disease	0	0	0.00943944	195	0	1	397	1.27448
A3	F01 Vascular dementia	0	0	0.00580889	120	0	1	397	1.27448
A3	F02 Dementia in other diseases classified elsewhere	0	0	0.00566367	117	0	1	397	1.27448
A3	F03 Unspecified dementia	0	0	0.0132152	273	0	0.629771	250.019	1.4536
A3	F05 Delirium, not induced by alcohol and other psychoactive substances	0	0	0.023284	481	0	0.429788	170.626	1.75903
A3	F10 Mental and behavioural disorders due to use of alcohol	0.0519481	4	0.0351922	727	1.47612	0.350264	139.055	2.10689
A3	F17 Mental and behavioural disorders due to use of tobacco	0.12987	10	0.066899	1382	1.94129	0.0371856	14.7627	2.46045
A3	F32 Depressive episode	0.0519481	4	0.0537322	1110	0.966795	1	397	1.27448
A3	F41 Other anxiety disorders	0	0	0.0371769	768	0	0.121081	48.0691	1.92276
A3	G12 Spinal muscular atrophy and related syndromes	0	0	0.00769678	159	0	1	397	1.27448
A3	G20 Parkinson disease	0	0	0.0144738	299	0	0.631994	250.902	1.41752
A3	G25 Other extrapyramidal and movement disorders	0	0	0.00551844	114	0	1	397	1.27448
A3	G30 Alzheimer disease	0	0	0.0118114	244	0	1	397	1.27448
A3	G31 Other degenerative diseases of nervous system, not elsewhere classified	0.012987	1	0.0123439	255	1.0521	0.615724	244.442	1.5089
A3	G35 Multiple sclerosis	0	0	0.00542163	112	0	1	397	1.27448
A3	G40 Epilepsy	0.038961	3	0.0182012	376	2.14058	0.165518	65.7108	1.8253
A3	G43 Migraine	0.012987	1	0.00929422	192	1.39732	0.512761	203.566	1.71064
A3	G45 Transient cerebral ischaemic attacks and related syndromes	0.0519481	4	0.0136509	282	3.80547	0.021381	8.48825	2.82942
A3	G47 Sleep disorders	0.025974	2	0.0379514	784	0.684402	1	397	1.27448
A3	G55 Nerve root and plexus compressions in diseases classified elsewhere	0.025974	2	0.0202827	419	1.2806	0.67094	266.363	1.44763
A3	G56 Mononeuropathies of upper limb	0.0649351	5	0.028512	589	2.27747	0.0691808	27.4648	2.28873
A3	G62 Other polyneuropathies	0.012987	1	0.012828	265	1.0124	1	397	1.27448
A3	G63 Polyneuropathy in diseases classified elsewhere	0	0	0.00566367	117	0	1	397	1.27448
A3	G81 Hemiplegia	0.025974	2	0.013312	275	1.95117	0.273503	108.581	1.99231
A3	G93 Other disorders of brain	0.012987	1	0.0108917	225	1.19238	0.569694	226.169	1.64486
A3	G99 Other disorders of nervous system in diseases classified elsewhere	0.012987	1	0.0072127	149	1.80058	0.427298	169.638	1.78566
A3	H00 Hordeolum and chalazion	0.012987	1	0.00648659	134	2.00213	0.394133	156.471	2.05883
A3	H02 Other disorders of eyelid	0.012987	1	0.0247846	512	0.523996	1	397	1.27448
A3	H04 Disorders of lacrimal system	0	0	0.00745474	154	0	1	397	1.27448
A3	H18 Other disorders of cornea	0.012987	1	0.00842289	174	1.54187	0.478637	190.019	1.73533
A3	H25 Senile cataract	0.0909091	7	0.0649143	1341	1.40045	0.348992	138.55	2.13154
A3	H26 Other cataract	0.103896	8	0.0881983	1822	1.17798	0.548842	217.89	1.67608
A3	H33 Retinal detachments and breaks	0.0519481	4	0.0140381	290	3.70049	0.0233915	9.28643	2.32161
A3	H35 Other retinal disorders	0.025974	2	0.0258495	534	1.00482	1	397	1.27448
A3	H36 Retinal disorders in diseases classified elsewhere	0.012987	1	0.0140866	291	0.921944	1	397	1.27448
A3	H40 Glaucoma	0.0519481	4	0.0315616	652	1.64592	0.310295	123.187	2.05312
A3	H43 Disorders of vitreous body	0.012987	1	0.00798722	165	1.62597	0.460701	182.898	1.70138
A3	H52 Disorders of refraction and accommodation	0.025974	2	0.0220254	455	1.17928	0.687888	273.091	1.46038
A3	H53 Visual disturbances	0	0	0.0195082	403	0	0.409814	162.696	1.96019
A3	H54 Visual impairment including blindness (binocular or monocular)	0.012987	1	0.00716429	148	1.81274	0.425144	168.782	1.83459
A3	H61 Other disorders of external ear	0	0	0.00498596	103	0	1	397	1.27448
A3	H81 Disorders of vestibular function	0	0	0.00638978	132	0	1	397	1.27448
A3	H90 Conductive and sensorineural hearing loss	0	0	0.00847129	175	0	1	397	1.27448
A3	H91 Other hearing loss	0.025974	2	0.0317068	655	0.819193	1	397	1.27448
A3	I07 Rheumatic tricuspid valve diseases	0	0	0.00537322	111	0	1	397	1.27448
A3	I08 Multiple valve diseases	0	0	0.0252687	522	0	0.270181	107.262	2.06273
A3	I10 Essential (primary) hypertension	0.428571	33	0.379078	7831	1.13056	0.411151	163.227	1.94318
A3	I12 Hypertensive renal disease	0	0	0.00793881	164	0	1	397	1.27448
A3	I20 Angina pectoris	0.103896	8	0.0976861	2018	1.06357	0.846911	336.224	1.50773
A3	I21 Acute myocardial infarction	0.012987	1	0.0567819	1173	0.228718	0.133087	52.8356	1.88698
A3	I24 Other acute ischaemic heart diseases	0	0	0.0124407	257	0	1	397	1.27448
A3	I25 Chronic ischaemic heart disease	0.142857	11	0.16231	3353	0.88015	0.757892	300.883	1.48952
A3	I26 Pulmonary embolism	0.025974	2	0.0252203	521	1.02989	0.721302	286.357	1.49925
A3	I27 Other pulmonary heart diseases	0.0519481	4	0.0191693	396	2.70996	0.0608589	24.161	2.19645
A3	I31 Other diseases of pericardium	0	0	0.0101171	209	0	1	397	1.27448
A3	I34 Nonrheumatic mitral valve disorders	0.012987	1	0.0213961	442	0.606981	1	397	1.27448
A3	I35 Nonrheumatic aortic valve disorders	0.012987	1	0.0244457	505	0.531259	1	397	1.27448
A3	I42 Cardiomyopathy	0.012987	1	0.0116662	241	1.11322	0.594882	236.168	1.55887
A3	I44 Atrioventricular and left bundle-branch block	0.025974	2	0.0415335	858	0.625375	0.77296	306.865	1.48964
A3	I45 Other conduction disorders	0.012987	1	0.0267209	552	0.486025	0.725981	288.214	1.50112
A3	I46 Cardiac arrest	0.012987	1	0.0114241	236	1.1368	0.587171	233.107	1.59117
A3	I47 Paroxysmal tachycardia	0.038961	3	0.0202827	419	1.9209	0.205644	81.6408	1.89862
A3	I48 Atrial fibrillation and flutter	0.038961	3	0.11792	2436	0.330401	0.0318113	12.6291	2.52581
A3	I49 Other cardiac arrhythmias	0	0	0.0229451	474	0	0.427161	169.583	1.82347
A3	I50 Heart failure	0.0649351	5	0.0663665	1371	0.978431	1	397	1.27448
A3	I51 Complications and ill-defined descriptions of heart disease	0.0519481	4	0.0542163	1120	0.958163	1	397	1.27448
A3	I61 Intracerebral haemorrhage	0.025974	2	0.00561526	116	4.62562	0.0699867	27.7847	1.98462
A3	I63 Cerebral infarction	0.025974	2	0.027447	567	0.946334	1	397	1.27448
A3	I64 Stroke, not specified as haemorrhage or infarction	0.012987	1	0.00619615	128	2.09598	0.380342	150.996	2.04048
A3	I65 Occlusion and stenosis of precerebral arteries, not resulting in cerebral infarction	0.012987	1	0.00910059	188	1.42705	0.505374	200.634	1.74464
A3	I67 Other cerebrovascular diseases	0.025974	2	0.0314164	649	0.826766	1	397	1.27448
A3	I69 Sequelae of cerebrovascular disease	0.012987	1	0.0105044	217	1.23634	0.556527	220.941	1.64881
A3	I70 Atherosclerosis	0	0	0.0118598	245	0	1	397	1.27448
A3	I71 Aortic aneurysm and dissection	0.025974	2	0.0180076	372	1.4424	0.404741	160.682	2.08678
A3	I73 Other peripheral vascular diseases	0.025974	2	0.028754	594	0.903319	1	397	1.27448
A3	I74 Arterial embolism and thrombosis	0	0	0.00716429	148	0	1	397	1.27448
A3	I77 Other disorders of arteries and arterioles	0	0	0.0107948	223	0	1	397	1.27448
A3	I80 Phlebitis and thrombophlebitis	0	0	0.0205731	425	0	0.413184	164.034	1.90737
A3	I83 Varicose veins of lower extremities	0.038961	3	0.0298674	617	1.30447	0.501928	199.265	1.74794
A3	I84 Haemorrhoids	0.038961	3	0.0696582	1439	0.559317	0.374273	148.586	2.03543
A3	I95 Hypotension	0.0649351	5	0.0516991	1068	1.25602	0.600453	238.38	1.51834
A3	J12 Viral pneumonia, not elsewhere classified	0.012987	1	0.00958466	198	1.35498	0.523639	207.885	1.70397
A3	J18 Pneumonia, organism unspecified	0.103896	8	0.0834544	1724	1.24495	0.532606	211.445	1.66492
A3	J22 Unspecified acute lower respiratory infection	0.0649351	5	0.0505373	1044	1.28489	0.596251	236.712	1.53709
A3	J30 Vasomotor and allergic rhinitis	0	0	0.0125375	259	0	1	397	1.27448
A3	J31 Chronic rhinitis, nasopharyngitis and pharyngitis	0	0	0.00493755	102	0	1	397	1.27448
A3	J32 Chronic sinusitis	0	0	0.00963307	199	0	1	397	1.27448
A3	J33 Nasal polyp	0	0	0.0131184	271	0	0.629733	250.004	1.46201
A3	J34 Other disorders of nose and nasal sinuses	0	0	0.0249298	515	0	0.269427	106.962	2.13925
A3	J38 Diseases of vocal cords and larynx, not elsewhere classified	0.025974	2	0.00735792	152	3.53008	0.1105	43.8684	1.99402
A3	J43 Emphysema	0.012987	1	0.0174751	361	0.743174	1	397	1.27448
A3	J44 Other chronic obstructive pulmonary disease	0.0519481	4	0.0631232	1304	0.822962	1	397	1.27448
A3	J45 Asthma	0.116883	9	0.0867945	1793	1.34667	0.312757	124.165	2.03548
A3	J47 Bronchiectasis	0.012987	1	0.0129248	267	1.00482	1	397	1.27448
A3	J69 Pneumonitis due to solids and liquids	0.012987	1	0.0124891	258	1.03987	0.620051	246.16	1.48737
A3	J84 Other interstitial pulmonary diseases	0.0519481	4	0.0187337	387	2.77298	0.0568876	22.5844	2.25844
A3	J90 Pleural effusion, not elsewhere classified	0.0649351	5	0.0493755	1020	1.31513	0.432798	171.821	1.75327
A3	J92 Pleural plaque	0.012987	1	0.0117146	242	1.10862	0.596407	236.774	1.52757
A3	J93 Pneumothorax	0.012987	1	0.0072127	149	1.80058	0.427298	169.638	1.78566
A3	J96 Respiratory failure, not elsewhere classified	0.038961	3	0.0302546	625	1.28777	0.507021	201.287	1.73524
A3	J98 Other respiratory disorders	0.0519481	4	0.0366444	757	1.41763	0.368537	146.309	2.09013
A3	K02 Dental caries	0.012987	1	0.0138445	286	0.938062	1	397	1.27448
A3	K04 Diseases of pulp and periapical tissues	0	0	0.00779359	161	0	1	397	1.27448
A3	K08 Other disorders of teeth and supporting structures	0	0	0.0102624	212	0	1	397	1.27448
A3	K12 Stomatitis and related lesions	0	0	0.00527641	109	0	1	397	1.27448
A3	K13 Other diseases of lip and oral mucosa	0.012987	1	0.0108917	225	1.19238	0.569694	226.169	1.64486
A3	K14 Diseases of tongue	0	0	0.00605092	125	0	1	397	1.27448
A3	K20 Oesophagitis	0.025974	2	0.0422597	873	0.614629	0.773886	307.233	1.48422
A3	K21 Gastro-oesophageal reflux disease	0.116883	9	0.114774	2371	1.01838	0.859209	341.106	1.5228
A3	K22 Other diseases of oesophagus	0.103896	8	0.0539742	1115	1.92492	0.0696928	27.668	2.12831
A3	K25 Gastric ulcer	0.012987	1	0.0213961	442	0.606981	1	397	1.27448
A3	K26 Duodenal ulcer	0	0	0.0181528	375	0	0.408611	162.218	2.0534
A3	K29 Gastritis and duodenitis	0.116883	9	0.123778	2557	0.944299	1	397	1.27448
A3	K30 Functional dyspepsia	0.0519481	4	0.0294801	609	1.76214	0.29219	115.999	1.99999
A3	K31 Other diseases of stomach and duodenum	0.025974	2	0.0388227	802	0.669042	0.771476	306.276	1.50135
A3	K35 Acute appendicitis	0	0	0.00948785	196	0	1	397	1.27448
A3	K40 Inguinal hernia	0.168831	13	0.114871	2373	1.46975	0.150064	59.5755	1.92179
A3	K42 Umbilical hernia	0	0	0.0216865	448	0	0.418721	166.232	1.84702
A3	K43 Ventral hernia	0	0	0.0148127	306	0	0.633094	251.339	1.41201
A3	K44 Diaphragmatic hernia	0.103896	8	0.111627	2306	0.93074	1	397	1.27448
A3	K50 Crohn disease [regional enteritis]	0	0	0.00682544	141	0	1	397	1.27448
A3	K51 Ulcerative colitis	0	0	0.0121987	252	0	1	397	1.27448
A3	K52 Other noninfective gastroenteritis and colitis	0.038961	3	0.0510698	1055	0.762898	1	397	1.27448
A3	K55 Vascular disorders of intestine	0	0	0.00697067	144	0	1	397	1.27448
A3	K56 Paralytic ileus and intestinal obstruction without hernia	0.025974	2	0.0231871	479	1.12019	0.699806	277.823	1.47778
A3	K57 Diverticular disease of intestine	0.155844	12	0.146771	3032	1.06182	0.749229	297.444	1.48722
A3	K58 Irritable bowel syndrome	0.012987	1	0.0150547	311	0.862655	1	397	1.27448
A3	K59 Other functional intestinal disorders	0.025974	2	0.0724175	1496	0.358671	0.180254	71.5607	1.78902
A3	K60 Fissure and fistula of anal and rectal regions	0.012987	1	0.0143286	296	0.906371	1	397	1.27448
A3	K61 Abscess of anal and rectal regions	0.012987	1	0.00798722	165	1.62597	0.460701	182.898	1.70138
A3	K62 Other diseases of anus and rectum	0.0779221	6	0.0956046	1975	0.815045	0.845291	335.58	1.51162
A3	K63 Other diseases of intestine	0.0649351	5	0.0911995	1884	0.712011	0.553034	219.555	1.65079
A3	K64 Haemorrhoids and perianal venous thrombosis	0.0519481	4	0.0477781	987	1.08728	0.786929	312.411	1.48767
A3	K66 Other disorders of peritoneum	0.012987	1	0.0162165	335	0.800853	1	397	1.27448
A3	K70 Alcoholic liver disease	0	0	0.00663181	137	0	1	397	1.27448
A3	K74 Fibrosis and cirrhosis of liver	0.012987	1	0.00755155	156	1.71978	0.442156	175.536	1.73798
A3	K76 Other diseases of liver	0.0649351	5	0.0314164	649	2.06692	0.0950478	37.734	1.8867
A3	K80 Cholelithiasis	0.038961	3	0.0434214	897	0.897277	1	397	1.27448
A3	K81 Cholecystitis	0.012987	1	0.0114241	236	1.1368	0.587171	233.107	1.59117
A3	K82 Other diseases of gallbladder	0	0	0.0059057	122	0	1	397	1.27448
A3	K83 Other diseases of biliary tract	0.012987	1	0.0119566	247	1.08618	0.603948	239.767	1.51751
A3	K85 Acute pancreatitis	0.012987	1	0.0112305	232	1.1564	0.580899	230.617	1.6298
A3	K86 Other diseases of pancreas	0.012987	1	0.00842289	174	1.54187	0.478637	190.019	1.73533
A3	K90 Intestinal malabsorption	0	0	0.00571207	118	0	1	397	1.27448
A3	K91 Postprocedural disorders of digestive system, not elsewhere classified	0.012987	1	0.00963307	199	1.34817	0.525428	208.595	1.68222
A3	K92 Other diseases of digestive system	0.0649351	5	0.057508	1188	1.12915	0.803859	319.132	1.50534
A3	L02 Cutaneous abscess, furuncle and carbuncle	0	0	0.0127311	263	0	1	397	1.27448
A3	L03 Cellulitis	0.0519481	4	0.043373	896	1.1977	0.577817	229.393	1.63852
A3	L08 Other local infections of skin and subcutaneous tissue	0.012987	1	0.0100687	208	1.28984	0.541237	214.871	1.67868
A3	L30 Other dermatitis	0.012987	1	0.0129732	268	1.00107	1	397	1.27448
A3	L40 Psoriasis	0.025974	2	0.013312	275	1.95117	0.273503	108.581	1.99231
A3	L57 Skin changes due to chronic exposure to nonionizing radiation	0	0	0.0150547	311	0	0.633998	251.697	1.39832
A3	L60 Nail disorders	0	0	0.00508278	105	0	1	397	1.27448
A3	L72 Follicular cysts of skin and subcutaneous tissue	0.025974	2	0.0273502	565	0.949684	1	397	1.27448
A3	L82 Seborrhoeic keratosis	0.012987	1	0.0145222	300	0.894286	1	397	1.27448
A3	L89 Decubitus ulcer and pressure area	0	0	0.0186368	385	0	0.408617	162.221	2.02776
A3	L90 Atrophic disorders of skin	0	0	0.00580889	120	0	1	397	1.27448
A3	L97 Ulcer of lower limb, not elsewhere classified	0.012987	1	0.0124407	257	1.04391	0.618614	245.59	1.4975
A3	L98 Other disorders of skin and subcutaneous tissue, not elsewhere classified	0.0519481	4	0.0288508	596	1.80058	0.287562	114.162	2.03861
A3	M06 Other rheumatoid arthritis	0.012987	1	0.0155872	322	0.833185	1	397	1.27448
A3	M10 Gout	0.0519481	4	0.044196	913	1.1754	0.584711	232.13	1.61201
A3	M13 Other arthritis	0.103896	8	0.0570723	1179	1.82043	0.0830562	32.9733	2.19822
A3	M15 Polyarthrosis	0.038961	3	0.0202343	418	1.9255	0.204686	81.2602	1.93477
A3	M16 Coxarthrosis [arthrosis of hip]	0.0519481	4	0.0464711	960	1.11786	0.782995	310.849	1.48732
A3	M17 Gonarthrosis [arthrosis of knee]	0.0779221	6	0.0835028	1725	0.933168	1	397	1.27448
A3	M19 Other arthrosis	0.0909091	7	0.0866976	1791	1.04858	0.839084	333.116	1.51417
A3	M20 Acquired deformities of fingers and toes	0.012987	1	0.0124891	258	1.03987	0.620051	246.16	1.48737
A3	M21 Other acquired deformities of limbs	0	0	0.0103108	213	0	1	397	1.27448
A3	M23 Internal derangement of knee	0.0519481	4	0.0512634	1059	1.01335	0.799361	317.346	1.50401
A3	M24 Other specific joint derangements	0.038961	3	0.0100687	208	3.86951	0.0430763	17.1013	2.44304
A3	M25 Other joint disorders, not elsewhere classified	0.012987	1	0.0567335	1172	0.228913	0.133014	52.8064	1.95579
A3	M35 Other systemic involvement of connective tissue	0.012987	1	0.00856811	177	1.51574	0.484484	192.34	1.71732
A3	M43 Other deforming dorsopathies	0.012987	1	0.00779359	161	1.66637	0.452535	179.656	1.72747
A3	M46 Other inflammatory spondylopathies	0	0	0.00701907	145	0	1	397	1.27448
A3	M47 Spondylosis	0.0519481	4	0.0398393	823	1.30394	0.551514	218.951	1.65872
A3	M48 Other spondylopathies	0.012987	1	0.0282699	584	0.459393	0.727826	288.947	1.47422
A3	M50 Cervical disc disorders	0.012987	1	0.00793881	164	1.63589	0.458671	182.092	1.71785
A3	M51 Other intervertebral disc disorders	0.038961	3	0.0348049	719	1.11941	0.751293	298.263	1.4839
A3	M54 Dorsalgia	0.0649351	5	0.0648175	1339	1.00181	1	397	1.27448
A3	M62 Other disorders of muscle	0	0	0.00682544	141	0	1	397	1.27448
A3	M65 Synovitis and tenosynovitis	0.012987	1	0.017233	356	0.753612	1	397	1.27448
A3	M67 Other disorders of synovium and tendon	0.012987	1	0.010214	211	1.2715	0.546391	216.917	1.68153
A3	M70 Soft tissue disorders related to use, overuse and pressure	0	0	0.00668022	138	0	1	397	1.27448
A3	M72 Fibroblastic disorders	0.012987	1	0.0225094	465	0.576959	1	397	1.27448
A3	M75 Shoulder lesions	0.0519481	4	0.0318521	658	1.63092	0.313132	124.314	2.00506
A3	M79 Other soft tissue disorders, not elsewhere classified	0.0519481	4	0.0545551	1127	0.952212	1	397	1.27448
A3	M81 Osteoporosis without pathological fracture	0.012987	1	0.0175719	363	0.739079	1	397	1.27448
A3	M84 Disorders of continuity of bone	0	0	0.00638978	132	0	1	397	1.27448
A3	M85 Other disorders of bone density and structure	0.012987	1	0.00701907	145	1.85025	0.418634	166.198	1.87794
A3	M89 Other disorders of bone	0.012987	1	0.00498596	103	2.60472	0.319467	126.829	2.01315
A3	N13 Obstructive and reflux uropathy	0.012987	1	0.0197502	408	0.657563	1	397	1.27448
A3	N17 Acute renal failure	0.0519481	4	0.0754671	1559	0.688353	0.663101	263.251	1.43853
A3	N18 Chronic kidney disease	0.038961	3	0.0580889	1200	0.670714	0.629039	249.729	1.46899
A3	N19 Unspecified kidney failure	0	0	0.00881015	182	0	1	397	1.27448
A3	N20 Calculus of kidney and ureter	0.012987	1	0.0270597	559	0.479939	0.726231	288.314	1.48615
A3	N21 Calculus of lower urinary tract	0.012987	1	0.0072127	149	1.80058	0.427298	169.638	1.78566
A3	N23 Unspecified renal colic	0.025974	2	0.00876174	181	2.96448	0.146548	58.1795	1.93932
A3	N28 Other disorders of kidney and ureter, not elsewhere classified	0.012987	1	0.0223158	461	0.581965	1	397	1.27448
A3	N30 Cystitis	0	0	0.0106496	220	0	1	397	1.27448
A3	N31 Neuromuscular dysfunction of bladder, not elsewhere classified	0	0	0.0059057	122	0	1	397	1.27448
A3	N32 Other disorders of bladder	0.0649351	5	0.0542647	1121	1.19664	0.611939	242.94	1.51837
A3	N35 Urethral stricture	0.012987	1	0.0178623	369	0.727062	1	397	1.27448
A3	N39 Other disorders of urinary system	0.025974	2	0.0728531	1505	0.356526	0.126828	50.3509	1.93657
A3	N40 Hyperplasia of prostate	0.142857	11	0.129538	2676	1.10282	0.733392	291.157	1.47795
A3	N41 Inflammatory diseases of prostate	0.012987	1	0.0137477	284	0.944668	1	397	1.27448
A3	N42 Other disorders of prostate	0.012987	1	0.0123923	256	1.04799	0.617172	245.017	1.50317
A3	N43 Hydrocele and spermatocele	0.012987	1	0.0125375	259	1.03585	0.621482	246.728	1.46426
A3	N45 Orchitis and epididymitis	0	0	0.00764837	158	0	1	397	1.27448
A3	N47 Redundant prepuce, phimosis and paraphimosis	0.012987	1	0.0175235	362	0.741121	1	397	1.27448
A3	N48 Other disorders of penis	0.038961	3	0.0177655	367	2.19307	0.157446	62.506	1.78588
A3	N50 Other disorders of male genital organs	0.012987	1	0.0209604	433	0.619597	1	397	1.27448
A3	R00 Abnormalities of heart beat	0.12987	10	0.0516507	1067	2.51439	0.00622628	2.47183	2.47183
A3	R01 Cardiac murmurs and other cardiac sounds	0	0	0.00595411	123	0	1	397	1.27448
A3	R02 Gangrene, not elsewhere classified	0	0	0.00614774	127	0	1	397	1.27448
A3	R03 Abnormal blood-pressure reading, without diagnosis	0.012987	1	0.0144254	298	0.900288	1	397	1.27448
A3	R04 Haemorrhage from respiratory passages	0.012987	1	0.0269145	556	0.482528	0.726113	288.267	1.49361
A3	R05 Cough	0.025974	2	0.0192661	398	1.34817	0.661799	262.734	1.4436
A3	R06 Abnormalities of breathing	0.0519481	4	0.0545067	1126	0.953058	1	397	1.27448
A3	R07 Pain in throat and chest	0.116883	9	0.125424	2591	0.931907	1	397	1.27448
A3	R09 Other symptoms and signs involving the circulatory and respiratory systems	0.012987	1	0.00701907	145	1.85025	0.418634	166.198	1.87794
A3	R10 Abdominal and pelvic pain	0.0779221	6	0.0948301	1959	0.821702	0.844829	335.397	1.51763
A3	R11 Nausea and vomiting	0.038961	3	0.0449705	929	0.866369	1	397	1.27448
A3	R12 Heartburn	0	0	0.00668022	138	0	1	397	1.27448
A3	R13 Dysphagia	0.025974	2	0.0384839	795	0.674933	0.771526	306.296	1.49413
A3	R14 Flatulence and related conditions	0	0	0.00735792	152	0	1	397	1.27448
A3	R15 Faecal incontinence	0	0	0.00968148	200	0	1	397	1.27448
A3	R16 Hepatomegaly and splenomegaly, not elsewhere classified	0	0	0.00542163	112	0	1	397	1.27448
A3	R17 Unspecified jaundice	0	0	0.00566367	117	0	1	397	1.27448
A3	R18 Ascites	0	0	0.00972989	201	0	1	397	1.27448
A3	R19 Other symptoms and signs involving the digestive system and abdomen	0.0779221	6	0.0567819	1173	1.37231	0.452404	179.605	1.74373
A3	R20 Disturbances of skin sensation	0.038961	3	0.0137961	285	2.82406	0.0908321	36.0603	2.1212
A3	R21 Rash and other nonspecific skin eruption	0.012987	1	0.0107464	222	1.20849	0.564802	224.226	1.66094
A3	R22 Localized swelling, mass and lump of skin and subcutaneous tissue	0	0	0.00876174	181	0	1	397	1.27448
A3	R25 Abnormal involuntary movements	0.012987	1	0.00624455	129	2.07973	0.382662	151.917	2.02556
A3	R26 Abnormalities of gait and mobility	0.038961	3	0.0368864	762	1.05624	0.762414	302.679	1.49103
A3	R29 Other symptoms and signs involving the nervous and musculoskeletal systems	0.038961	3	0.0461807	954	0.843666	1	397	1.27448
A3	R30 Pain associated with micturition	0	0	0.00619615	128	0	1	397	1.27448
A3	R31 Unspecified haematuria	0.0649351	5	0.0702875	1452	0.923849	1	397	1.27448
A3	R32 Unspecified urinary incontinence	0.012987	1	0.0181044	374	0.717341	1	397	1.27448
A3	R33 Retention of urine	0.0779221	6	0.0704812	1456	1.10557	0.821888	326.289	1.50364
A3	R35 Polyuria	0	0	0.0167974	347	0	0.643054	255.292	1.41046
A3	R39 Other symptoms and signs involving the urinary system	0.025974	2	0.0262852	543	0.988161	1	397	1.27448
A3	R40 Somnolence, stupor and coma	0	0	0.00517959	107	0	1	397	1.27448
A3	R41 Other symptoms and signs involving cognitive functions and awareness	0.012987	1	0.033982	702	0.382173	0.525003	208.426	1.69452
A3	R42 Dizziness and giddiness	0.025974	2	0.0273502	565	0.949684	1	397	1.27448
A3	R45 Symptoms and signs involving emotional state	0.012987	1	0.00924581	191	1.40464	0.510925	202.837	1.71896
A3	R47 Speech disturbances, not elsewhere classified	0	0	0.0142318	294	0	0.631332	250.639	1.42408
A3	R50 Fever of other and unknown origin	0.025974	2	0.0258011	533	1.0067	1	397	1.27448
A3	R51 Headache	0.025974	2	0.0281731	582	0.921944	1	397	1.27448
A3	R52 Pain, not elsewhere classified	0	0	0.00580889	120	0	1	397	1.27448
A3	R53 Malaise and fatigue	0	0	0.0241553	499	0	0.268349	106.535	2.17417
A3	R54 Senility	0	0	0.0135057	279	0	0.630005	250.112	1.44573
A3	R55 Syncope and collapse	0.0649351	5	0.0537322	1110	1.20849	0.609324	241.902	1.52139
A3	R56 Convulsions, not elsewhere classified	0.012987	1	0.0116662	241	1.11322	0.594882	236.168	1.55887
A3	R59 Enlarged lymph nodes	0	0	0.0149579	309	0	0.633625	251.549	1.4053
A3	R60 Oedema, not elsewhere classified	0.025974	2	0.0213477	441	1.21672	0.681138	270.412	1.45383
A3	R63 Symptoms and signs concerning food and fluid intake	0.0519481	4	0.0463743	958	1.12019	0.782723	310.741	1.49395
A3	R69 Unknown and unspecified causes of morbidity	0.038961	3	0.0682544	1410	0.570821	0.492853	195.662	1.73153
A3	R73 Elevated blood glucose level	0	0	0.00958466	198	0	1	397	1.27448
A3	R79 Other abnormal findings of blood chemistry	0.0779221	6	0.0576048	1190	1.3527	0.455785	180.947	1.7233
A3	R91 Abnormal findings on diagnostic imaging of lung	0.0519481	4	0.0179107	370	2.90039	0.0497843	19.7644	2.47055
A3	R93 Abnormal findings on diagnostic imaging of other body structures	0	0	0.0202343	418	0	0.411896	163.523	1.9238
A3	R94 Abnormal results of function studies	0.038961	3	0.0303998	628	1.28162	0.508945	202.051	1.72693
A3	S00 Superficial injury of head	0.025974	2	0.018056	373	1.43853	0.406046	161.2	2.06667
A3	S01 Open wound of head	0.038961	3	0.0229935	475	1.69444	0.260763	103.523	2.20261
A3	S02 Fracture of skull and facial bones	0	0	0.0121018	250	0	1	397	1.27448
A3	S06 Intracranial injury	0.012987	1	0.00943944	195	1.37582	0.51823	205.737	1.71448
A3	S09 Other and unspecified injuries of head	0.012987	1	0.0122471	253	1.06042	0.612813	243.287	1.5111
A3	S22 Fracture of rib(s), sternum and thoracic spine	0.012987	1	0.0158292	327	0.820446	1	397	1.27448
A3	S27 Injury of other and unspecified intrathoracic organs	0.012987	1	0.00571207	118	2.27361	0.356666	141.596	2.09772
A3	S30 Superficial injury of abdomen, lower back and pelvis	0	0	0.005228	108	0	1	397	1.27448
A3	S32 Fracture of lumbar spine and pelvis	0	0	0.00900378	186	0	1	397	1.27448
A3	S42 Fracture of shoulder and upper arm	0.012987	1	0.0132636	274	0.979145	1	397	1.27448
A3	S52 Fracture of forearm	0.012987	1	0.012828	265	1.0124	1	397	1.27448
A3	S61 Open wound of wrist and hand	0.038961	3	0.0174751	361	2.22952	0.152136	60.3979	1.83024
A3	S62 Fracture at wrist and hand level	0.012987	1	0.0125375	259	1.03585	0.621482	246.728	1.46426
A3	S66 Injury of muscle and tendon at wrist and hand level	0.025974	2	0.006535	135	3.9746	0.0906761	35.9984	2.2499
A3	S72 Fracture of femur	0	0	0.0122471	253	0	1	397	1.27448
A3	S80 Superficial injury of lower leg	0.012987	1	0.00571207	118	2.27361	0.356666	141.596	2.09772
A3	S82 Fracture of lower leg, including ankle	0.012987	1	0.0151031	312	0.85989	1	397	1.27448
A3	T81 Complications of procedures, not elsewhere classified	0.0649351	5	0.0560074	1157	1.1594	0.621251	246.637	1.47687
A3	T82 Complications of cardiac and vascular prosthetic devices, implants and grafts	0.012987	1	0.0169426	350	0.766531	1	397	1.27448
A3	T83 Complications of genitourinary prosthetic devices, implants and grafts	0	0	0.0121987	252	0	1	397	1.27448
A3	T84 Complications of internal orthopaedic prosthetic devices, implants and grafts	0	0	0.0189273	391	0	0.408851	162.314	2.00388
A3	T85 Complications of other internal prosthetic devices, implants and grafts	0.025974	2	0.011763	243	2.20811	0.229413	91.077	2.02393
A3	U07 Emergency use of U07	0	0	0.0286088	591	0	0.176963	70.2543	1.8488
A3	U82 Resistance to betalactam antibiotics	0	0	0.00755155	156	0	1	397	1.27448
A3	U83 Resistance to other antibiotics	0	0	0.00513118	106	0	1	397	1.27448
A3	V18 Pedal cyclist injured in noncollision transport accident	0.025974	2	0.00668022	138	3.8882	0.0940915	37.3543	1.96602
A3	W01 Fall on same level from slipping, tripping and stumbling	0	0	0.0225578	466	0	0.424336	168.461	1.85122
A3	W10 Fall on and from stairs and steps	0.012987	1	0.0112305	232	1.1564	0.580899	230.617	1.6298
A3	W11 Fall on and from ladder	0	0	0.00866492	179	0	1	397	1.27448
A3	W18 Other fall on same level	0.025974	2	0.0143286	296	1.81274	0.302447	120.072	2.03511
A3	W19 Unspecified fall	0.038961	3	0.0338368	699	1.15144	0.746581	296.392	1.48941
A3	X59 Exposure to unspecified factor	0.012987	1	0.0184432	381	0.704162	1	397	1.27448
A3	Y43 Primarily systemic agents	0.025974	2	0.0103108	213	2.51911	0.188639	74.8897	1.82658
A3	Y45 Analgesics, antipyretics and anti-inflammatory drugs	0	0	0.00643818	133	0	1	397	1.27448
A3	Y52 Agents primarily affecting the cardiovascular system	0	0	0.0059057	122	0	1	397	1.27448
A3	Y83 Surgical operation and other surgical procedures as the cause of abnormal reaction of the patient, or of later complication, without mention of misadventure at the time of the procedure	0.12987	10	0.0821958	1698	1.58001	0.141676	56.2454	1.9395
A3	Y84 Other medical procedures as the cause of abnormal reaction of the patient, or of later complication, without mention of misadventure at the time of the procedure	0	0	0.0191209	395	0	0.4091	162.413	1.98064
A3	Y95 Nosocomial condition	0.012987	1	0.022461	464	0.578202	1	397	1.27448
A3	Z01 Other special examinations and investigations of persons without complaint or reported diagnosis	0	0	0.00672863	139	0	1	397	1.27448
A3	Z02 Examination and encounter for administrative purposes	0.012987	1	0.00750315	155	1.73088	0.440057	174.703	1.76467
A3	Z03 Medical observation and evaluation for suspected diseases and conditions	0.025974	2	0.053587	1107	0.484708	0.443113	175.916	1.72466
A3	Z04 Examination and observation for other reasons	0	0	0.00687385	142	0	1	397	1.27448
A3	Z08 Follow-up examination after treatment for malignant neoplasms	0.012987	1	0.0240585	497	0.53981	1	397	1.27448
A3	Z09 Follow-up examination after treatment for conditions other than malignant neoplasms	0.038961	3	0.0443896	917	0.877707	1	397	1.27448
A3	Z11 Special screening examination for infectious and parasitic diseases	0.025974	2	0.0519411	1073	0.500067	0.440925	175.047	1.75047
A3	Z12 Special screening examination for neoplasms	0.038961	3	0.032917	680	1.18361	0.74243	294.745	1.48861
A3	Z13 Special screening examination for other diseases and disorders	0	0	0.0480201	992	0	0.0540246	21.4478	2.38308
A3	Z22 Carrier of infectious disease	0	0	0.0101171	209	0	1	397	1.27448
A3	Z29 Need for other prophylactic measures	0	0	0.00672863	139	0	1	397	1.27448
A3	Z30 Contraceptive management	0.012987	1	0.0214445	443	0.605611	1	397	1.27448
A3	Z43 Attention to artificial openings	0.012987	1	0.00968148	200	1.34143	0.527211	209.303	1.67442
A3	Z45 Adjustment and management of implanted device	0.012987	1	0.0158292	327	0.820446	1	397	1.27448
A3	Z46 Fitting and adjustment of other devices	0.025974	2	0.0349501	722	0.743174	1	397	1.27448
A3	Z47 Other orthopaedic follow-up care	0	0	0.00939103	194	0	1	397	1.27448
A3	Z48 Other surgical follow-up care	0.012987	1	0.00605092	125	2.14629	0.373331	148.212	2.0585
A3	Z50 Care involving use of rehabilitation procedures	0.0519481	4	0.0820021	1694	0.633496	0.529256	210.115	1.66758
A3	Z51 Other medical care	0.038961	3	0.0953142	1969	0.408764	0.117203	46.5294	2.02302
A3	Z53 Persons encountering health services for specific procedures, not carried out	0.0909091	7	0.118453	2447	0.76747	0.596018	236.619	1.54653
A3	Z57 Occupational exposure to risk-factors	0.025974	2	0.00658341	136	3.94538	0.0918104	36.4487	2.02493
A3	Z60 Problems related to social environment	0.012987	1	0.0150063	310	0.865438	1	397	1.27448
A3	Z71 Persons encountering health services for other counselling and medical advice, not elsewhere classified	0.012987	1	0.0108433	224	1.1977	0.568069	225.524	1.65826
A3	Z72 Problems related to lifestyle	0.12987	10	0.0844709	1745	1.53745	0.150346	59.6873	1.86523
A3	Z73 Problems related to life-management difficulty	0	0	0.0072127	149	0	1	397	1.27448
A3	Z75 Problems related to medical facilities and other health care	0	0	0.0102624	212	0	1	397	1.27448
A3	Z80 Family history of malignant neoplasm	0.025974	2	0.0323845	669	0.80205	1	397	1.27448
A3	Z82 Family history of certain disabilities and chronic diseases leading to disablement	0.0779221	6	0.0709168	1465	1.09878	0.822411	326.497	1.49769
A3	Z83 Family history of other specific disorders	0.012987	1	0.0110853	229	1.17155	0.576132	228.725	1.6455
A3	Z85 Personal history of malignant neoplasm	0.103896	8	0.121018	2500	0.858514	0.86069	341.694	1.51864
A3	Z86 Personal history of certain other diseases	0.324675	25	0.307968	6362	1.05425	0.80508	319.617	1.50055
A3	Z87 Personal history of other diseases and conditions	0.0909091	7	0.155388	3210	0.585047	0.154708	61.4191	1.80644
A3	Z88 Personal history of allergy to drugs, medicaments and biological substances	0.0909091	7	0.102236	2112	0.889205	1	397	1.27448
A3	Z90 Acquired absence of organs, not elsewhere classified	0.0649351	5	0.0668506	1381	0.971346	1	397	1.27448
A3	Z91 Personal history of risk-factors, not elsewhere classified	0.038961	3	0.0282215	583	1.38054	0.481033	190.97	1.72045
A3	Z92 Personal history of medical treatment	0.181818	14	0.228338	4717	0.796269	0.414919	164.723	1.89337
A3	Z93 Artificial opening status	0.012987	1	0.0215413	445	0.602889	1	397	1.27448
A3	Z94 Transplanted organ and tissue status	0.012987	1	0.0059057	122	2.19906	0.366241	145.398	2.10722
A3	Z95 Presence of cardiac and vascular implants and grafts	0.0779221	6	0.0997192	2060	0.781415	0.702643	278.949	1.47592
A3	Z96 Presence of other functional implants	0.0909091	7	0.119954	2478	0.757869	0.597135	237.062	1.51963
A3	Z97 Presence of other devices	0	0	0.00987511	204	0	1	397	1.27448
A3	Z98 Other postsurgical states	0.038961	3	0.0203795	421	1.91177	0.207565	82.4034	1.8728
A3	Z99 Dependence on enabling machines and devices, not elsewhere classified	0.025974	2	0.0207184	428	1.25367	0.675044	267.992	1.44861
A4	A00-B99 Certain infectious and parasitic diseases	0.151515	15	0.17295	3569	0.876062	0.690015	106.952	1.20171
A4	C00-C14 Malignant neoplasms of lip, oral cavity and pharynx	0.010101	1	0.00586354	121	1.72268	0.441331	68.4064	1.31551
A4	C15-C26 Malignant neoplasms of digestive organs	0.0606061	6	0.0407056	840	1.48889	0.301302	46.7018	1.33434
A4	C30-C39 Malignant neoplasms of respiratory and intrathoracic organs	0.020202	2	0.018366	379	1.09997	0.704396	109.181	1.1998
A4	C43-C44 Melanoma and other malignant neoplasms of skin	0.040404	4	0.0692964	1430	0.583061	0.32431	50.268	1.32284
A4	C45-C49 Malignant neoplasms of mesothelial and soft tissue	0.010101	1	0.00513665	106	1.96646	0.399408	61.9082	1.34583
A4	C60-C63 Malignant neoplasms of male genital organs	0.040404	4	0.0672126	1387	0.601138	0.418447	64.8593	1.29719
A4	C64-C68 Malignant neoplasms of urinary tract	0.010101	1	0.0208374	430	0.484755	0.726828	112.658	1.13796
A4	C76-C80 Malignant neoplasms of ill-defined, other secondary and unspecified sites	0.0707071	7	0.0511727	1056	1.38173	0.356604	55.2736	1.34814
A4	C7B-C7B Secondary neuroendocrine tumors	0	0	0.00770498	159	0	1	155	1.13553
A4	C81-C96 Malignant neoplasms of lymphoid, hematopoietic and related tissue	0.010101	1	0.0238418	492	0.423668	0.734558	113.857	1.11624
A4	D00-D09 In situ neoplasms	0.020202	2	0.0151677	313	1.33191	0.664217	102.954	1.19713
A4	D10-D36 Benign neoplasms, except benign neuroendocrine tumors	0.121212	12	0.151677	3130	0.799148	0.48367	74.9689	1.29257
A4	D37-D48 Neoplasms of uncertain behavior, polycythemia vera and myelodysplastic syndromes	0.010101	1	0.0075596	156	1.33618	0.528221	81.8742	1.2596
A4	D3A-D3A Benign neuroendocrine tumors	0.020202	2	0.0209827	433	0.962792	1	155	1.13553
A4	D50-D53 Nutritional anemias	0.030303	3	0.0526265	1086	0.575813	0.494912	76.7114	1.30019
A4	D60-D64 Aplastic and other anemias and other bone marrow failure syndromes	0.020202	2	0.07264	1499	0.278111	0.049172	7.62166	1.27028
A4	D65-D69 Coagulation defects, purpura and other hemorrhagic conditions	0.020202	2	0.0194805	402	1.03704	0.719492	111.521	1.16168
A4	D70-D77 Other disorders of blood and blood-forming organs	0.040404	4	0.0234057	483	1.72625	0.298353	46.2447	1.36014
A4	D80-D89 Certain disorders involving the immune mechanism	0.020202	2	0.005912	122	3.41712	0.116678	18.0851	1.50709
A4	E00-E07 Disorders of thyroid gland	0.030303	3	0.0362958	749	0.834891	1	155	1.13553
A4	E08-E13 Diabetes mellitus	0.141414	14	0.124249	2564	1.13815	0.544732	84.4335	1.20619
A4	E15-E16 Other disorders of glucose regulation and pancreatic internal secretion	0	0	0.0104187	215	0	0.630432	97.717	1.28575
A4	E20-E35 Disorders of other endocrine glands	0.020202	2	0.0130839	270	1.54403	0.372202	57.6913	1.3736
A4	E50-E64 Other nutritional deficiencies	0.030303	3	0.0201105	415	1.50683	0.45466	70.4724	1.30504
A4	E65-E68 Overweight, obesity and other hyperalimentation	0.0707071	7	0.0802481	1656	0.881106	0.854448	132.439	1.16175
A4	E70-E88 Metabolic disorders	0.222222	22	0.269674	5565	0.824039	0.310189	48.0793	1.33554
A4	E89-E89 Postprocedural endocrine and metabolic complications and disorders, not elsewhere classified	0	0	0.0125024	258	0	0.639288	99.0896	1.23093
A4	F01-F09 Mental disorders due to known physiological conditions	0.010101	1	0.0393487	812	0.256705	0.190888	29.5877	1.34489
A4	F10-F19 Mental and behavioral disorders due to psychoactive substance use	0.10101	10	0.0915875	1890	1.10288	0.726357	112.585	1.14883
A4	F20-F29 Schizophrenia, schizotypal, delusional, and other non-mood psychotic disorders	0	0	0.00596046	123	0	1	155	1.13553
A4	F30-F39 Mood [affective] disorders	0.030303	3	0.0573755	1184	0.528153	0.382063	59.2197	1.3459
A4	F40-F48 Anxiety, dissociative, stress-related, somatoform and other nonpsychotic mental disorders	0.030303	3	0.0434193	896	0.697917	0.802768	124.429	1.13117
A4	G10-G14 Systemic atrophies primarily affecting the central nervous system	0	0	0.00881954	182	0	1	155	1.13553
A4	G20-G26 Extrapyramidal and movement disorders	0	0	0.0211281	436	0	0.278686	43.1964	1.48953
A4	G30-G32 Other degenerative diseases of the nervous system	0	0	0.0223881	462	0	0.178352	27.6446	1.53581
A4	G35-G37 Demyelinating diseases of the central nervous system	0	0	0.00615429	127	0	1	155	1.13553
A4	G40-G47 Episodic and paroxysmal disorders	0.0606061	6	0.0772921	1595	0.784117	0.705792	109.398	1.18911
A4	G50-G59 Nerve, nerve root and plexus disorders	0.040404	4	0.0603315	1245	0.669701	0.528214	81.8732	1.27927
A4	G60-G65 Polyneuropathies and other disorders of the peripheral nervous system	0.010101	1	0.0181237	374	0.557338	1	155	1.13553
A4	G80-G83 Cerebral palsy and other paralytic syndromes	0.020202	2	0.0176391	364	1.1453	0.694735	107.684	1.19649
A4	G89-G99 Other disorders of the nervous system	0.010101	1	0.0261194	539	0.386724	0.525761	81.4929	1.29354
A4	H00-H05 Disorders of eyelid, lacrimal system and orbit	0.030303	3	0.0382826	790	0.791561	1	155	1.13553
A4	H10-H11 Disorders of conjunctiva	0	0	0.00552433	114	0	1	155	1.13553
A4	H15-H22 Disorders of sclera, cornea, iris and ciliary body	0.020202	2	0.0142954	295	1.41318	0.654843	101.501	1.20834
A4	H25-H28 Disorders of lens	0.131313	13	0.128126	2644	1.02488	0.88061	136.495	1.17668
A4	H30-H36 Disorders of choroid and retina	0.040404	4	0.0503974	1040	0.801709	0.819937	127.09	1.14496
A4	H40-H42 Glaucoma	0.030303	3	0.0316437	653	0.957631	1	155	1.13553
A4	H43-H44 Disorders of vitreous body and globe	0.010101	1	0.0100795	208	1.00214	1	155	1.13553
A4	H49-H52 Disorders of ocular muscles, binocular movement, accommodation and refraction	0.0505051	5	0.0261679	540	1.93004	0.191035	29.6105	1.28741
A4	H53-H54 Visual disturbances and blindness	0	0	0.0255379	527	0	0.187245	29.0229	1.45115
A4	H55-H57 Other disorders of eye and adnexa	0	0	0.00537895	111	0	1	155	1.13553
A4	H60-H62 Diseases of external ear	0.010101	1	0.0069781	144	1.44753	0.500053	77.5082	1.27063
A4	H65-H75 Diseases of middle ear and mastoid	0.020202	2	0.0103702	214	1.94808	0.274093	42.4844	1.5173
A4	H80-H83 Diseases of inner ear	0.010101	1	0.0102248	211	0.987888	1	155	1.13553
A4	H90-H94 Other disorders of ear	0.0505051	5	0.0422078	871	1.19658	0.61357	95.1033	1.26804
A4	I05-I09 Chronic rheumatic heart diseases	0.030303	3	0.0309168	638	0.980146	1	155	1.13553
A4	I10-I1A Hypertensive diseases	0.40404	40	0.380161	7845	1.06281	0.678967	105.24	1.20965
A4	I20-I25 Ischemic heart diseases	0.111111	11	0.179347	3701	0.619532	0.0876716	13.5891	1.69864
A4	I26-I28 Pulmonary heart disease and diseases of pulmonary circulation	0	0	0.0423532	874	0	0.0231302	3.58518	1.19506
A4	I30-I5A Other forms of heart disease	0.191919	19	0.213801	4412	0.897653	0.712936	110.505	1.18823
A4	I60-I69 Cerebrovascular diseases	0.020202	2	0.0670188	1383	0.301438	0.0677068	10.4946	1.49922
A4	I70-I79 Diseases of arteries, arterioles and capillaries	0.030303	3	0.0606707	1252	0.499468	0.289248	44.8335	1.40105
A4	I80-I89 Diseases of veins, lymphatic vessels and lymph nodes, not elsewhere classified	0.111111	11	0.125993	2600	0.88188	0.762806	118.235	1.11542
A4	I95-I99 Other and unspecified disorders of the circulatory system	0.0505051	5	0.0545164	1125	0.92642	1	155	1.13553
A4	J00-J06 Acute upper respiratory infections	0.010101	1	0.0110971	229	0.910238	1	155	1.13553
A4	J09-J18 Influenza and pneumonia	0.0707071	7	0.095755	1976	0.738417	0.495188	76.7542	1.27924
A4	J20-J22 Other acute lower respiratory infections	0.0606061	6	0.051415	1061	1.17876	0.645385	100.035	1.20524
A4	J30-J39 Other diseases of upper respiratory tract	0.0505051	5	0.0640628	1322	0.788368	0.83594	129.571	1.14664
A4	J40-J4A Chronic lower respiratory diseases	0.111111	11	0.141888	2928	0.78309	0.471137	73.0262	1.32775
A4	J60-J70 Lung diseases due to external agents	0.010101	1	0.017106	353	0.590494	1	155	1.13553
A4	J80-J84 Other respiratory diseases principally affecting the interstitium	0.020202	2	0.0234057	483	0.863124	1	155	1.13553
A4	J90-J94 Other diseases of the pleura	0.010101	1	0.0634813	1310	0.159118	0.0215912	3.34664	1.67332
A4	J96-J99 Other diseases of the respiratory system	0.0606061	6	0.0613006	1265	0.988669	1	155	1.13553
A4	K00-K14 Diseases of oral cavity and salivary glands	0.0707071	7	0.0579085	1195	1.22101	0.518007	80.2911	1.29502
A4	K20-K31 Diseases of esophagus, stomach and duodenum	0.191919	19	0.242101	4996	0.792723	0.290817	45.0767	1.36596
A4	K35-K38 Diseases of appendix	0.020202	2	0.0113879	235	1.774	0.311253	48.2442	1.3039
A4	K40-K46 Hernia	0.181818	18	0.230374	4754	0.78923	0.283721	43.9768	1.41861
A4	K50-K52 Noninfective enteritis and colitis	0.040404	4	0.0619306	1278	0.652408	0.529425	82.0609	1.20678
A4	K55-K64 Other diseases of intestines	0.292929	29	0.309168	6380	0.947475	0.827909	128.326	1.14577
A4	K65-K68 Diseases of peritoneum and retroperitoneum	0.020202	2	0.0193351	399	1.04483	0.71751	111.214	1.17067
A4	K70-K77 Diseases of liver	0.030303	3	0.0414809	856	0.73053	0.80086	124.133	1.13884
A4	K80-K87 Disorders of gallbladder, biliary tract and pancreas	0.0606061	6	0.063869	1318	0.948912	1	155	1.13553
A4	K90-K95 Other diseases of the digestive system	0.0505051	5	0.0710894	1467	0.710445	0.557455	86.4055	1.20008
A4	L00-L08 Infections of the skin and subcutaneous tissue	0.040404	4	0.0617852	1275	0.653943	0.529241	82.0323	1.22436
A4	L20-L30 Dermatitis and eczema	0.010101	1	0.0235026	485	0.429782	0.733217	113.649	1.12523
A4	L40-L45 Papulosquamous disorders	0.030303	3	0.0154584	319	1.96029	0.19788	30.6715	1.22686
A4	L49-L54 Urticaria and erythema	0	0	0.00629967	130	0	1	155	1.13553
A4	L55-L59 Radiation-related disorders of the skin and subcutaneous tissue	0.010101	1	0.0153615	317	0.657553	1	155	1.13553
A4	L60-L75 Disorders of skin appendages	0.040404	4	0.0358112	739	1.12825	0.782681	121.316	1.12329
A4	L80-L99 Other disorders of the skin and subcutaneous tissue	0.0606061	6	0.0847063	1748	0.715484	0.473146	73.3377	1.3096
A4	M05-M14 Inflammatory polyarthropathies	0.0707071	7	0.108839	2246	0.649649	0.260649	40.4007	1.49632
A4	M15-M19 Osteoarthritis	0.232323	23	0.181479	3745	1.28017	0.192319	29.8094	1.24206
A4	M20-M25 Other joint disorders	0.151515	15	0.118967	2455	1.27359	0.349152	54.1186	1.35296
A4	M30-M36 Systemic connective tissue disorders	0	0	0.0148769	307	0	0.410125	63.5693	1.32436
A4	M40-M43 Deforming dorsopathies	0	0	0.0125509	259	0	0.639627	99.1421	1.20905
A4	M45-M49 Spondylopathies	0.0606061	6	0.0659042	1360	0.919608	1	155	1.13553
A4	M50-M54 Other dorsopathies	0.0909091	9	0.0885831	1828	1.02626	0.859858	133.278	1.15894
A4	M60-M63 Disorders of muscles	0	0	0.00818957	169	0	1	155	1.13553
A4	M65-M67 Disorders of synovium and tendon	0.010101	1	0.028397	586	0.355707	0.534719	82.8815	1.20118
A4	M70-M79 Other soft tissue disorders	0.111111	11	0.114266	2358	0.972387	1	155	1.13553
A4	M80-M85 Disorders of bone density and structure	0.030303	3	0.0312076	644	0.971014	1	155	1.13553
A4	M86-M90 Other osteopathies	0.010101	1	0.0144408	298	0.699478	1	155	1.13553
A4	N00-N08 Glomerular diseases	0	0	0.0120663	249	0	0.636475	98.6537	1.24878
A4	N10-N16 Renal tubulo-interstitial diseases	0.020202	2	0.0237449	490	0.850794	1	155	1.13553
A4	N17-N19 Acute kidney failure and chronic kidney disease	0.0707071	7	0.109614	2262	0.645054	0.260559	40.3867	1.55333
A4	N20-N23 Urolithiasis	0.0505051	5	0.0362473	748	1.39335	0.412012	63.8618	1.3033
A4	N25-N29 Other disorders of kidney and ureter	0.010101	1	0.0239387	494	0.421952	0.734961	113.919	1.10601
A4	N30-N39 Other diseases of the urinary system	0.0909091	9	0.123183	2542	0.738002	0.44277	68.6293	1.29489
A4	N40-N53 Diseases of male genital organs	0.151515	15	0.187439	3868	0.808342	0.439431	68.1118	1.33553
A4	Q20-Q28 Congenital malformations of the circulatory system	0.020202	2	0.00751115	155	2.68961	0.17075	26.4663	1.55684
A4	R00-R09 Symptoms and signs involving the circulatory and respiratory systems	0.161616	16	0.22611	4666	0.714769	0.14873	23.0532	1.53688
A4	R10-R19 Symptoms and signs involving the digestive system and abdomen	0.191919	19	0.203479	4199	0.943188	0.900639	139.599	1.19315
A4	R20-R23 Symptoms and signs involving the skin and subcutaneous tissue	0.030303	3	0.0355204	733	0.853115	1	155	1.13553
A4	R25-R29 Symptoms and signs involving the nervous and musculoskeletal systems	0.030303	3	0.0711863	1469	0.425686	0.165967	25.7249	1.6078
A4	R30-R39 Symptoms and signs involving the genitourinary system	0.131313	13	0.158461	3270	0.828678	0.581292	90.1002	1.23425
A4	R40-R46 Symptoms and signs involving cognition, perception, emotional state and behavior	0.020202	2	0.0712832	1471	0.283405	0.048299	7.48635	1.49727
A4	R47-R49 Symptoms and signs involving speech and voice	0.010101	1	0.0185113	382	0.545666	1	155	1.13553
A4	R50-R69 General symptoms and signs	0.191919	19	0.224414	4631	0.855203	0.546608	84.7243	1.1933
A4	R70-R79 Abnormal findings on examination of blood, without diagnosis	0.020202	2	0.0738031	1523	0.273729	0.0340741	5.28148	1.32037
A4	R90-R94 Abnormal findings on diagnostic imaging and in function studies, without diagnosis	0.0606061	6	0.0659042	1360	0.919608	1	155	1.13553
A4	S00-S09 Injuries to the head	0.040404	4	0.056794	1172	0.711414	0.663081	102.778	1.20915
A4	S10-S19 Injuries to the neck	0.010101	1	0.00503974	104	2.00427	0.393588	61.0061	1.35569
A4	S20-S29 Injuries to the thorax	0.040404	4	0.0199167	411	2.02866	0.13596	21.0738	1.62107
A4	S30-S39 Injuries to the abdomen, lower back, lumbar spine, pelvis and external genitals	0.020202	2	0.0170576	352	1.18434	0.687173	106.512	1.21036
A4	S40-S49 Injuries to the shoulder and upper arm	0.020202	2	0.0207889	429	0.971769	1	155	1.13553
A4	S50-S59 Injuries to the elbow and forearm	0	0	0.0218066	450	0	0.283536	43.9481	1.46494
A4	S60-S69 Injuries to the wrist, hand and fingers	0.020202	2	0.0382826	790	0.527707	0.59424	92.1072	1.24469
A4	S70-S79 Injuries to the hip and thigh	0.020202	2	0.0192867	398	1.04746	0.71685	111.112	1.18204
A4	S80-S89 Injuries to the knee and lower leg	0.030303	3	0.0304807	629	0.994171	1	155	1.13553
A4	S90-S99 Injuries to the ankle and foot	0	0	0.0108064	223	0	0.631121	97.8238	1.27044
A4	T15-T19 Effects of foreign body entering through natural orifice	0.020202	2	0.00499128	103	4.04746	0.0880478	13.6474	1.51638
A4	T36-T50 Poisoning by, adverse effect of and underdosing of drugs, medicaments and biological substances	0	0	0.0125024	258	0	0.639288	99.0896	1.23093
A4	T51-T65 Toxic effects of substances chiefly nonmedicinal as to source	0	0	0.00513665	106	0	1	155	1.13553
A4	T66-T78 Other and unspecified effects of external causes	0	0	0.0056697	117	0	1	155	1.13553
A4	T80-T88 Complications of surgical and medical care, not elsewhere classified	0.10101	10	0.13869	2862	0.728317	0.381158	59.0796	1.37394
A4	V10-V19 Pedal cycle rider injured in transport accident	0	0	0.0109033	225	0	0.63137	97.8623	1.25464
A4	V20-V29 Motorcycle rider injured in transport accident	0	0	0.0050882	105	0	1	155	1.13553
A4	V40-V49 Car occupant injured in transport accident	0.020202	2	0.00533049	110	3.7899	0.0983286	15.2409	1.38554
A4	W00-W19 Slipping, tripping, stumbling and falls	0.0909091	9	0.0914421	1887	0.994171	1	155	1.13553
A4	W20-W49 Exposure to inanimate mechanical forces	0.020202	2	0.0309653	639	0.652408	0.772656	119.762	1.11927
A4	W50-W64 Exposure to animate mechanical forces	0.010101	1	0.00663888	137	1.52149	0.48286	74.8432	1.31304
A4	X30-X39 Exposure to forces of nature	0	0	0.00562124	116	0	1	155	1.13553
A4	X52-X58 Accidental exposure to other specified factors	0.010101	1	0.0270886	559	0.372888	0.52867	81.9439	1.24157
A4	X92-Y09 Assault	0.020202	2	0.0067358	139	2.9992	0.143978	22.3165	1.59404
A4	Y35-Y38 Legal intervention, operations of war, military operations, and terrorism	0.020202	2	0.0450184	929	0.44875	0.330935	51.295	1.31526
A4	Y83-Y84 Surgical and other medical procedures as the cause of abnormal reaction of the patient, or of later complication, without mention of misadventure at the time of the procedure	0.0707071	7	0.102442	2114	0.690213	0.405159	62.7996	1.33616
A4	Y90-Y99 Supplementary factors related to causes of morbidity classified elsewhere	0	0	0.0232603	480	0	0.179024	27.7488	1.46046
A4	Z00-Z13 Persons encountering health services for examinations	0.121212	12	0.222185	4585	0.545547	0.0150407	2.3313	2.3313
A4	Z20-Z29 Persons with potential health hazards related to communicable diseases	0.020202	2	0.019529	403	1.03446	0.720153	111.624	1.15076
A4	Z30-Z39 Persons encountering health services in circumstances related to reproduction	0.010101	1	0.0219035	452	0.46116	0.728429	112.906	1.12906
A4	Z40-Z53 Encounters for other specific health care	0.20202	20	0.280432	5787	0.720389	0.0929708	14.4105	1.44105
A4	Z55-Z65 Persons with potential health hazards related to socioeconomic and psychosocial circumstances	0.030303	3	0.027767	573	1.09133	0.756436	117.248	1.11664
A4	Z69-Z76 Persons encountering health services in other circumstances	0.0909091	9	0.108645	2242	0.836753	0.7458	115.599	1.11153
A4	Z77-Z99 Persons with potential health hazards related to family and personal history and certain conditions influencing health status	0.474747	47	0.542305	11191	0.875426	0.190271	29.492	1.40438
A4	A04 Other bacterial intestinal infections	0	0	0.0115332	238	0	0.633673	251.568	1.28351
A4	A09 Other gastroenteritis and colitis of infectious and unspecified origin	0.0505051	5	0.042547	878	1.18704	0.615761	244.457	1.32139
A4	A41 Other sepsis	0.020202	2	0.0449215	927	0.449718	0.330837	131.342	1.75123
A4	A49 Bacterial infection of unspecified site	0.020202	2	0.00726885	150	2.77926	0.16229	64.4293	2.07836
A4	B34 Viral infection of unspecified site	0	0	0.00634813	131	0	1	397	1.20121
A4	B37 Candidiasis	0.010101	1	0.0158461	327	0.637445	1	397	1.20121
A4	B95 Streptococcus and staphylococcus as the cause of diseases classified to other chapters	0.010101	1	0.0254894	526	0.396282	0.524652	208.287	1.38858
A4	B96 Other specified bacterial agents as the cause of diseases classified to other chapters	0.020202	2	0.0464237	958	0.435166	0.333513	132.405	1.74217
A4	B97 Viral agents as the cause of diseases classified to other chapters	0.010101	1	0.0112909	233	0.894611	1	397	1.20121
A4	B98 Other specified infectious agents as the cause of diseases classified to other chapters	0.010101	1	0.00814111	168	1.24074	0.554817	220.262	1.33492
A4	C15 Malignant neoplasm of oesophagus	0	0	0.00688118	142	0	1	397	1.20121
A4	C16 Malignant neoplasm of stomach	0	0	0.00533049	110	0	1	397	1.20121
A4	C18 Malignant neoplasm of colon	0.030303	3	0.015943	329	1.90071	0.210183	83.4426	1.73839
A4	C20 Malignant neoplasm of rectum	0.020202	2	0.00823803	170	2.45229	0.196535	78.0244	1.69618
A4	C34 Malignant neoplasm of bronchus and lung	0.020202	2	0.0157492	325	1.28274	0.670951	266.368	1.22187
A4	C43 Malignant melanoma of skin	0.010101	1	0.00949796	196	1.06349	0.61124	242.662	1.32602
A4	C44 Other malignant neoplasms of skin	0.040404	4	0.0628998	1298	0.642356	0.531021	210.815	1.3601
A4	C61 Malignant neoplasm of prostate	0.040404	4	0.0652743	1347	0.618989	0.416254	165.253	1.46242
A4	C64 Malignant neoplasm of kidney, except renal pelvis	0	0	0.00702656	145	0	1	397	1.20121
A4	C67 Malignant neoplasm of bladder	0.010101	1	0.0138108	285	0.731384	1	397	1.20121
A4	C77 Secondary and unspecified malignant neoplasm of lymph nodes	0.030303	3	0.0234542	484	1.29201	0.506186	200.956	1.37641
A4	C78 Secondary malignant neoplasm of respiratory and digestive organs	0.0505051	5	0.0284454	587	1.77551	0.209578	83.2025	1.77027
A4	C79 Secondary malignant neoplasm of other and unspecified sites	0.030303	3	0.0248595	513	1.21897	0.739184	293.456	1.24346
A4	C80 Malignant neoplasm, without specification of site	0	0	0.00770498	159	0	1	397	1.20121
A4	C85 Other and unspecified types of non-Hodgkin lymphoma	0	0	0.00586354	121	0	1	397	1.20121
A4	D04 Carcinoma in situ of skin	0.020202	2	0.00586354	121	3.44536	0.115117	45.7014	2.68832
A4	D12 Benign neoplasm of colon, rectum, anus and anal canal	0.0808081	8	0.0832041	1717	0.971203	1	397	1.20121
A4	D13 Benign neoplasm of other and ill-defined parts of digestive system	0.020202	2	0.00552433	114	3.65692	0.104349	41.4265	2.95903
A4	D17 Benign lipomatous neoplasm	0.030303	3	0.0273793	565	1.10678	0.753852	299.279	1.24182
A4	D18 Haemangioma and lymphangioma, any site	0.010101	1	0.00528203	109	1.91233	0.408035	161.99	1.57272
A4	D22 Melanocytic naevi	0	0	0.0122601	253	0	0.637671	253.155	1.22891
A4	D23 Other benign neoplasms of skin	0	0	0.0116786	241	0	0.634364	251.842	1.27839
A4	D37 Neoplasm of uncertain or unknown behaviour of oral cavity and digestive organs	0.010101	1	0.00634813	131	1.59118	0.467657	185.66	1.41186
A4	D41 Neoplasm of uncertain or unknown behaviour of urinary organs	0	0	0.00562124	116	0	1	397	1.20121
A4	D47 Other neoplasms of uncertain or unknown behaviour of lymphoid, haematopoietic and related tissue	0	0	0.00620275	128	0	1	397	1.20121
A4	D50 Iron deficiency anaemia	0.020202	2	0.0479744	990	0.4211	0.338735	134.478	1.70225
A4	D64 Other anaemias	0.020202	2	0.0679395	1402	0.297353	0.0683877	27.1499	9.04997
A4	D68 Other coagulation defects	0	0	0.005912	122	0	1	397	1.20121
A4	D69 Purpura and other haemorrhagic conditions	0.020202	2	0.0138593	286	1.45765	0.399388	158.557	1.61793
A4	D70 Agranulocytosis	0.020202	2	0.0139077	287	1.45257	0.40107	159.225	1.60833
A4	E03 Other hypothyroidism	0.030303	3	0.0298023	615	1.0168	0.771032	306.1	1.25967
A4	E05 Thyrotoxicosis [hyperthyroidism]	0	0	0.00499128	103	0	1	397	1.20121
A4	E10 Type 1 diabetes mellitus	0.010101	1	0.0129386	267	0.780691	1	397	1.20121
A4	E11 Type 2 diabetes mellitus	0.121212	12	0.118579	2447	1.0222	0.876755	348.072	1.32852
A4	E14 Unspecified diabetes mellitus	0.010101	1	0.0170091	351	0.593859	1	397	1.20121
A4	E16 Other disorders of pancreatic internal secretion	0	0	0.0103702	214	0	0.630382	250.262	1.31027
A4	E53 Deficiency of other B group vitamins	0.020202	2	0.00925567	191	2.18266	0.233345	92.6381	1.71552
A4	E55 Vitamin D deficiency	0.010101	1	0.00978872	202	1.0319	0.622376	247.083	1.3213
A4	E66 Obesity	0.0707071	7	0.0801997	1655	0.881638	0.854454	339.218	1.32507
A4	E78 Disorders of lipoprotein metabolism and other lipidaemias	0.181818	18	0.210457	4343	0.863919	0.539294	214.1	1.33812
A4	E83 Disorders of mineral metabolism	0.010101	1	0.024278	501	0.416057	0.736434	292.364	1.24942
A4	E86 Volume depletion	0.020202	2	0.0328067	677	0.615789	0.774761	307.58	1.25033
A4	E87 Other disorders of fluid, electrolyte and acid-base balance	0.030303	3	0.0687149	1418	0.440997	0.162684	64.5855	1.95714
A4	F00 Dementia in Alzheimer disease	0	0	0.00944951	195	0	1	397	1.20121
A4	F01 Vascular dementia	0	0	0.00581508	120	0	1	397	1.20121
A4	F02 Dementia in other diseases classified elsewhere	0	0	0.0056697	117	0	1	397	1.20121
A4	F03 Unspecified dementia	0	0	0.0132293	273	0	0.644889	256.021	1.20765
A4	F05 Delirium, not induced by alcohol and other psychoactive substances	0.010101	1	0.0232603	480	0.434259	0.732324	290.733	1.24778
A4	F10 Mental and behavioural disorders due to use of alcohol	0.040404	4	0.0352297	727	1.14687	0.780767	309.965	1.24986
A4	F17 Mental and behavioural disorders due to use of tobacco	0.0808081	8	0.0670673	1384	1.20488	0.544652	216.227	1.33473
A4	F32 Depressive episode	0.030303	3	0.053838	1111	0.562856	0.498414	197.87	1.39345
A4	F41 Other anxiety disorders	0.020202	2	0.0371196	766	0.544241	0.591007	234.63	1.31078
A4	G12 Spinal muscular atrophy and related syndromes	0	0	0.00770498	159	0	1	397	1.20121
A4	G20 Parkinson disease	0	0	0.0144892	299	0	0.409626	162.621	1.50575
A4	G25 Other extrapyramidal and movement disorders	0	0	0.00552433	114	0	1	397	1.20121
A4	G30 Alzheimer disease	0	0	0.011824	244	0	0.635111	252.139	1.25442
A4	G31 Other degenerative diseases of nervous system, not elsewhere classified	0	0	0.0124055	256	0	0.638625	253.534	1.2248
A4	G35 Multiple sclerosis	0	0	0.00542741	112	0	1	397	1.20121
A4	G40 Epilepsy	0.010101	1	0.0183175	378	0.55144	1	397	1.20121
A4	G43 Migraine	0	0	0.00935259	193	0	1	397	1.20121
A4	G45 Transient cerebral ischaemic attacks and related syndromes	0.020202	2	0.0137624	284	1.46792	0.396018	157.219	1.65494
A4	G47 Sleep disorders	0.030303	3	0.0379434	783	0.798638	1	397	1.20121
A4	G55 Nerve root and plexus compressions in diseases classified elsewhere	0.030303	3	0.0202559	418	1.49601	0.456644	181.288	1.39452
A4	G56 Mononeuropathies of upper limb	0.010101	1	0.0287362	593	0.351508	0.536653	213.051	1.33994
A4	G62 Other polyneuropathies	0.010101	1	0.0128416	265	0.786583	1	397	1.20121
A4	G63 Polyneuropathy in diseases classified elsewhere	0	0	0.0056697	117	0	1	397	1.20121
A4	G81 Hemiplegia	0	0	0.0134231	277	0	0.646557	256.683	1.20508
A4	G93 Other disorders of brain	0.010101	1	0.0109033	225	0.92642	1	397	1.20121
A4	G99 Other disorders of nervous system in diseases classified elsewhere	0	0	0.00726885	150	0	1	397	1.20121
A4	H00 Hordeolum and chalazion	0.010101	1	0.00649351	134	1.55556	0.475313	188.699	1.4082
A4	H02 Other disorders of eyelid	0	0	0.0248595	513	0	0.183871	72.9966	1.73801
A4	H04 Disorders of lacrimal system	0.010101	1	0.00741423	153	1.36238	0.52133	206.968	1.39843
A4	H18 Other disorders of cornea	0.010101	1	0.00843187	174	1.19796	0.567552	225.318	1.29493
A4	H25 Senile cataract	0.0707071	7	0.0649835	1341	1.08808	0.836907	332.252	1.30808
A4	H26 Other cataract	0.0606061	6	0.0883892	1824	0.685673	0.475936	188.947	1.39961
A4	H33 Retinal detachments and breaks	0.020202	2	0.01415	292	1.4277	0.409446	162.55	1.56298
A4	H35 Other retinal disorders	0.020202	2	0.0258771	534	0.780691	1	397	1.20121
A4	H36 Retinal disorders in diseases classified elsewhere	0	0	0.01415	292	0	0.65338	259.392	1.20647
A4	H40 Glaucoma	0.030303	3	0.0316437	653	0.957631	1	397	1.20121
A4	H43 Disorders of vitreous body	0.010101	1	0.00799574	165	1.2633	0.54831	217.679	1.32731
A4	H52 Disorders of refraction and accommodation	0.0505051	5	0.0219035	452	2.3058	0.0669863	26.5936	13.2968
A4	H53 Visual disturbances	0	0	0.019529	403	0	0.27113	107.639	1.68186
A4	H54 Visual impairment including blindness (binocular or monocular)	0	0	0.00722039	149	0	1	397	1.20121
A4	H61 Other disorders of external ear	0.010101	1	0.00494282	102	2.04357	0.387712	153.922	1.69145
A4	H81 Disorders of vestibular function	0	0	0.00639659	132	0	1	397	1.20121
A4	H90 Conductive and sensorineural hearing loss	0.010101	1	0.00843187	174	1.19796	0.567552	225.318	1.29493
A4	H91 Other hearing loss	0.0505051	5	0.0315953	652	1.5985	0.245842	97.5991	1.71227
A4	I07 Rheumatic tricuspid valve diseases	0	0	0.00537895	111	0	1	397	1.20121
A4	I08 Multiple valve diseases	0.030303	3	0.0251502	519	1.20488	0.740659	294.042	1.24068
A4	I10 Essential (primary) hypertension	0.40404	40	0.379143	7824	1.06567	0.606081	240.614	1.32936
A4	I12 Hypertensive renal disease	0	0	0.00794728	164	0	1	397	1.20121
A4	I20 Angina pectoris	0.0606061	6	0.0978872	2020	0.619142	0.306892	121.836	1.69217
A4	I21 Acute myocardial infarction	0.040404	4	0.056697	1170	0.712631	0.663	263.211	1.21857
A4	I24 Other acute ischaemic heart diseases	0.010101	1	0.0124055	256	0.814236	1	397	1.20121
A4	I25 Chronic ischaemic heart disease	0.10101	10	0.162531	3354	0.62148	0.102834	40.8251	3.40209
A4	I26 Pulmonary embolism	0	0	0.0253441	523	0	0.186204	73.9231	1.68007
A4	I27 Other pulmonary heart diseases	0	0	0.0193836	400	0	0.270735	107.482	1.70606
A4	I31 Other diseases of pericardium	0	0	0.0101279	209	0	0.630253	250.21	1.32738
A4	I34 Nonrheumatic mitral valve disorders	0.040404	4	0.0212735	439	1.89927	0.160668	63.7852	2.12617
A4	I35 Nonrheumatic aortic valve disorders	0.010101	1	0.0244718	505	0.412761	0.73732	292.716	1.2456
A4	I42 Cardiomyopathy	0	0	0.0117271	242	0	0.634606	251.939	1.26921
A4	I44 Atrioventricular and left bundle-branch block	0.020202	2	0.0415778	858	0.485884	0.445601	176.904	1.41523
A4	I45 Other conduction disorders	0.010101	1	0.0267494	552	0.377617	0.527492	209.414	1.38685
A4	I46 Cardiac arrest	0.030303	3	0.0113394	234	2.67236	0.103145	40.9487	3.1499
A4	I47 Paroxysmal tachycardia	0.020202	2	0.0203528	420	0.992593	1	397	1.20121
A4	I48 Atrial fibrillation and flutter	0.0808081	8	0.117804	2431	0.685955	0.347361	137.902	1.68174
A4	I49 Other cardiac arrhythmias	0.030303	3	0.0228242	471	1.32767	0.495706	196.795	1.39571
A4	I50 Heart failure	0.040404	4	0.0664858	1372	0.60771	0.417301	165.669	1.45323
A4	I51 Complications and ill-defined descriptions of heart disease	0.0505051	5	0.0542256	1119	0.931387	1	397	1.20121
A4	I61 Intracerebral haemorrhage	0	0	0.00571816	118	0	1	397	1.20121
A4	I63 Cerebral infarction	0	0	0.0275732	569	0	0.119321	47.3704	2.49318
A4	I64 Stroke, not specified as haemorrhage or infarction	0	0	0.00625121	129	0	1	397	1.20121
A4	I65 Occlusion and stenosis of precerebral arteries, not resulting in cerebral infarction	0.020202	2	0.00906183	187	2.22935	0.22629	89.8371	1.76151
A4	I67 Other cerebrovascular diseases	0	0	0.0315468	651	0	0.079365	31.5079	7.87698
A4	I69 Sequelae of cerebrovascular disease	0	0	0.0105641	218	0	0.630632	250.361	1.30396
A4	I70 Atherosclerosis	0.010101	1	0.011824	244	0.854281	1	397	1.20121
A4	I71 Aortic aneurysm and dissection	0	0	0.0181237	374	0	0.430863	171.053	1.4496
A4	I73 Other peripheral vascular diseases	0.030303	3	0.0287362	593	1.05453	0.763191	302.987	1.25201
A4	I74 Arterial embolism and thrombosis	0.010101	1	0.00712347	147	1.41799	0.507247	201.377	1.36991
A4	I77 Other disorders of arteries and arterioles	0.010101	1	0.0107579	222	0.938939	1	397	1.20121
A4	I80 Phlebitis and thrombophlebitis	0	0	0.0205951	425	0	0.275539	109.389	1.65741
[truncated: 28,418 more rows]

## Sheet: female
cluster	ICD-10	prevalence in cluster	case in cluster	prevalence out of cluster	case out of cluster	odd ratio	raw p-value	p-value Bonferroni	p-value Benjamini-Hochberg
[truncated: 33,385 more rows]
