# Supplementary material for: Unsupervised learning reveals novel disease-associated proteins in high-dimensional human proteomic data
Source: Sci Rep. 2026 Feb 22;16:10185. doi: 10.1038/s41598-026-41385-7 (PMC13022487; doi:10.1038/s41598-026-41385-7)
Supplement: Supplementary file 6 — Supplementary Material 6 [file 41598_2026_41385_MOESM6_ESM.xlsx]

## Sheet: Sheet1
Disease	Celiac	Hypertension	Leukemia
Clusters	A10, A11, A27, B7	B1, B2, B5, B6	A1, A5, A13, A15, A37, B10
Common proteins	'suox', 'stoml2', 'palm3', 'vstm2b', 'arhgap30', 'rbp1', 'bloc1s2', 'crtap', 'lsm8', 'spring1', 'txnl1', 'csde1', 'rbpms', 'stau1', 'ecscr', 'stx3', 'cwc15', 'adra2a', 'tdp1', 'atp2b4', 'rnf4', 'morf4l2', 'snx2', 'nubp1', 'igf2bp3', 'rpe', 'cabp2', 'nop56', 'bcl7b', 'aldh2', 'cacnb1', 'kiaa2013', 'myl6b', 'pafah1b3', 'ttn', 'dcun1d1', 'htr1b', 'eif1ax', 'ugdh', 'eif2s2', 'clec2l', 'txk', 'mapre3'…	'ptrhd1', 'ubxn1', 'gmpr', 'pdcd5', 's100a4', 'hars1', 'pcbp2', 'park7', 'ciapin1', 'igbp1', 'kyat1', 'taldo1', 'paxx', 'st13', 'nsfl1c', 'casp8', 'cnp', 'pgd', 'rilp', 'dbnl', 'stambp', 'ppcdc', 'lactb2', 'eif4g1', 'dnaja2', 'sirt2', 'ube2l6', 'glod4', 'grhpr', 'rwdd1', 'eif4b', 'urod', 'crkl', 'fhit', 'qdpr', 'ist1', 'acyp1', 'hgs', 'ywhaq', 'rabep1', 'pebp1', 'stk11', 'akt1s1', 'dffa', 'metap2…	'nfya', 'rbp7', 'dnmbp', 'fus', 'pgd', 'taldo1', 'dnajb14', 'tpr', 'srp14', 'rnase3', 'dpy30', 'prtn3', 'hnrnpul1', 'sugp1', 'tor1aip1', 'dhps', 'npm1', 'tdp1', 'azu1', 'tigar', 'egln1', 'pfkfb2', 'hdgfl2', 'pqbp1', 'zbp1', 'bap18', 'lpcat2', 'kctd5', 'mnat1', 'rab44', 'rcc1', 'nbn', 'rnaseh2a', 'pxn', 'zbtb17', 'nagk', 'il16', 'tcof1', 'capg', 'hmox2', 'ptpn1', 'mad1l1', 'snrpb2', 's100p', 'trim…
