# Supplementary material for: Unsupervised learning reveals novel disease-associated proteins in high-dimensional human proteomic data
Source: Sci Rep. 2026 Feb 22;16:10185. doi: 10.1038/s41598-026-41385-7 (PMC13022487; doi:10.1038/s41598-026-41385-7)
Supplement: Supplementary file 7 — Supplementary Material 7 [file 41598_2026_41385_MOESM7_ESM.xlsx]

## Sheet: fig 3b celiac 53 prot
	all_prot	sick_count	sick_percentages	OR	p_value	suox_deleted	suox_sick_count	suox_sick_percentages	suox_OR	suox_p_value	stoml2_deleted	stoml2_sick_count	stoml2_sick_percentages	stoml2_OR	stoml2_p_value	palm3_deleted	palm3_sick_count	palm3_sick_percentages	palm3_OR	palm3_p_value	vstm2b_deleted	vstm2b_sick_count	vstm2b_sick_percentages	vstm2b_OR	vstm2b_p_value	arhgap30_deleted	arhgap30_sick_count	arhgap30_sick_percentages	arhgap30_OR	arhgap30_p_value	rbp1_deleted	rbp1_sick_count	rbp1_sick_percentages	rbp1_OR	rbp1_p_value	bloc1s2_deleted	bloc1s2_sick_count	bloc1s2_sick_percentages	bloc1s2_OR	bloc1s2_p_value	crtap_deleted	crtap_sick_count	crtap_sick_percentages	crtap_OR	crtap_p_value	lsm8_deleted	lsm8_sick_count	lsm8_sick_percentages	lsm8_OR
0	14552	160	0.011	1.39129	0.0425044	14674	162	0.011	1.39697	0.0340967	14735	160	0.0109	1.37401	0.0691303	14707	161	0.0109	1.38523	0.0490919	14633	160	0.0109	1.38359	0.0528668	14597	160	0.011	1.387	0.0480087	15290	163	0.0107	1.34896	0.127753	14655	160	0.0109	1.38151	0.0560495	14762	164	0.0111	1.40579	0.0248569	14762	162	0.011	1.38864
0.01	2211	63	0.0285	3.60556	1.56737e-21	2222	63	0.0284	3.58771	2.43761e-21	2232	63	0.0282	3.57163	3.62706e-21	2215	63	0.0284	3.59904	1.84141e-21	2225	64	0.0288	3.63974	3.31948e-22	2215	63	0.0284	3.59904	1.84141e-21	2215	63	0.0284	3.59904	1.84141e-21	2227	63	0.0283	3.57965	2.97487e-21	2230	65	0.0291	3.68832	4.7692e-23	2218	63	0.0284	3.59418
0.02	1774	54	0.0304	3.85177	4.46115e-21	1784	54	0.0303	3.83018	7.14856e-21	1783	55	0.0308	3.9033	6.29988e-22	1777	54	0.0304	3.84527	5.14205e-21	1780	55	0.0309	3.90988	5.44232e-22	1774	54	0.0304	3.85177	4.46115e-21	1778	54	0.0304	3.84311	5.39076e-21	1792	54	0.0301	3.81308	1.0382e-20	1785	54	0.0303	3.82803	7.49137e-21	1782	54	0.0303	3.83448
0.03	1546	48	0.031	3.92873	1.39855e-19	1551	48	0.0309	3.91606	1.79539e-19	1556	49	0.0315	3.9848	1.90548e-20	1547	48	0.031	3.92619	1.4704e-19	1555	49	0.0315	3.98737	1.80968e-20	1548	49	0.0317	4.0054	1.25872e-20	1550	48	0.031	3.91859	1.70814e-19	1564	48	0.0307	3.88351	3.41003e-19	1550	48	0.031	3.91859	1.70814e-19	1552	48	0.0309	3.91354
0.04	1414	47	0.0332	4.206	1.52426e-21	1418	47	0.0331	4.19413	1.92122e-21	1425	47	0.033	4.17353	2.87112e-21	1415	47	0.0332	4.20302	1.61527e-21	1424	48	0.0337	4.26532	1.76989e-22	1415	47	0.0332	4.20302	1.61527e-21	1416	47	0.0332	4.20005	1.71156e-21	1431	47	0.0328	4.15603	4.03803e-21	1416	47	0.0332	4.20005	1.71156e-21	1419	47	0.0331	4.19117
0.05	1295	43	0.0332	4.20164	8.48642e-20	1303	44	0.0338	4.27296	8.48046e-21	1302	43	0.033	4.17905	1.27432e-19	1298	43	0.0331	4.19193	1.01073e-19	1304	44	0.0337	4.26968	9.00789e-21	1297	43	0.0332	4.19516	9.53616e-20	1297	43	0.0332	4.19516	9.53616e-20	1311	43	0.0328	4.15036	2.1348e-19	1297	43	0.0332	4.19516	9.53616e-20	1298	43	0.0331	4.19193
0.06	1225	43	0.0351	4.44174	1.11239e-21	1232	44	0.0357	4.51921	8.98742e-23	1231	43	0.0349	4.42009	1.64597e-21	1225	43	0.0351	4.44174	1.11239e-21	1232	43	0.0349	4.4165	1.75636e-21	1227	43	0.035	4.4345	1.26816e-21	1226	43	0.0351	4.43811	1.18779e-21	1238	43	0.0347	4.39509	2.58681e-21	1226	43	0.0351	4.43811	1.18779e-21	1228	43	0.035	4.43088
0.07	1172	40	0.0341	4.3187	2.37567e-19	1180	41	0.0347	4.39665	2.15359e-20	1178	40	0.034	4.2967	3.44498e-19	1172	40	0.0341	4.3187	2.37567e-19	1180	40	0.0339	4.28942	3.89586e-19	1173	40	0.0341	4.31502	2.52817e-19	1173	40	0.0341	4.31502	2.52817e-19	1181	40	0.0339	4.28579	4.14229e-19	1172	40	0.0341	4.3187	2.37567e-19	1174	40	0.0341	4.31134
0.08	1124	40	0.0356	4.50313	1.04579e-20	1134	41	0.0362	4.575	9.75915e-22	1131	40	0.0354	4.47525	1.67786e-20	1124	40	0.0356	4.50313	1.04579e-20	1131	40	0.0354	4.47525	1.67786e-20	1124	40	0.0356	4.50313	1.04579e-20	1125	40	0.0356	4.49912	1.11927e-20	1135	40	0.0352	4.45948	2.19224e-20	1125	40	0.0356	4.49912	1.11927e-20	1126	40	0.0355	4.49513
0.09	1075	40	0.0372	4.70838	3.19117e-22	1083	40	0.0369	4.6736	5.76968e-22	1080	40	0.037	4.68659	4.62558e-22	1075	40	0.0372	4.70838	3.19117e-22	1083	40	0.0369	4.6736	5.76968e-22	1075	40	0.0372	4.70838	3.19117e-22	1075	40	0.0372	4.70838	3.19117e-22	1084	40	0.0369	4.66929	6.20904e-22	1078	40	0.0371	4.69528	3.98903e-22	1078	40	0.0371	4.69528
0.1	1041	39	0.0375	4.74061	6.2559e-22	1046	39	0.0373	4.71795	9.12266e-22	1044	39	0.0374	4.72699	7.84847e-22	1041	39	0.0375	4.74061	6.2559e-22	1047	40	0.0382	4.8343	3.72818e-23	1041	39	0.0375	4.74061	6.2559e-22	1041	39	0.0375	4.74061	6.2559e-22	1050	39	0.0371	4.69998	1.23032e-21	1042	39	0.0374	4.73606	6.74819e-22	1044	39	0.0374	4.72699
0.11	1005	38	0.0378	4.78451	1.0466e-21	1010	38	0.0376	4.76083	1.53848e-21	1008	38	0.0377	4.77027	1.31939e-21	1006	38	0.0378	4.77976	1.13078e-21	1011	39	0.0386	4.88128	5.99619e-23	1005	38	0.0378	4.78451	1.0466e-21	1005	38	0.0378	4.78451	1.0466e-21	1010	38	0.0376	4.76083	1.53848e-21	1006	38	0.0378	4.77976	1.13078e-21	1008	38	0.0377	4.77027
0.12	964	37	0.0384	4.85674	1.16291e-21	970	37	0.0381	4.8267	1.87423e-21	967	37	0.0383	4.84167	1.47747e-21	965	37	0.0383	4.85171	1.25973e-21	968	37	0.0382	4.83667	1.59966e-21	964	37	0.0384	4.85674	1.16291e-21	965	37	0.0383	4.85171	1.25973e-21	969	37	0.0382	4.83168	1.73166e-21	965	37	0.0383	4.85171	1.25973e-21	969	38	0.0392	4.96227
0.13	933	35	0.0375	4.74686	8.06562e-20	938	35	0.0373	4.72156	1.1807e-19	938	35	0.0373	4.72156	1.1807e-19	934	35	0.0375	4.74178	8.70734e-20	936	35	0.0374	4.73165	1.01428e-19	933	35	0.0375	4.74686	8.06562e-20	934	35	0.0375	4.74178	8.70734e-20	938	35	0.0373	4.72156	1.1807e-19	934	35	0.0375	4.74178	8.70734e-20	939	36	0.0383	4.85129
0.14	898	35	0.039	4.93187	4.94824e-21	902	35	0.0388	4.91	6.88542e-21	906	35	0.0386	4.88833	9.55205e-21	898	35	0.039	4.93187	4.94824e-21	901	35	0.0388	4.91545	6.34139e-21	898	35	0.039	4.93187	4.94824e-21	899	35	0.0389	4.92639	5.37582e-21	901	35	0.0388	4.91545	6.34139e-21	899	35	0.0389	4.92639	5.37582e-21	904	35	0.0387	4.89914
0.15	877	33	0.0376	4.7614	8.15998e-19	879	33	0.0375	4.75057	9.52316e-19	885	33	0.0373	4.71836	1.50718e-18	877	33	0.0376	4.7614	8.15998e-19	880	33	0.0375	4.74517	1.02851e-18	877	33	0.0376	4.7614	8.15998e-19	878	33	0.0376	4.75598	8.81607e-19	879	33	0.0375	4.75057	9.52316e-19	878	33	0.0376	4.75598	8.81607e-19	882	33	0.0374	4.73441
0.16	852	31	0.0364	4.60408	8.73476e-17	855	32	0.0374	4.73592	4.16402e-18	860	31	0.036	4.56125	1.55087e-16	852	31	0.0364	4.60408	8.73476e-17	856	31	0.0362	4.58256	1.16552e-16	852	31	0.0364	4.60408	8.73476e-17	852	31	0.0364	4.60408	8.73476e-17	855	31	0.0363	4.58792	1.08472e-16	853	31	0.0363	4.59868	9.39038e-17	857	31	0.0362	4.57721
0.17	825	31	0.0376	4.75475	1.15497e-17	829	32	0.0386	4.88445	5.30997e-19	831	31	0.0373	4.72042	1.83217e-17	825	31	0.0376	4.75475	1.15497e-17	830	31	0.0373	4.72611	1.69737e-17	825	31	0.0376	4.75475	1.15497e-17	825	31	0.0376	4.75475	1.15497e-17	829	31	0.0374	4.73181	1.57218e-17	826	31	0.0375	4.749	1.2479e-17	829	31	0.0374	4.73181
0.18	801	30	0.0375	4.73924	5.12578e-17	805	30	0.0373	4.71569	6.96633e-17	804	30	0.0373	4.72156	6.4539e-17	801	30	0.0375	4.73924	5.12578e-17	807	30	0.0372	4.70401	8.11169e-17	801	30	0.0375	4.73924	5.12578e-17	801	30	0.0375	4.73924	5.12578e-17	804	30	0.0373	4.72156	6.4539e-17	802	30	0.0374	4.73333	5.53606e-17	805	30	0.0373	4.71569
0.19	779	30	0.0385	4.87309	8.94321e-18	783	30	0.0383	4.84819	1.2378e-17	781	30	0.0384	4.86061	1.05259e-17	779	30	0.0385	4.87309	8.94321e-18	784	30	0.0383	4.84201	1.34186e-17	779	30	0.0385	4.87309	8.94321e-18	779	30	0.0385	4.87309	8.94321e-18	781	30	0.0384	4.86061	1.05259e-17	780	30	0.0385	4.86684	9.70338e-18	784	30	0.0383	4.84201
0.2	754	29	0.0385	4.86684	3.71112e-17	758	29	0.0383	4.84116	5.13458e-17	756	29	0.0384	4.85396	4.36715e-17	754	29	0.0385	4.86684	3.71112e-17	759	29	0.0382	4.83478	5.56563e-17	754	29	0.0385	4.86684	3.71112e-17	755	29	0.0384	4.86039	4.02625e-17	759	29	0.0382	4.83478	5.56563e-17	755	29	0.0384	4.86039	4.02625e-17	759	29	0.0382	4.83478
0.21	734	27	0.0368	4.65466	6.77464e-15	738	27	0.0366	4.62943	9.11642e-15	736	27	0.0367	4.64201	7.86208e-15	734	27	0.0368	4.65466	6.77464e-15	737	27	0.0366	4.63571	8.46694e-15	735	27	0.0367	4.64833	7.29891e-15	735	27	0.0367	4.64833	7.29891e-15	737	27	0.0366	4.63571	8.46694e-15	735	27	0.0367	4.64833	7.29891e-15	738	27	0.0366	4.62943
0.22	714	26	0.0364	4.60782	4.12555e-14	719	26	0.0362	4.57578	5.93325e-14	717	26	0.0363	4.58854	5.13385e-14	714	26	0.0364	4.60782	4.12555e-14	716	26	0.0363	4.59495	4.77399e-14	715	26	0.0364	4.60138	4.43841e-14	715	26	0.0364	4.60138	4.43841e-14	719	26	0.0362	4.57578	5.93325e-14	715	26	0.0364	4.60138	4.43841e-14	717	26	0.0363	4.58854
0.23	690	26	0.0377	4.76809	6.68119e-15	695	26	0.0374	4.73379	9.86841e-15	693	26	0.0375	4.74745	8.44879e-15	690	26	0.0377	4.76809	6.68119e-15	692	26	0.0376	4.75431	7.81477e-15	690	26	0.0377	4.76809	6.68119e-15	691	26	0.0376	4.76119	7.22664e-15	694	26	0.0375	4.74061	9.13211e-15	691	26	0.0376	4.76119	7.22664e-15	693	26	0.0375	4.74745
0.24	670	26	0.0388	4.91042	1.32142e-15	673	26	0.0386	4.88853	1.69581e-15	673	26	0.0386	4.88853	1.69581e-15	671	26	0.0387	4.9031	1.43636e-15	673	26	0.0386	4.88853	1.69581e-15	670	26	0.0388	4.91042	1.32142e-15	671	26	0.0387	4.9031	1.43636e-15	674	26	0.0386	4.88128	1.8419e-15	671	26	0.0387	4.9031	1.43636e-15	671	26	0.0387	4.9031
0.25	658	26	0.0395	4.99997	4.75846e-16	661	26	0.0393	4.97728	6.16485e-16	659	26	0.0395	4.99239	5.18883e-16	659	26	0.0395	4.99239	5.18883e-16	662	26	0.0393	4.96976	6.71697e-16	658	26	0.0395	4.99997	4.75846e-16	659	26	0.0395	4.99239	5.18883e-16	662	26	0.0393	4.96976	6.71697e-16	659	26	0.0395	4.99239	5.18883e-16	659	26	0.0395	4.99239
0.26	636	25	0.0393	4.97397	2.64049e-15	639	25	0.0391	4.95062	3.41254e-15	637	25	0.0392	4.96616	2.87697e-15	637	25	0.0392	4.96616	2.87697e-15	642	26	0.0405	5.12458	1.14643e-16	636	25	0.0393	4.97397	2.64049e-15	637	25	0.0392	4.96616	2.87697e-15	642	25	0.0389	4.92749	4.3994e-15	636	25	0.0393	4.97397	2.64049e-15	637	25	0.0392	4.96616
0.27	622	25	0.0402	5.08593	7.71178e-16	624	25	0.0401	5.06962	9.22642e-16	623	25	0.0401	5.07776	8.43643e-16	623	25	0.0401	5.07776	8.43643e-16	628	26	0.0414	5.23883	3.10313e-17	623	25	0.0401	5.07776	8.43643e-16	622	25	0.0402	5.08593	7.71178e-16	627	25	0.0399	5.04537	1.20473e-15	622	25	0.0402	5.08593	7.71178e-16	623	25	0.0401	5.07776
0.28	606	25	0.0413	5.22021	1.75799e-16	608	25	0.0411	5.20304	2.12417e-16	608	25	0.0411	5.20304	2.12417e-16	606	25	0.0413	5.22021	1.75799e-16	611	26	0.0426	5.38459	5.84211e-18	607	25	0.0412	5.21161	1.93274e-16	606	25	0.0413	5.22021	1.75799e-16	611	25	0.0409	5.17749	2.81456e-16	606	25	0.0413	5.22021	1.75799e-16	607	25	0.0412	5.21161
0.29	598	25	0.0418	5.29004	8.14056e-17	599	25	0.0417	5.28121	8.97331e-17	600	25	0.0417	5.27241	9.88794e-17	598	25	0.0418	5.29004	8.14056e-17	603	26	0.0431	5.45603	2.57462e-18	599	25	0.0417	5.28121	8.97331e-17	598	25	0.0418	5.29004	8.14056e-17	602	25	0.0415	5.25489	1.19944e-16	598	25	0.0418	5.29004	8.14056e-17	599	25	0.0417	5.28121
0.3	578	24	0.0415	5.25417	5.66432e-16	579	24	0.0415	5.24509	6.23607e-16	580	24	0.0414	5.23605	6.86318e-16	578	24	0.0415	5.25417	5.66432e-16	583	25	0.0429	5.42615	1.81236e-17	579	24	0.0415	5.24509	6.23607e-16	578	24	0.0415	5.25417	5.66432e-16	581	24	0.0413	5.22704	7.55078e-16	578	24	0.0415	5.25417	5.66432e-16	579	24	0.0415	5.24509
0.31	564	23	0.0408	5.16023	6.9543e-15	565	23	0.0407	5.1511	7.63027e-15	566	23	0.0406	5.142	8.36912e-15	564	23	0.0408	5.16023	6.9543e-15	568	24	0.0423	5.34667	2.12417e-16	565	23	0.0407	5.1511	7.63027e-15	564	23	0.0408	5.16023	6.9543e-15	567	23	0.0406	5.13293	9.17642e-15	564	23	0.0408	5.16023	6.9543e-15	565	23	0.0407	5.1511
0.32	550	23	0.0418	5.29158	1.82972e-15	552	23	0.0417	5.27241	2.22371e-15	552	23	0.0417	5.27241	2.22371e-15	550	23	0.0418	5.29158	1.82972e-15	552	24	0.0435	5.50164	4.09837e-17	551	23	0.0417	5.28198	2.01749e-15	551	23	0.0417	5.28198	2.01749e-15	555	23	0.0414	5.24391	2.97126e-15	550	23	0.0418	5.29158	1.82972e-15	551	23	0.0417	5.28198
0.33	537	21	0.0391	4.94841	1.05086e-12	539	21	0.039	4.93004	1.24581e-12	539	21	0.039	4.93004	1.24581e-12	538	21	0.039	4.93921	1.14438e-12	539	22	0.0408	5.16481	3.04585e-14	537	21	0.0391	4.94841	1.05086e-12	538	21	0.039	4.93921	1.14438e-12	541	21	0.0388	4.91182	1.475e-12	537	21	0.0391	4.94841	1.05086e-12	538	21	0.039	4.93921
0.34	523	21	0.0402	5.08087	3.07512e-13	524	21	0.0401	5.07117	3.36479e-13	525	21	0.04	5.06151	3.68045e-13	524	21	0.0401	5.07117	3.36479e-13	525	22	0.0419	5.30254	7.96939e-15	523	21	0.0402	5.08087	3.07512e-13	524	21	0.0401	5.07117	3.36479e-13	526	21	0.0399	5.05189	4.0243e-13	523	21	0.0402	5.08087	3.07512e-13	524	21	0.0401	5.07117
0.35	516	21	0.0407	5.14979	1.6211e-13	517	21	0.0406	5.13983	1.77831e-13	518	21	0.0405	5.12991	1.95004e-13	516	21	0.0407	5.14979	1.6211e-13	518	22	0.0425	5.37419	3.96398e-15	516	21	0.0407	5.14979	1.6211e-13	517	21	0.0406	5.13983	1.77831e-13	518	21	0.0405	5.12991	1.95004e-13	516	21	0.0407	5.14979	1.6211e-13	516	21	0.0407	5.14979
0.36	501	21	0.0419	5.30398	3.86386e-14	502	21	0.0418	5.29341	4.26316e-14	504	21	0.0417	5.27241	5.1836e-14	501	21	0.0419	5.30398	3.86386e-14	503	22	0.0437	5.53446	8.29821e-16	501	21	0.0419	5.30398	3.86386e-14	501	21	0.0419	5.30398	3.86386e-14	502	21	0.0418	5.29341	4.26316e-14	501	21	0.0419	5.30398	3.86386e-14	502	21	0.0418	5.29341
0.37	490	20	0.0408	5.16481	6.58624e-13	493	20	0.0406	5.13338	8.70029e-13	493	20	0.0406	5.13338	8.70029e-13	490	20	0.0408	5.16481	6.58624e-13	492	21	0.0427	5.401	1.56525e-14	490	20	0.0408	5.16481	6.58624e-13	490	20	0.0408	5.16481	6.58624e-13	491	20	0.0407	5.15429	7.22945e-13	490	20	0.0408	5.16481	6.58624e-13	492	20	0.0407	5.14381
0.38	477	18	0.0377	4.77501	3.2925e-10	481	18	0.0374	4.7353	4.5129e-10	479	18	0.0376	4.75507	3.85733e-10	477	18	0.0377	4.77501	3.2925e-10	478	18	0.0377	4.76502	3.56436e-10	477	18	0.0377	4.77501	3.2925e-10	477	18	0.0377	4.77501	3.2925e-10	478	18	0.0377	4.76502	3.56436e-10	477	18	0.0377	4.77501	3.2925e-10	478	18	0.0377	4.76502
0.39	461	16	0.0347	4.39177	8.08034e-08	465	16	0.0344	4.35399	1.0533e-07	462	16	0.0346	4.38226	8.63783e-08	461	16	0.0347	4.39177	8.08034e-08	462	16	0.0346	4.38226	8.63783e-08	462	16	0.0346	4.38226	8.63783e-08	461	16	0.0347	4.39177	8.08034e-08	463	16	0.0346	4.3728	9.23103e-08	461	16	0.0347	4.39177	8.08034e-08	462	16	0.0346	4.38226
0.4	447	15	0.0336	4.24624	7.31134e-07	449	15	0.0334	4.22732	8.27719e-07	447	15	0.0336	4.24624	7.31134e-07	447	15	0.0336	4.24624	7.31134e-07	448	15	0.0335	4.23676	7.78041e-07	447	15	0.0336	4.24624	7.31134e-07	447	15	0.0336	4.24624	7.31134e-07	451	15	0.0333	4.20857	9.35989e-07	447	15	0.0336	4.24624	7.31134e-07	448	15	0.0335	4.23676
0.41	433	14	0.0323	4.09129	6.19892e-06	435	14	0.0322	4.07248	6.95261e-06	433	14	0.0323	4.09129	6.19892e-06	433	14	0.0323	4.09129	6.19892e-06	434	14	0.0323	4.08187	6.56586e-06	433	14	0.0323	4.09129	6.19892e-06	433	14	0.0323	4.09129	6.19892e-06	436	14	0.0321	4.06314	7.36013e-06	433	14	0.0323	4.09129	6.19892e-06	435	14	0.0322	4.07248
0.42	422	14	0.0332	4.19794	3.23164e-06	424	14	0.033	4.17814	3.64751e-06	422	14	0.0332	4.19794	3.23164e-06	422	14	0.0332	4.19794	3.23164e-06	423	14	0.0331	4.18801	3.4338e-06	422	14	0.0332	4.19794	3.23164e-06	422	14	0.0332	4.19794	3.23164e-06	423	14	0.0331	4.18801	3.4338e-06	422	14	0.0332	4.19794	3.23164e-06	425	14	0.0329	4.1683
0.43	413	14	0.0339	4.28942	1.84621e-06	415	14	0.0337	4.26875	2.09537e-06	413	14	0.0339	4.28942	1.84621e-06	413	14	0.0339	4.28942	1.84621e-06	414	14	0.0338	4.27906	1.96716e-06	413	14	0.0339	4.28942	1.84621e-06	413	14	0.0339	4.28942	1.84621e-06	414	14	0.0338	4.27906	1.96716e-06	413	14	0.0339	4.28942	1.84621e-06	416	14	0.0337	4.25848
0.44	400	14	0.035	4.42882	7.85202e-07	401	14	0.0349	4.41778	8.40292e-07	400	14	0.035	4.42882	7.85202e-07	400	14	0.035	4.42882	7.85202e-07	401	14	0.0349	4.41778	8.40292e-07	400	14	0.035	4.42882	7.85202e-07	400	14	0.035	4.42882	7.85202e-07	401	14	0.0349	4.41778	8.40292e-07	400	14	0.035	4.42882	7.85202e-07	402	14	0.0348	4.40679
0.45	390	13	0.0333	4.21793	9.36953e-06	391	13	0.0332	4.20714	9.96088e-06	390	13	0.0333	4.21793	9.36953e-06	390	13	0.0333	4.21793	9.36953e-06	390	13	0.0333	4.21793	9.36953e-06	390	13	0.0333	4.21793	9.36953e-06	390	13	0.0333	4.21793	9.36953e-06	391	13	0.0332	4.20714	9.96088e-06	390	13	0.0333	4.21793	9.36953e-06	392	13	0.0332	4.19641
0.46	380	13	0.0342	4.32893	4.98792e-06	381	13	0.0341	4.31756	5.32072e-06	380	13	0.0342	4.32893	4.98792e-06	380	13	0.0342	4.32893	4.98792e-06	380	13	0.0342	4.32893	4.98792e-06	380	13	0.0342	4.32893	4.98792e-06	380	13	0.0342	4.32893	4.98792e-06	381	13	0.0341	4.31756	5.32072e-06	380	13	0.0342	4.32893	4.98792e-06	384	13	0.0339	4.28383
0.47	365	13	0.0356	4.50683	1.8114e-06	366	13	0.0355	4.49451	1.94313e-06	365	13	0.0356	4.50683	1.8114e-06	365	13	0.0356	4.50683	1.8114e-06	365	13	0.0356	4.50683	1.8114e-06	365	13	0.0356	4.50683	1.8114e-06	365	13	0.0356	4.50683	1.8114e-06	366	13	0.0355	4.49451	1.94313e-06	365	13	0.0356	4.50683	1.8114e-06	370	13	0.0351	4.44592
0.48	355	13	0.0366	4.63378	8.77718e-07	355	13	0.0366	4.63378	8.77718e-07	355	13	0.0366	4.63378	8.77718e-07	355	13	0.0366	4.63378	8.77718e-07	355	13	0.0366	4.63378	8.77718e-07	356	13	0.0365	4.62076	9.45459e-07	355	13	0.0366	4.63378	8.77718e-07	355	13	0.0366	4.63378	8.77718e-07	355	13	0.0366	4.63378	8.77718e-07	359	13	0.0362	4.58215
0.49	346	11	0.0318	4.02288	0.000262202	346	11	0.0318	4.02288	0.000262202	346	11	0.0318	4.02288	0.000262202	346	11	0.0318	4.02288	0.000262202	346	11	0.0318	4.02288	0.000262202	346	11	0.0318	4.02288	0.000262202	346	11	0.0318	4.02288	0.000262202	346	11	0.0318	4.02288	0.000262202	346	11	0.0318	4.02288	0.000262202	349	11	0.0315	3.9883
0.5	329	10	0.0304	3.84613	0.00173418	329	10	0.0304	3.84613	0.00173418	329	10	0.0304	3.84613	0.00173418	329	10	0.0304	3.84613	0.00173418	329	10	0.0304	3.84613	0.00173418	329	10	0.0304	3.84613	0.00173418	329	10	0.0304	3.84613	0.00173418	330	10	0.0303	3.83448	0.00182331	329	10	0.0304	3.84613	0.00173418	334	10	0.0299	3.78856
0.51	315	10	0.0317	4.01707	0.000830303	315	10	0.0317	4.01707	0.000830303	315	10	0.0317	4.01707	0.000830303	315	10	0.0317	4.01707	0.000830303	315	10	0.0317	4.01707	0.000830303	315	10	0.0317	4.01707	0.000830303	315	10	0.0317	4.01707	0.000830303	316	10	0.0316	4.00436	0.000877125	315	10	0.0317	4.01707	0.000830303	320	10	0.0312	3.95431
0.52	304	10	0.0329	4.16243	0.000443024	305	10	0.0328	4.14878	0.000469971	304	10	0.0329	4.16243	0.000443024	304	10	0.0329	4.16243	0.000443024	304	10	0.0329	4.16243	0.000443024	304	10	0.0329	4.16243	0.000443024	304	10	0.0329	4.16243	0.000443024	306	10	0.0327	4.13522	0.000498358	304	10	0.0329	4.16243	0.000443024	305	10	0.0328	4.14878
0.53	287	8	0.0279	3.52719	0.043002	288	8	0.0278	3.51494	0.0448197	287	8	0.0279	3.52719	0.043002	287	8	0.0279	3.52719	0.043002	287	8	0.0279	3.52719	0.043002	287	8	0.0279	3.52719	0.043002	287	8	0.0279	3.52719	0.043002	289	8	0.0277	3.50278	0.0467003	287	8	0.0279	3.52719	0.043002	288	8	0.0278	3.51494
0.54	270	7	0.0259	3.28061	0.226263	272	7	0.0257	3.25649	0.242751	270	7	0.0259	3.28061	0.226263	270	7	0.0259	3.28061	0.226263	270	7	0.0259	3.28061	0.226263	270	7	0.0259	3.28061	0.226263	270	7	0.0259	3.28061	0.226263	272	7	0.0257	3.25649	0.242751	270	7	0.0259	3.28061	0.226263	271	7	0.0258	3.2685
0.55	257	7	0.0272	3.44656	0.139295	258	7	0.0271	3.4332	0.144853	257	7	0.0272	3.44656	0.139295	257	7	0.0272	3.44656	0.139295	257	7	0.0272	3.44656	0.139295	257	7	0.0272	3.44656	0.139295	257	7	0.0272	3.44656	0.139295	259	7	0.027	3.41994	0.150585	257	7	0.0272	3.44656	0.139295	257	7	0.0272	3.44656
0.56	247	7	0.0283	3.58609	0.0924998	248	7	0.0282	3.57163	0.096514	247	7	0.0283	3.58609	0.0924998	247	7	0.0283	3.58609	0.0924998	247	7	0.0283	3.58609	0.0924998	247	7	0.0283	3.58609	0.0924998	247	7	0.0283	3.58609	0.0924998	249	7	0.0281	3.55729	0.100667	247	7	0.0283	3.58609	0.0924998	247	7	0.0283	3.58609
0.57	234	7	0.0299	3.78532	0.0514549	235	7	0.0298	3.76921	0.0539578	234	7	0.0299	3.78532	0.0514549	234	7	0.0299	3.78532	0.0514549	234	7	0.0299	3.78532	0.0514549	234	7	0.0299	3.78532	0.0514549	234	7	0.0299	3.78532	0.0514549	237	7	0.0295	3.7374	0.0592613	234	7	0.0299	3.78532	0.0514549	234	7	0.0299	3.78532
0.58	225	7	0.0311	3.93673	0.0329048	226	7	0.031	3.91931	0.0346434	225	7	0.0311	3.93673	0.0329048	225	7	0.0311	3.93673	0.0329048	226	7	0.031	3.91931	0.0346434	225	7	0.0311	3.93673	0.0329048	225	7	0.0311	3.93673	0.0329048	229	7	0.0306	3.86797	0.0403178	225	7	0.0311	3.93673	0.0329048	225	7	0.0311	3.93673
0.59	217	7	0.0323	4.08187	0.021416	218	7	0.0321	4.06314	0.0226372	217	7	0.0323	4.08187	0.021416	217	7	0.0323	4.08187	0.021416	218	7	0.0321	4.06314	0.0226372	217	7	0.0323	4.08187	0.021416	217	7	0.0323	4.08187	0.021416	220	7	0.0318	4.0262	0.0252533	217	7	0.0323	4.08187	0.021416	217	7	0.0323	4.08187
0.6	205	7	0.0341	4.3208	0.0105419	205	7	0.0341	4.3208	0.0105419	205	7	0.0341	4.3208	0.0105419	205	7	0.0341	4.3208	0.0105419	205	7	0.0341	4.3208	0.0105419	205	7	0.0341	4.3208	0.0105419	205	7	0.0341	4.3208	0.0105419	207	7	0.0338	4.27906	0.0119333	205	7	0.0341	4.3208	0.0105419	206	7	0.034	4.29983
0.61	195	7	0.0359	4.54238	0.00545469	195	7	0.0359	4.54238	0.00545469	195	7	0.0359	4.54238	0.00545469	195	7	0.0359	4.54238	0.00545469	195	7	0.0359	4.54238	0.00545469	195	7	0.0359	4.54238	0.00545469	195	7	0.0359	4.54238	0.00545469	197	7	0.0355	4.49627	0.0062571	195	7	0.0359	4.54238	0.00545469	196	7	0.0357	4.51921
0.62	191	7	0.0366	4.63751	0.00410909	191	7	0.0366	4.63751	0.00410909	191	7	0.0366	4.63751	0.00410909	191	7	0.0366	4.63751	0.00410909	191	7	0.0366	4.63751	0.00410909	191	7	0.0366	4.63751	0.00410909	191	7	0.0366	4.63751	0.00410909	192	7	0.0365	4.61336	0.00441562	191	7	0.0366	4.63751	0.00410909	191	7	0.0366	4.63751
0.63	186	7	0.0376	4.76218	0.00283389	186	7	0.0376	4.76218	0.00283389	186	7	0.0376	4.76218	0.00283389	186	7	0.0376	4.76218	0.00283389	186	7	0.0376	4.76218	0.00283389	186	7	0.0376	4.76218	0.00283389	186	7	0.0376	4.76218	0.00283389	186	7	0.0376	4.76218	0.00283389	186	7	0.0376	4.76218	0.00283389	186	7	0.0376	4.76218
0.64	178	7	0.0393	4.97621	0.00149628	178	7	0.0393	4.97621	0.00149628	178	7	0.0393	4.97621	0.00149628	178	7	0.0393	4.97621	0.00149628	178	7	0.0393	4.97621	0.00149628	178	7	0.0393	4.97621	0.00149628	178	7	0.0393	4.97621	0.00149628	179	7	0.0391	4.94841	0.00162578	178	7	0.0393	4.97621	0.00149628	179	7	0.0391	4.94841
0.65	170	7	0.0412	5.21038	0.000743234	170	7	0.0412	5.21038	0.000743234	170	7	0.0412	5.21038	0.000743234	170	7	0.0412	5.21038	0.000743234	170	7	0.0412	5.21038	0.000743234	170	7	0.0412	5.21038	0.000743234	170	7	0.0412	5.21038	0.000743234	171	7	0.0409	5.17991	0.00081412	170	7	0.0412	5.21038	0.000743234	171	7	0.0409	5.17991
0.66	162	7	0.0432	5.46768	0.000344198	162	7	0.0432	5.46768	0.000344198	162	7	0.0432	5.46768	0.000344198	162	7	0.0432	5.46768	0.000344198	162	7	0.0432	5.46768	0.000344198	162	7	0.0432	5.46768	0.000344198	162	7	0.0432	5.46768	0.000344198	163	7	0.0429	5.43414	0.000380553	162	7	0.0432	5.46768	0.000344198	162	7	0.0432	5.46768
0.67	151	7	0.0464	5.86599	0.000104375	151	7	0.0464	5.86599	0.000104375	151	7	0.0464	5.86599	0.000104375	151	7	0.0464	5.86599	0.000104375	151	7	0.0464	5.86599	0.000104375	151	7	0.0464	5.86599	0.000104375	151	7	0.0464	5.86599	0.000104375	152	7	0.0461	5.8274	0.000117175	151	7	0.0464	5.86599	0.000104375	151	7	0.0464	5.86599
0.68	145	7	0.0483	6.10872	5.04045e-05	145	7	0.0483	6.10872	5.04045e-05	145	7	0.0483	6.10872	5.04045e-05	145	7	0.0483	6.10872	5.04045e-05	145	7	0.0483	6.10872	5.04045e-05	145	7	0.0483	6.10872	5.04045e-05	145	7	0.0483	6.10872	5.04045e-05	146	7	0.0479	6.06688	5.71448e-05	145	7	0.0483	6.10872	5.04045e-05	145	7	0.0483	6.10872
0.69	132	7	0.053	6.71034	8.28237e-06	133	7	0.0526	6.65989	9.63752e-06	132	7	0.053	6.71034	8.28237e-06	132	7	0.053	6.71034	8.28237e-06	132	7	0.053	6.71034	8.28237e-06	132	7	0.053	6.71034	8.28237e-06	132	7	0.053	6.71034	8.28237e-06	133	7	0.0526	6.65989	9.63752e-06	132	7	0.053	6.71034	8.28237e-06	132	7	0.053	6.71034
0.7	126	7	0.0556	7.02988	3.1713e-06	127	7	0.0551	6.97453	3.74518e-06	127	7	0.0551	6.97453	3.74518e-06	126	7	0.0556	7.02988	3.1713e-06	126	7	0.0556	7.02988	3.1713e-06	126	7	0.0556	7.02988	3.1713e-06	126	7	0.0556	7.02988	3.1713e-06	126	7	0.0556	7.02988	3.1713e-06	126	7	0.0556	7.02988	3.1713e-06	126	7	0.0556	7.02988
0.71	123	6	0.0488	6.17258	0.00036805	123	6	0.0488	6.17258	0.00036805	124	6	0.0484	6.1228	0.000417398	123	6	0.0488	6.17258	0.00036805	123	6	0.0488	6.17258	0.00036805	123	6	0.0488	6.17258	0.00036805	123	6	0.0488	6.17258	0.00036805	123	6	0.0488	6.17258	0.00036805	123	6	0.0488	6.17258	0.00036805	123	6	0.0488	6.17258
0.72	118	5	0.0424	5.36177	0.0175818	118	5	0.0424	5.36177	0.0175818	118	5	0.0424	5.36177	0.0175818	118	5	0.0424	5.36177	0.0175818	118	5	0.0424	5.36177	0.0175818	118	5	0.0424	5.36177	0.0175818	118	5	0.0424	5.36177	0.0175818	118	5	0.0424	5.36177	0.0175818	118	5	0.0424	5.36177	0.0175818	118	5	0.0424	5.36177
0.73	114	5	0.0439	5.5499	0.0119489	114	5	0.0439	5.5499	0.0119489	114	5	0.0439	5.5499	0.0119489	114	5	0.0439	5.5499	0.0119489	114	5	0.0439	5.5499	0.0119489	114	5	0.0439	5.5499	0.0119489	114	5	0.0439	5.5499	0.0119489	114	5	0.0439	5.5499	0.0119489	114	5	0.0439	5.5499	0.0119489	114	5	0.0439	5.5499
0.74	105	5	0.0476	6.02561	0.00449914	105	5	0.0476	6.02561	0.00449914	105	5	0.0476	6.02561	0.00449914	105	5	0.0476	6.02561	0.00449914	105	5	0.0476	6.02561	0.00449914	105	5	0.0476	6.02561	0.00449914	105	5	0.0476	6.02561	0.00449914	105	5	0.0476	6.02561	0.00449914	105	5	0.0476	6.02561	0.00449914	106	5	0.0472	5.96876
0.75	102	5	0.049	6.20283	0.0031267	102	5	0.049	6.20283	0.0031267	102	5	0.049	6.20283	0.0031267	102	5	0.049	6.20283	0.0031267	102	5	0.049	6.20283	0.0031267	102	5	0.049	6.20283	0.0031267	102	5	0.049	6.20283	0.0031267	102	5	0.049	6.20283	0.0031267	102	5	0.049	6.20283	0.0031267	102	5	0.049	6.20283
[truncated: 226 more columns]

## Sheet: fig 3c hypertension 77 prot
	all_prot	sick_count	sick_percentages	OR	p_value	cradd_deleted	cradd_sick_count	cradd_sick_percentages	cradd_OR	cradd_p_value	park7_deleted	park7_sick_count	park7_sick_percentages	park7_OR	park7_p_value	ppcdc_deleted	ppcdc_sick_count	ppcdc_sick_percentages	ppcdc_OR	ppcdc_p_value	ywhaq_deleted	ywhaq_sick_count	ywhaq_sick_percentages	ywhaq_OR	ywhaq_p_value	dtymk_deleted	dtymk_sick_count	dtymk_sick_percentages	dtymk_OR	dtymk_p_value	dffa_deleted	dffa_sick_count	dffa_sick_percentages	dffa_OR	dffa_p_value	ubxn1_deleted	ubxn1_sick_count	ubxn1_sick_percentages	ubxn1_OR	ubxn1_p_value	s100a4_deleted	s100a4_sick_count	s100a4_sick_percentages	s100a4_OR	s100a4_p_value	ptrhd1_deleted	ptrhd1_sick_count	ptrhd1_sick_percentages	ptrhd1_OR
0	29885	9817	0.3285	0.989552	1	29885	9817	0.3285	0.989552	1	29885	9817	0.3285	0.989552	1	29887	9817	0.3285	0.989486	1	29889	9819	0.3285	0.989621	1	29885	9817	0.3285	0.989552	1	29887	9817	0.3285	0.989486	1	29886	9817	0.3285	0.989519	1	29886	9817	0.3285	0.989519	1	29885	9817	0.3285	0.989552
0.01	28153	9272	0.3293	0.992115	1	28157	9276	0.3294	0.992402	1	28157	9274	0.3294	0.992188	1	28169	9277	0.3293	0.992086	1	28165	9278	0.3294	0.992334	1	28167	9276	0.3293	0.992049	1	28164	9273	0.3293	0.991834	1	28165	9274	0.3293	0.991906	1	28174	9284	0.3295	0.992658	1	28157	9274	0.3294	0.992188
0.02	27245	9013	0.3308	0.996542	1	27247	9015	0.3309	0.99669	1	27247	9014	0.3308	0.99658	1	27263	9017	0.3307	0.996326	1	27256	9019	0.3309	0.996803	1	27264	9019	0.3308	0.996511	1	27258	9015	0.3307	0.996288	1	27258	9015	0.3307	0.996288	1	27268	9023	0.3309	0.996806	1	27253	9014	0.3308	0.99636
0.03	26474	8790	0.332	1.00019	1	26475	8790	0.332	1.00015	1	26478	8792	0.332	1.00027	1	26499	8797	0.332	1.00004	1	26490	8798	0.3321	1.0005	1	26493	8795	0.332	1.00004	1	26487	8791	0.3319	0.999813	1	26492	8793	0.3319	0.999851	1	26505	8804	0.3322	1.00061	1	26483	8791	0.3319	0.999964
0.04	25849	8598	0.3326	1.002	1	25851	8598	0.3326	1.00192	1	25854	8600	0.3326	1.00204	1	25873	8605	0.3326	1.00188	1	25861	8603	0.3327	1.00212	1	25867	8602	0.3325	1.00177	1	25868	8600	0.3325	1.00149	1	25866	8601	0.3325	1.00169	1	25884	8614	0.3328	1.00251	1	25859	8598	0.3325	1.00161
0.05	25294	8434	0.3334	1.00445	1	25296	8434	0.3334	1.00437	1	25301	8437	0.3335	1.00453	1	25323	8441	0.3333	1.00413	1	25304	8439	0.3335	1.00465	1	25315	8437	0.3333	1.00398	1	25311	8435	0.3333	1.0039	1	25315	8438	0.3333	1.00409	1	25332	8456	0.3338	1.00556	1	25306	8437	0.3334	1.00433
0.06	24746	8255	0.3336	1.00491	1	24750	8257	0.3336	1.00499	1	24755	8258	0.3336	1.00491	1	24772	8262	0.3335	1.0047	1	24758	8260	0.3336	1.00503	1	24768	8259	0.3335	1.0045	1	24763	8258	0.3335	1.00458	1	24766	8261	0.3336	1.00482	1	24788	8275	0.3338	1.00563	1	24758	8259	0.3336	1.00491
0.07	24250	8097	0.3339	1.00583	1	24255	8099	0.3339	1.00587	1	24259	8101	0.3339	1.00596	1	24281	8106	0.3338	1.00566	1	24261	8102	0.334	1.006	1	24274	8102	0.3338	1.00546	1	24275	8104	0.3338	1.00566	1	24272	8104	0.3339	1.00579	1	24290	8118	0.3342	1.00678	1	24264	8102	0.3339	1.00587
0.08	23784	7938	0.3338	1.0054	1	23789	7941	0.3338	1.00557	1	23795	7942	0.3338	1.00544	1	23816	7952	0.3339	1.00582	1	23795	7942	0.3338	1.00544	1	23805	7942	0.3336	1.00502	1	23809	7944	0.3337	1.0051	1	23802	7941	0.3336	1.00502	1	23826	7960	0.3341	1.00641	1	23799	7943	0.3338	1.0054
0.09	23341	7814	0.3348	1.00848	1	23345	7817	0.3348	1.00869	1	23353	7819	0.3348	1.00861	1	23378	7828	0.3348	1.00869	1	23353	7819	0.3348	1.00861	1	23365	7819	0.3346	1.00809	1	23365	7819	0.3346	1.00809	1	23358	7817	0.3347	1.00813	1	23376	7833	0.3351	1.00942	1	23356	7820	0.3348	1.00861
0.1	22925	7704	0.3361	1.01233	1	22928	7705	0.3361	1.01232	1	22939	7710	0.3361	1.0125	1	22960	7715	0.336	1.01223	1	22937	7709	0.3361	1.01245	1	22949	7709	0.3359	1.01192	1	22950	7710	0.3359	1.01201	1	22937	7708	0.3361	1.01232	1	22955	7718	0.3362	1.01284	1	22939	7709	0.3361	1.01236
0.11	22504	7557	0.3358	1.01159	1	22507	7558	0.3358	1.01159	1	22518	7564	0.3359	1.01189	1	22539	7570	0.3359	1.01175	1	22514	7560	0.3358	1.01154	1	22531	7563	0.3357	1.01118	1	22529	7563	0.3357	1.01127	1	22516	7561	0.3358	1.01158	1	22538	7575	0.3361	1.01247	1	22516	7562	0.3359	1.01172
0.12	22106	7443	0.3367	1.01426	1	22110	7444	0.3367	1.01422	1	22121	7450	0.3368	1.01453	1	22142	7454	0.3366	1.01411	1	22118	7446	0.3366	1.01412	1	22133	7450	0.3366	1.01398	1	22132	7448	0.3365	1.01375	1	22118	7448	0.3367	1.01439	1	22141	7461	0.337	1.01511	1	22120	7449	0.3368	1.01444
0.13	21731	7334	0.3375	1.01666	1	21738	7336	0.3375	1.01661	1	21745	7340	0.3375	1.01683	1	21768	7345	0.3374	1.01645	1	21743	7338	0.3375	1.01665	1	21753	7341	0.3375	1.0166	1	21756	7338	0.3373	1.01604	1	21744	7339	0.3375	1.01674	1	21764	7350	0.3377	1.01733	1	21746	7339	0.3375	1.01665
0.14	21368	7223	0.338	1.01828	1	21376	7226	0.338	1.01832	1	21382	7229	0.3381	1.01846	1	21404	7236	0.3381	1.0184	1	21382	7228	0.338	1.01832	1	21392	7231	0.338	1.01826	1	21395	7227	0.3378	1.01756	1	21381	7228	0.3381	1.01836	1	21405	7239	0.3382	1.01877	1	21380	7228	0.3381	1.01841
0.15	21016	7110	0.3383	1.01914	1	21023	7112	0.3383	1.01908	1	21028	7116	0.3384	1.01942	1	21050	7121	0.3383	1.01907	1	21031	7115	0.3383	1.01913	1	21043	7118	0.3383	1.01897	1	21042	7115	0.3381	1.01859	1	21028	7115	0.3384	1.01927	1	21054	7129	0.3386	1.02002	1	21031	7115	0.3383	1.01913
0.16	20650	6999	0.3389	1.02101	1	20654	7000	0.3389	1.02096	1	20662	7006	0.3391	1.02144	1	20686	7009	0.3388	1.02069	1	20664	7003	0.3389	1.0209	1	20681	7008	0.3389	1.02079	1	20677	7004	0.3387	1.0204	1	20663	7005	0.339	1.02124	1	20692	7020	0.3393	1.02199	1	20664	7003	0.3389	1.0209
0.17	20309	6905	0.34	1.02421	1	20314	6906	0.34	1.0241	1	20321	6912	0.3401	1.02464	1	20345	6912	0.3397	1.02343	1	20324	6909	0.3399	1.02405	1	20341	6914	0.3399	1.02393	1	20334	6909	0.3398	1.02354	1	20322	6911	0.3401	1.02444	1	20357	6928	0.3403	1.0252	1	20322	6909	0.34	1.02415
0.18	19965	6793	0.3402	1.02496	1	19971	6794	0.3402	1.0248	1	19977	6800	0.3404	1.0254	1	19999	6799	0.34	1.02412	1	19981	6798	0.3402	1.02489	1	19995	6803	0.3402	1.02493	1	19987	6796	0.34	1.02428	1	19978	6800	0.3404	1.02535	1	20008	6814	0.3406	1.02592	1	19979	6797	0.3402	1.02484
0.19	19650	6699	0.3409	1.02698	1	19655	6699	0.3408	1.02672	1	19662	6705	0.341	1.02727	1	19689	6707	0.3406	1.02617	1	19664	6704	0.3409	1.02701	1	19680	6710	0.341	1.02709	1	19669	6702	0.3407	1.02644	1	19662	6706	0.3411	1.02742	1	19695	6720	0.3412	1.02784	1	19667	6705	0.3409	1.02701
0.2	19308	6579	0.3407	1.02645	1	19314	6581	0.3407	1.02644	1	19321	6585	0.3408	1.02669	1	19347	6585	0.3404	1.02531	1	19322	6584	0.3408	1.02648	1	19334	6587	0.3407	1.02631	1	19329	6584	0.3406	1.02611	1	19321	6587	0.3409	1.027	1	19351	6599	0.341	1.02728	1	19325	6585	0.3408	1.02648
0.21	18972	6464	0.3407	1.02636	1	18978	6466	0.3407	1.02636	1	18987	6472	0.3409	1.02682	1	19014	6472	0.3404	1.02536	1	18986	6468	0.3407	1.02624	1	19000	6472	0.3406	1.02612	1	18991	6468	0.3406	1.02597	1	18983	6471	0.3409	1.02688	1	19018	6484	0.3409	1.02705	1	18991	6469	0.3406	1.02613
0.22	18656	6337	0.3397	1.02324	1	18662	6338	0.3396	1.02307	1	18671	6345	0.3398	1.02371	1	18699	6348	0.3395	1.02266	1	18669	6340	0.3396	1.02301	1	18681	6345	0.3396	1.02316	1	18674	6341	0.3396	1.0229	1	18662	6342	0.3398	1.02372	1	18704	6356	0.3398	1.02368	1	18674	6342	0.3396	1.02306
0.23	18347	6240	0.3401	1.02455	1	18354	6241	0.34	1.02432	1	18361	6246	0.3402	1.02475	1	18386	6248	0.3398	1.02369	1	18360	6243	0.34	1.02432	1	18370	6247	0.3401	1.02441	1	18365	6244	0.34	1.0242	1	18356	6245	0.3402	1.02487	1	18392	6257	0.3402	1.02483	1	18364	6244	0.34	1.02426
0.24	18048	6151	0.3408	1.02667	1	18056	6152	0.3407	1.02638	1	18062	6157	0.3409	1.02687	1	18085	6159	0.3406	1.0259	1	18062	6154	0.3407	1.02637	1	18074	6159	0.3408	1.02652	1	18066	6156	0.3408	1.02648	1	18059	6156	0.3409	1.02688	1	18092	6168	0.3409	1.027	1	18065	6155	0.3407	1.02637
0.25	17732	6056	0.3415	1.02882	1	17738	6057	0.3415	1.02865	1	17746	6063	0.3417	1.0292	1	17768	6064	0.3413	1.0281	1	17748	6059	0.3414	1.02841	1	17759	6064	0.3415	1.02862	1	17747	6060	0.3415	1.02863	1	17742	6060	0.3416	1.02892	1	17773	6074	0.3418	1.0295	1	17747	6060	0.3415	1.02863
0.26	17394	5942	0.3416	1.02907	1	17400	5943	0.3416	1.02889	1	17409	5949	0.3417	1.0294	1	17434	5951	0.3413	1.02827	1	17409	5945	0.3415	1.02871	1	17420	5950	0.3416	1.02892	1	17410	5947	0.3416	1.02899	1	17404	5946	0.3416	1.02917	1	17437	5958	0.3417	1.0293	1	17410	5947	0.3416	1.02899
0.27	17087	5847	0.3422	1.03081	1	17093	5848	0.3421	1.03063	1	17102	5854	0.3423	1.03114	1	17131	5856	0.3418	1.02975	1	17102	5850	0.3421	1.03044	1	17115	5855	0.3421	1.03054	1	17106	5852	0.3421	1.03055	1	17095	5850	0.3422	1.03086	1	17131	5863	0.3422	1.03098	1	17101	5852	0.3422	1.03085
0.28	16805	5740	0.3416	1.02893	1	16811	5741	0.3415	1.02874	1	16821	5748	0.3417	1.02939	1	16852	5748	0.3411	1.02749	1	16819	5744	0.3415	1.02879	1	16834	5748	0.3415	1.02859	1	16822	5745	0.3415	1.02879	1	16813	5742	0.3415	1.0288	1	16851	5757	0.3416	1.02916	1	16823	5745	0.3415	1.02873
0.29	16489	5630	0.3414	1.02855	1	16495	5631	0.3414	1.02836	1	16505	5638	0.3416	1.02902	1	16536	5638	0.341	1.02709	1	16506	5634	0.3413	1.02822	1	16516	5638	0.3414	1.02833	1	16507	5636	0.3414	1.02853	1	16498	5633	0.3414	1.02854	1	16537	5646	0.3414	1.02848	1	16506	5634	0.3413	1.02822
0.3	16188	5531	0.3417	1.02926	1	16195	5532	0.3416	1.029	1	16203	5539	0.3419	1.02979	1	16236	5539	0.3412	1.0277	1	16204	5535	0.3416	1.02898	1	16215	5539	0.3416	1.02903	1	16205	5538	0.3417	1.02948	1	16198	5534	0.3416	1.02918	1	16238	5547	0.3416	1.02906	1	16205	5536	0.3416	1.02911
0.31	15939	5453	0.3421	1.03059	1	15946	5454	0.342	1.03033	1	15953	5461	0.3423	1.0312	1	15983	5460	0.3416	1.02908	1	15953	5456	0.342	1.03026	1	15965	5460	0.342	1.03024	1	15957	5459	0.3421	1.03056	1	15948	5456	0.3421	1.03058	1	15986	5468	0.342	1.03039	1	15957	5458	0.342	1.03038
0.32	15628	5352	0.3425	1.03163	1	15636	5353	0.3424	1.0313	1	15639	5358	0.3426	1.03206	1	15672	5358	0.3419	1.02989	1	15642	5355	0.3423	1.03129	1	15655	5359	0.3423	1.0312	1	15646	5358	0.3425	1.0316	1	15639	5356	0.3425	1.03168	1	15678	5368	0.3424	1.03142	1	15645	5357	0.3424	1.03148
0.33	15333	5255	0.3427	1.03243	1	15340	5256	0.3426	1.03215	1	15343	5261	0.3429	1.03293	1	15382	5264	0.3422	1.0309	1	15347	5258	0.3426	1.03207	1	15361	5262	0.3426	1.03192	1	15347	5260	0.3427	1.03247	1	15342	5258	0.3427	1.03241	1	15382	5271	0.3427	1.03227	1	15350	5259	0.3426	1.03207
0.34	15025	5157	0.3432	1.03394	0.878806	15031	5158	0.3432	1.03373	0.918201	15034	5162	0.3434	1.03432	0.808614	15075	5168	0.3428	1.03271	1	15041	5160	0.3431	1.03344	0.973583	15054	5164	0.343	1.03335	0.990286	15037	5161	0.3432	1.03392	0.881346	15032	5160	0.3433	1.03406	0.855653	15075	5174	0.3432	1.03391	0.876925	15042	5161	0.3431	1.03357
0.35	14727	5054	0.3432	1.03379	0.956452	14733	5055	0.3431	1.03358	0.999442	14738	5059	0.3433	1.03404	0.905826	14781	5068	0.3429	1.03287	1	14742	5056	0.343	1.03315	1	14756	5061	0.343	1.03319	1	14739	5058	0.3432	1.03377	0.959199	14734	5057	0.3432	1.03392	0.931165	14779	5072	0.3432	1.03383	0.941286	14744	5057	0.343	1.03322
0.36	14445	4965	0.3437	1.03542	0.716449	14450	4966	0.3437	1.03527	0.73899	14455	4969	0.3438	1.03553	0.697291	14499	4980	0.3435	1.03468	0.82945	14459	4967	0.3435	1.03483	0.809152	14474	4972	0.3435	1.0348	0.812251	14460	4971	0.3438	1.03559	0.687891	14450	4967	0.3437	1.03547	0.70681	14494	4983	0.3438	1.03566	0.67376	14461	4968	0.3435	1.0349
0.37	14146	4883	0.3452	1.03984	0.285645	14151	4884	0.3451	1.03968	0.295696	14157	4887	0.3452	1.03988	0.282018	14197	4899	0.3451	1.0395	0.305212	14159	4885	0.345	1.03931	0.32175	14172	4890	0.345	1.03942	0.312757	14161	4889	0.3452	1.04001	0.273226	14153	4886	0.3452	1.03996	0.277026	14191	4902	0.3454	1.04058	0.237694	14161	4887	0.3451	1.03959
0.38	13832	4788	0.3462	1.04275	0.155498	13837	4790	0.3462	1.04281	0.153081	13843	4792	0.3462	1.0428	0.153441	13884	4804	0.346	1.04232	0.170171	13845	4790	0.346	1.04221	0.176661	13856	4795	0.3461	1.04247	0.165439	13845	4793	0.3462	1.04286	0.150877	13839	4790	0.3461	1.04266	0.15869	13880	4803	0.346	1.0424	0.166971	13848	4792	0.346	1.04242
0.39	13576	4696	0.3459	1.042	0.200137	13580	4698	0.3459	1.04214	0.193559	13584	4698	0.3458	1.04183	0.207852	13627	4712	0.3458	1.04164	0.214898	13588	4699	0.3458	1.04175	0.211809	13596	4702	0.3458	1.0418	0.208786	13588	4701	0.346	1.04219	0.19078	13581	4698	0.3459	1.04206	0.197046	13626	4713	0.3459	1.04194	0.200416	13592	4700	0.3458	1.04166
0.4	13270	4609	0.3473	1.04628	0.0774669	13274	4611	0.3474	1.04642	0.0747016	13277	4610	0.3472	1.04596	0.0838573	13321	4626	0.3473	1.04612	0.0793015	13281	4612	0.3473	1.0461	0.0808809	13290	4615	0.3473	1.04607	0.0812139	13281	4613	0.3473	1.04632	0.0763893	13275	4611	0.3473	1.04634	0.076178	13322	4628	0.3474	1.04649	0.072125	13286	4613	0.3472	1.04593
0.41	12943	4517	0.349	1.0513	0.0235742	12949	4519	0.349	1.05128	0.0236549	12950	4518	0.3489	1.05097	0.0257366	12993	4536	0.3491	1.05166	0.0209341	12954	4520	0.3489	1.05111	0.0247381	12965	4524	0.3489	1.05115	0.0243767	12956	4521	0.349	1.05118	0.0242527	12948	4519	0.349	1.05136	0.0231498	12998	4536	0.349	1.05126	0.0233238	12959	4521	0.3489	1.05094
0.42	12608	4404	0.3493	1.05224	0.0211261	12614	4406	0.3493	1.05222	0.0212013	12616	4405	0.3492	1.05181	0.0236251	12657	4421	0.3493	1.05221	0.0208335	12618	4407	0.3493	1.05212	0.0217127	12629	4411	0.3493	1.05216	0.0213902	12619	4407	0.3492	1.05204	0.0221962	12614	4407	0.3494	1.05245	0.0198751	12664	4423	0.3493	1.05211	0.0213733	12623	4409	0.3493	1.05218
0.43	12266	4286	0.3494	1.0526	0.0223278	12272	4288	0.3494	1.05257	0.0224086	12274	4287	0.3493	1.05216	0.0250066	12313	4303	0.3495	1.05274	0.0210525	12275	4288	0.3493	1.05232	0.023961	12287	4293	0.3494	1.05251	0.0226116	12277	4289	0.3494	1.05239	0.0234748	12273	4290	0.3495	1.05298	0.0201016	12323	4305	0.3493	1.05237	0.0231045	12278	4290	0.3494	1.05255
0.44	11980	4179	0.3488	1.05082	0.0401539	11985	4181	0.3489	1.05089	0.0394193	11986	4180	0.3487	1.05055	0.0429373	12021	4194	0.3489	1.051	0.0377398	11989	4181	0.3487	1.05053	0.0430091	12001	4187	0.3489	1.05099	0.0381183	11989	4182	0.3488	1.05079	0.0403578	11983	4181	0.3489	1.05106	0.0377306	12036	4199	0.3489	1.05094	0.0380618	11992	4183	0.3488	1.05077
0.45	11660	4074	0.3494	1.05253	0.029896	11665	4076	0.3494	1.0526	0.0293323	11667	4075	0.3493	1.05216	0.032781	11697	4090	0.3497	1.05332	0.023959	11671	4077	0.3493	1.05231	0.0314488	11683	4082	0.3494	1.05252	0.0296533	11669	4077	0.3494	1.0525	0.0300589	11661	4075	0.3495	1.0527	0.0286217	11714	4091	0.3492	1.05205	0.0329797	11670	4077	0.3494	1.05241
0.46	11358	3966	0.3492	1.05187	0.0405056	11363	3968	0.3492	1.05194	0.0397428	11366	3967	0.349	1.0514	0.0453972	11395	3984	0.3496	1.05322	0.0284042	11367	3968	0.3491	1.05157	0.043485	11378	3973	0.3492	1.05188	0.0400968	11366	3969	0.3492	1.05193	0.0398134	11361	3968	0.3493	1.05213	0.0379859	11411	3982	0.349	1.05121	0.0465917	11368	3970	0.3492	1.05201
0.47	11015	3857	0.3502	1.05482	0.0227721	11020	3859	0.3502	1.05489	0.022323	11024	3858	0.35	1.05423	0.0263139	11047	3872	0.3505	1.05585	0.0171644	11021	3859	0.3501	1.05479	0.0228627	11033	3864	0.3502	1.05501	0.0214932	11024	3860	0.3501	1.05478	0.0229081	11020	3859	0.3502	1.05489	0.022323	11074	3877	0.3501	1.05464	0.0231339	11025	3860	0.3501	1.05468
0.48	10667	3744	0.351	1.05732	0.0144397	10671	3746	0.351	1.05749	0.0137928	10678	3745	0.3507	1.05651	0.0176615	10702	3761	0.3514	1.05865	0.0100007	10672	3746	0.351	1.05739	0.0141436	10685	3750	0.351	1.05723	0.0146296	10676	3747	0.351	1.05728	0.0145344	10671	3745	0.351	1.05721	0.0148382	10722	3763	0.351	1.05723	0.0143145	10675	3747	0.351	1.05737
0.49	10333	3609	0.3493	1.05214	0.0612272	10336	3610	0.3493	1.05213	0.0613378	10343	3610	0.349	1.05141	0.0720659	10372	3626	0.3496	1.05312	0.0477275	10340	3612	0.3493	1.0523	0.0587687	10350	3615	0.3493	1.05216	0.0604762	10342	3611	0.3492	1.05181	0.0658582	10337	3609	0.3491	1.05173	0.0671529	10384	3626	0.3492	1.0519	0.0631261	10340	3612	0.3493	1.0523
0.5	10000	3499	0.3499	1.05404	0.0464061	10003	3500	0.3499	1.05402	0.0464965	10008	3500	0.3497	1.0535	0.0524262	10038	3517	0.3504	1.05545	0.0325596	10007	3502	0.35	1.05421	0.0444775	10019	3504	0.3497	1.05354	0.0515801	10008	3501	0.3498	1.0538	0.0488839	10004	3499	0.3498	1.05362	0.0510891	10049	3514	0.3497	1.0534	0.0525721	10004	3500	0.3499	1.05392
0.51	9602	3379	0.3519	1.06008	0.0135903	9606	3380	0.3519	1.05995	0.0139931	9609	3380	0.3518	1.05962	0.0151596	9636	3394	0.3522	1.06103	0.0104778	9609	3382	0.352	1.06025	0.012974	9621	3384	0.3517	1.05955	0.0153047	9610	3381	0.3518	1.05983	0.0144068	9605	3379	0.3518	1.05975	0.0147257	9647	3391	0.3515	1.05888	0.0177576	9607	3380	0.3518	1.05984
0.52	9254	3276	0.354	1.06642	0.00342741	9258	3277	0.354	1.06628	0.00354101	9261	3277	0.3538	1.06594	0.00386908	9287	3290	0.3543	1.06717	0.00273352	9261	3279	0.3541	1.06659	0.00325877	9273	3281	0.3538	1.06586	0.00391464	9261	3278	0.354	1.06626	0.00355151	9257	3276	0.3539	1.06607	0.00374562	9299	3288	0.3536	1.06514	0.00462406	9258	3276	0.3539	1.06596
0.53	8886	3155	0.3551	1.06956	0.00201748	8890	3156	0.355	1.06942	0.00208827	8893	3156	0.3549	1.06906	0.00229252	8927	3171	0.3552	1.07005	0.00170793	8892	3158	0.3552	1.06986	0.00185484	8905	3160	0.3549	1.06897	0.00232227	8890	3157	0.3551	1.06976	0.0019076	8888	3155	0.355	1.06932	0.00214736	8932	3167	0.3546	1.0681	0.00285629	8891	3155	0.3549	1.06896
0.54	8529	3032	0.3555	1.07089	0.00195515	8534	3034	0.3555	1.07097	0.0019064	8536	3033	0.3553	1.07036	0.00222926	8571	3047	0.3555	1.07091	0.00186917	8535	3035	0.3556	1.07119	0.00179383	8547	3037	0.3553	1.0704	0.00218864	8533	3034	0.3556	1.07109	0.00184613	8530	3032	0.3555	1.07076	0.00201881	8567	3038	0.3546	1.06825	0.00374343	8534	3032	0.3553	1.07026
0.55	8147	2906	0.3567	1.07451	0.00108933	8150	2907	0.3567	1.07449	0.00109346	8154	2908	0.3566	1.07433	0.00113541	8184	2917	0.3564	1.0737	0.00129909	8154	2909	0.3568	1.0747	0.00102946	8164	2912	0.3567	1.07449	0.0010772	8152	2909	0.3568	1.07496	0.00096169	8148	2906	0.3567	1.07438	0.00112688	8184	2910	0.3556	1.07113	0.00253274	8151	2906	0.3565	1.07398
0.56	7745	2765	0.357	1.07544	0.00130208	7748	2766	0.357	1.07541	0.00130716	7752	2767	0.3569	1.07525	0.00135843	7775	2774	0.3568	1.07478	0.00149506	7753	2768	0.357	1.0755	0.00127253	7762	2771	0.357	1.07541	0.00128749	7750	2768	0.3572	1.07591	0.00114653	7746	2765	0.357	1.0753	0.00134794	7783	2770	0.3559	1.07213	0.00289338	7750	2766	0.3569	1.07514
0.57	7323	2617	0.3574	1.07653	0.00156732	7327	2620	0.3576	1.07718	0.00132771	7329	2619	0.3573	1.07647	0.00157997	7350	2625	0.3571	1.07586	0.00179897	7330	2620	0.3574	1.07674	0.00147762	7340	2623	0.3574	1.0765	0.00154966	7327	2620	0.3576	1.07718	0.00132771	7325	2618	0.3574	1.07665	0.00151876	7359	2627	0.357	1.07536	0.00201414	7328	2619	0.3574	1.07662
0.58	6880	2461	0.3577	1.07755	0.00203289	6884	2464	0.3579	1.07823	0.00171548	6886	2463	0.3577	1.07748	0.00204981	6909	2474	0.3581	1.07869	0.00148978	6884	2463	0.3578	1.0778	0.00190608	6897	2469	0.358	1.07839	0.00162833	6884	2463	0.3578	1.0778	0.00190608	6882	2462	0.3577	1.07767	0.0019685	6913	2470	0.3573	1.07633	0.00261784	6885	2463	0.3577	1.07764
0.59	6443	2296	0.3564	1.07349	0.00837394	6447	2299	0.3566	1.07422	0.00710714	6449	2298	0.3563	1.07342	0.0084367	6473	2308	0.3566	1.0741	0.00710041	6447	2298	0.3564	1.07376	0.00786713	6456	2302	0.3566	1.07413	0.00718877	6446	2297	0.3563	1.07345	0.00840528	6446	2298	0.3565	1.07392	0.00759609	6472	2305	0.3561	1.07287	0.00928106	6448	2298	0.3564	1.07359
0.6	5902	2111	0.3577	1.07746	0.00668065	5906	2114	0.3579	1.07826	0.00561234	5908	2113	0.3577	1.07739	0.00673661	5925	2119	0.3576	1.07735	0.00665518	5904	2111	0.3576	1.0771	0.00719548	5914	2117	0.358	1.07833	0.005475	5904	2112	0.3577	1.07761	0.00646346	5904	2112	0.3577	1.07761	0.00646346	5932	2119	0.3572	1.07608	0.00861288	5907	2113	0.3577	1.07757
0.61	5363	1925	0.3589	1.08127	0.00611554	5367	1928	0.3592	1.08215	0.00508537	5367	1925	0.3587	1.08047	0.00715689	5382	1933	0.3592	1.08194	0.00520652	5365	1925	0.3588	1.08087	0.00661699	5373	1930	0.3592	1.08207	0.00513357	5367	1927	0.359	1.08159	0.00570291	5363	1925	0.3589	1.08127	0.00611554	5392	1936	0.3591	1.0816	0.00549391	5367	1926	0.3589	1.08103
0.62	4862	1738	0.3575	1.07683	0.0275811	4866	1741	0.3578	1.0778	0.023069	4869	1739	0.3572	1.0759	0.0322168	4886	1750	0.3582	1.07894	0.0182896	4864	1738	0.3573	1.07639	0.0297547	4869	1742	0.3578	1.07776	0.0231674	4865	1739	0.3575	1.07679	0.0276957	4862	1738	0.3575	1.07683	0.0275811	4891	1750	0.3578	1.07784	0.0221955	4866	1739	0.3574	1.07657
0.63	4222	1520	0.36	1.08452	0.0178249	4227	1523	0.3603	1.08538	0.0152659	4230	1521	0.3596	1.08318	0.0221069	4249	1535	0.3613	1.08827	0.00886034	4223	1520	0.3599	1.08427	0.0185954	4226	1523	0.3604	1.08563	0.0146259	4225	1521	0.36	1.08447	0.0179153	4222	1520	0.36	1.08452	0.0178249	4244	1528	0.36	1.08458	0.0170534	4226	1521	0.3599	1.08421
0.64	3534	1265	0.358	1.07829	0.12985	3537	1266	0.3579	1.07823	0.130421	3542	1266	0.3574	1.07671	0.159352	3560	1276	0.3584	1.07973	0.102527	3535	1265	0.3579	1.07799	0.135202	3538	1268	0.3584	1.07963	0.107333	3537	1266	0.3579	1.07823	0.130421	3535	1266	0.3581	1.07884	0.120257	3557	1278	0.3593	1.08233	0.0711106	3535	1265	0.3579	1.07799
0.65	2781	974	0.3502	1.05505	1	2782	974	0.3501	1.05467	1	2787	976	0.3502	1.05494	1	2815	985	0.3499	1.05407	1	2782	974	0.3501	1.05467	1	2786	977	0.3507	1.0564	1	2781	974	0.3502	1.05505	1	2782	975	0.3505	1.05575	1	2812	991	0.3524	1.06163	1	2781	974	0.3502	1.05505
0.66	1845	657	0.3561	1.07271	1	1845	657	0.3561	1.07271	1	1848	660	0.3571	1.07586	1	1857	662	0.3565	1.07389	1	1845	657	0.3561	1.07271	1	1846	657	0.3559	1.07213	1	1846	657	0.3559	1.07213	1	1846	658	0.3564	1.07376	1	1875	674	0.3595	1.08286	1	1845	657	0.3561	1.07271
0.67	880	307	0.3489	1.05092	1	883	307	0.3477	1.04735	1	884	309	0.3495	1.05298	1	883	309	0.3499	1.05417	1	882	309	0.3503	1.05537	1	884	307	0.3473	1.04616	1	882	308	0.3492	1.05195	1	882	309	0.3503	1.05537	1	890	312	0.3506	1.05603	1	881	308	0.3496	1.05314
0.68	613	212	0.3458	1.04181	1	614	212	0.3453	1.04011	1	616	213	0.3458	1.04163	1	616	214	0.3474	1.04652	1	614	213	0.3469	1.04502	1	617	214	0.3468	1.04482	1	616	214	0.3474	1.04652	1	615	214	0.348	1.04822	1	617	213	0.3452	1.03994	1	614	213	0.3469	1.04502
0.69	483	172	0.3561	1.07274	1	484	172	0.3554	1.07052	1	486	173	0.356	1.07232	1	484	172	0.3554	1.07052	1	483	172	0.3561	1.07274	1	485	173	0.3567	1.07453	1	484	173	0.3574	1.07675	1	484	173	0.3574	1.07675	1	490	174	0.3551	1.06971	1	484	173	0.3574	1.07675
0.7	379	137	0.3615	1.08892	1	379	137	0.3615	1.08892	1	383	139	0.3629	1.09327	1	381	137	0.3596	1.0832	1	379	137	0.3615	1.08892	1	380	137	0.3605	1.08605	1	379	137	0.3615	1.08892	1	381	138	0.3622	1.09111	1	385	141	0.3662	1.10324	1	380	138	0.3632	1.09398
0.71	301	107	0.3555	1.07085	1	301	107	0.3555	1.07085	1	303	107	0.3531	1.06379	1	302	108	0.3576	1.07728	1	302	107	0.3543	1.06731	1	302	107	0.3543	1.06731	1	301	107	0.3555	1.07085	1	303	107	0.3531	1.06379	1	305	110	0.3607	1.08644	1	301	107	0.3555	1.07085
0.72	252	90	0.3571	1.07586	1	252	90	0.3571	1.07586	1	254	90	0.3543	1.06739	1	253	91	0.3597	1.08351	1	252	90	0.3571	1.07586	1	253	90	0.3557	1.07161	1	252	90	0.3571	1.07586	1	252	90	0.3571	1.07586	1	255	93	0.3647	1.09864	1	252	90	0.3571	1.07586
0.73	208	74	0.3558	1.07172	1	208	74	0.3558	1.07172	1	210	74	0.3524	1.06151	1	209	75	0.3589	1.08101	1	208	74	0.3558	1.07172	1	209	74	0.3541	1.06659	1	208	74	0.3558	1.07172	1	208	74	0.3558	1.07172	1	209	75	0.3589	1.08101	1	208	74	0.3558	1.07172
0.74	180	57	0.3167	0.953928	1	180	57	0.3167	0.953928	1	182	57	0.3132	0.943445	1	181	58	0.3204	0.965301	1	180	57	0.3167	0.953928	1	181	57	0.3149	0.948657	1	180	57	0.3167	0.953928	1	180	57	0.3167	0.953928	1	181	58	0.3204	0.965301	1	181	58	0.3204	0.965301
0.75	152	41	0.2697	0.812556	1	152	41	0.2697	0.812556	1	153	41	0.268	0.807245	1	154	42	0.2727	0.821565	1	152	41	0.2697	0.812556	1	153	41	0.268	0.807245	1	152	41	0.2697	0.812556	1	152	41	0.2697	0.812556	1	155	44	0.2839	0.855134	1	153	42	0.2745	0.826934
[truncated: 341 more columns]

## Sheet: fig 3d hypertension 77 prot
	all_prot	sick_count	sick_percentages	OR	p_value	cradd_deleted	cradd_sick_count	cradd_sick_percentages	cradd_OR	cradd_p_value	park7_deleted	park7_sick_count	park7_sick_percentages	park7_OR	park7_p_value	ppcdc_deleted	ppcdc_sick_count	ppcdc_sick_percentages	ppcdc_OR	ppcdc_p_value	ywhaq_deleted	ywhaq_sick_count	ywhaq_sick_percentages	ywhaq_OR	ywhaq_p_value	dtymk_deleted	dtymk_sick_count	dtymk_sick_percentages	dtymk_OR	dtymk_p_value	dffa_deleted	dffa_sick_count	dffa_sick_percentages	dffa_OR	dffa_p_value	ubxn1_deleted	ubxn1_sick_count	ubxn1_sick_percentages	ubxn1_OR	ubxn1_p_value	s100a4_deleted	s100a4_sick_count	s100a4_sick_percentages	s100a4_OR	s100a4_p_value	ptrhd1_deleted	ptrhd1_sick_count	ptrhd1_sick_percentages	ptrhd1_OR
1	29805	9794	0.3286	0.989884	1	29805	9794	0.3286	0.989884	1	29805	9794	0.3286	0.989884	1	29805	9794	0.3286	0.989884	1	29805	9794	0.3286	0.989884	1	29805	9794	0.3286	0.989884	1	29805	9794	0.3286	0.989884	1	29805	9794	0.3286	0.989884	1	29805	9794	0.3286	0.989884	1	29805	9794	0.3286	0.989884
0.99	28388	9309	0.3279	0.987828	1	28391	9311	0.328	0.987936	1	28389	9309	0.3279	0.987793	1	28396	9312	0.3279	0.987868	1	28388	9309	0.3279	0.987828	1	28389	9310	0.3279	0.987899	1	28388	9309	0.3279	0.987828	1	28389	9309	0.3279	0.987793	1	28394	9311	0.3279	0.987831	1	28390	9309	0.3279	0.987758
0.98	27675	9047	0.3269	0.984759	1	27676	9047	0.3269	0.984724	1	27675	9047	0.3269	0.984759	1	27686	9051	0.3269	0.984803	1	27676	9048	0.3269	0.984833	1	27676	9048	0.3269	0.984833	1	27675	9047	0.3269	0.984759	1	27677	9047	0.3269	0.984688	1	27689	9051	0.3269	0.984697	1	27677	9047	0.3269	0.984688
0.97	27083	8837	0.3263	0.982927	1	27084	8837	0.3263	0.982891	1	27086	8839	0.3263	0.98304	1	27096	8842	0.3263	0.983011	1	27084	8838	0.3263	0.983002	1	27085	8838	0.3263	0.982965	1	27083	8837	0.3263	0.982927	1	27086	8839	0.3263	0.98304	1	27095	8841	0.3263	0.982936	1	27085	8837	0.3263	0.982854
0.96	26521	8639	0.3257	0.981266	1	26521	8639	0.3257	0.981266	1	26525	8641	0.3258	0.981345	1	26536	8645	0.3258	0.981392	1	26523	8641	0.3258	0.981419	1	26523	8640	0.3258	0.981305	1	26523	8639	0.3257	0.981192	1	26525	8641	0.3258	0.981345	1	26537	8646	0.3258	0.981469	1	26522	8639	0.3257	0.981229
0.95	26023	8443	0.3244	0.977355	1	26024	8444	0.3245	0.977434	1	26026	8445	0.3245	0.977474	1	26049	8452	0.3245	0.977421	1	26024	8443	0.3244	0.977318	1	26025	8444	0.3245	0.977396	1	26025	8443	0.3244	0.97728	1	26028	8446	0.3245	0.977515	1	26039	8451	0.3246	0.97768	1	26024	8443	0.3244	0.977318
0.94	25518	8257	0.3236	0.97474	1	25519	8258	0.3236	0.97482	1	25522	8259	0.3236	0.974823	1	25545	8265	0.3235	0.974653	1	25521	8258	0.3236	0.974743	1	25520	8257	0.3236	0.974664	1	25518	8257	0.3236	0.97474	1	25524	8261	0.3237	0.974983	1	25538	8266	0.3237	0.975038	1	25519	8257	0.3236	0.974702
0.93	25062	8067	0.3219	0.969638	0.5014	25064	8068	0.3219	0.96968	0.507159	25068	8070	0.3219	0.969766	0.518854	25094	8077	0.3219	0.969602	0.494816	25062	8067	0.3219	0.969638	0.5014	25064	8067	0.3219	0.96956	0.490846	25063	8067	0.3219	0.969599	0.496098	25065	8068	0.3219	0.969642	0.501802	25083	8076	0.322	0.969907	0.538123	25063	8067	0.3219	0.969599
0.92	24586	7882	0.3206	0.965743	0.175094	24587	7882	0.3206	0.965704	0.173034	24593	7885	0.3206	0.965836	0.179815	24621	7895	0.3207	0.965961	0.18592	24586	7882	0.3206	0.965743	0.175094	24589	7882	0.3205	0.965625	0.168979	24587	7882	0.3206	0.965704	0.173034	24589	7883	0.3206	0.965748	0.175268	24607	7891	0.3207	0.966021	0.189601	24587	7882	0.3206	0.965704
0.91	24134	7719	0.3198	0.963485	0.0939531	24135	7719	0.3198	0.963445	0.0927778	24139	7722	0.3199	0.96366	0.0991203	24170	7732	0.3199	0.96367	0.0989693	24136	7721	0.3199	0.963655	0.0990112	24137	7719	0.3198	0.963365	0.0904681	24135	7719	0.3198	0.963445	0.0927778	24137	7720	0.3198	0.96349	0.0940574	24159	7731	0.32	0.963984	0.109237	24135	7719	0.3198	0.963445
0.9	23672	7566	0.3196	0.962819	0.0821135	23672	7566	0.3196	0.962819	0.0821135	23677	7569	0.3197	0.962997	0.0867408	23712	7581	0.3197	0.9631	0.0890661	23674	7568	0.3197	0.962992	0.0866419	23676	7567	0.3196	0.962783	0.0811562	23673	7566	0.3196	0.962778	0.0810628	23677	7568	0.3196	0.96287	0.0833681	23701	7578	0.3197	0.963166	0.0910606	23673	7566	0.3196	0.962778
0.89	23190	7393	0.3188	0.960358	0.0406657	23190	7393	0.3188	0.960358	0.0406657	23195	7395	0.3188	0.960411	0.0413333	23236	7409	0.3189	0.960531	0.0426632	23193	7395	0.3188	0.960493	0.0424796	23196	7395	0.3188	0.960369	0.040771	23192	7393	0.3188	0.960275	0.039565	23193	7395	0.3188	0.960493	0.0424796	23224	7408	0.319	0.960898	0.0481538	23191	7393	0.3188	0.960316
0.88	22749	7254	0.3189	0.960569	0.0472556	22749	7254	0.3189	0.960569	0.0472556	22752	7256	0.3189	0.960707	0.049368	22794	7269	0.3189	0.960655	0.0481742	22751	7255	0.3189	0.960617	0.0479708	22753	7255	0.3189	0.960532	0.0466704	22749	7254	0.3189	0.960569	0.0472556	22752	7256	0.3189	0.960707	0.049368	22787	7267	0.3189	0.960685	0.048714	22750	7254	0.3189	0.960526
0.87	22292	7089	0.318	0.957964	0.0220072	22293	7089	0.318	0.957921	0.0216874	22294	7090	0.318	0.958013	0.0223638	22341	7104	0.318	0.957885	0.0212111	22293	7090	0.318	0.958056	0.022693	22295	7089	0.318	0.957835	0.0210607	22293	7090	0.318	0.958056	0.022693	22295	7091	0.3181	0.958105	0.0230599	22330	7104	0.3181	0.958357	0.0249001	22293	7089	0.318	0.957921
0.86	21871	6956	0.318	0.958085	0.0250745	21872	6956	0.318	0.958041	0.0247085	21873	6957	0.3181	0.958135	0.0254824	21921	6970	0.318	0.957824	0.0227443	21873	6957	0.3181	0.958135	0.0254824	21875	6957	0.318	0.958048	0.0247442	21872	6957	0.3181	0.958179	0.0258591	21874	6958	0.3181	0.958229	0.0262788	21908	6973	0.3183	0.958804	0.0315076	21872	6956	0.318	0.958041
0.85	21458	6807	0.3172	0.955608	0.0119475	21459	6807	0.3172	0.955563	0.0117629	21460	6808	0.3172	0.955659	0.0121542	21509	6822	0.3172	0.955443	0.0111473	21459	6807	0.3172	0.955563	0.0117629	21462	6808	0.3172	0.95557	0.0117818	21461	6808	0.3172	0.955614	0.0119667	21461	6809	0.3173	0.955755	0.0125577	21495	6822	0.3174	0.956065	0.0138497	21459	6807	0.3172	0.955563
0.84	21015	6639	0.3159	0.95167	0.0033165	21017	6639	0.3159	0.951579	0.00320622	21017	6640	0.3159	0.951723	0.00337931	21071	6658	0.316	0.951857	0.00349491	21016	6639	0.3159	0.951625	0.00326092	21021	6640	0.3159	0.951542	0.00315836	21019	6641	0.316	0.951776	0.00344323	21019	6641	0.316	0.951776	0.00344323	21050	6653	0.3161	0.952091	0.00382957	21018	6639	0.3159	0.951534
0.83	20554	6489	0.3157	0.951031	0.00300701	20557	6489	0.3157	0.950892	0.00285541	20556	6490	0.3157	0.951085	0.00306513	20615	6508	0.3157	0.950993	0.00291179	20555	6489	0.3157	0.950984	0.00295564	20560	6490	0.3157	0.9509	0.00286095	20555	6490	0.3157	0.951131	0.0031183	20558	6491	0.3157	0.951139	0.0031243	20593	6503	0.3158	0.951278	0.00325238	20555	6489	0.3157	0.950984
0.82	20154	6363	0.3157	0.951073	0.00344671	20157	6363	0.3157	0.950931	0.00327193	20155	6364	0.3158	0.951175	0.00357501	20217	6382	0.3157	0.95094	0.00322278	20155	6363	0.3157	0.951026	0.00338749	20159	6364	0.3157	0.950986	0.0033357	20155	6364	0.3158	0.951175	0.00357501	20159	6366	0.3158	0.951285	0.00371495	20192	6375	0.3157	0.951073	0.00340756	20154	6363	0.3157	0.951073
0.81	19740	6218	0.315	0.948892	0.00177301	19743	6218	0.3149	0.948748	0.00167902	19740	6218	0.315	0.948892	0.00177301	19803	6238	0.315	0.948915	0.00175124	19741	6218	0.315	0.948844	0.00174114	19745	6219	0.315	0.948804	0.00171342	19741	6219	0.315	0.948996	0.0018423	19745	6221	0.3151	0.949109	0.00191814	19780	6231	0.315	0.948953	0.00178934	19740	6218	0.315	0.948892
0.8	19246	6033	0.3135	0.944291	0.000366246	19249	6033	0.3134	0.944144	0.000345151	19247	6033	0.3135	0.944242	0.00035908	19308	6056	0.3137	0.944847	0.00044459	19248	6033	0.3134	0.944193	0.00035205	19251	6034	0.3134	0.944202	0.000352923	19247	6034	0.3135	0.944399	0.00038193	19253	6037	0.3136	0.944574	0.000408162	19288	6048	0.3136	0.944578	0.000403136	19246	6033	0.3135	0.944291
0.79	18750	5868	0.313	0.942762	0.000245824	18753	5869	0.313	0.942772	0.000246466	18751	5869	0.313	0.942872	0.000256723	18817	5892	0.3131	0.943247	0.000289536	18752	5868	0.3129	0.942661	0.000235985	18753	5869	0.313	0.942772	0.000246466	18751	5869	0.313	0.942872	0.000256723	18757	5872	0.3131	0.943052	0.000275007	18791	5882	0.313	0.942949	0.00026018	18750	5868	0.313	0.942762
0.78	18188	5693	0.313	0.942908	0.000332303	18192	5695	0.313	0.943032	0.000348041	18189	5694	0.313	0.943022	0.000347138	18255	5715	0.3131	0.943078	0.000344721	18188	5693	0.313	0.942908	0.000332303	18192	5694	0.313	0.942866	0.00032639	18189	5694	0.313	0.943022	0.000347138	18192	5694	0.313	0.942866	0.00032639	18223	5707	0.3132	0.943411	0.000397635	18188	5693	0.313	0.942908
0.77	17618	5512	0.3129	0.942466	0.000361072	17621	5513	0.3129	0.942477	0.000362033	17619	5513	0.3129	0.942584	0.000377472	17689	5534	0.3128	0.94243	0.00034485	17618	5512	0.3129	0.942466	0.000361072	17622	5513	0.3128	0.942423	0.000354543	17620	5513	0.3129	0.94253	0.000369675	17622	5513	0.3128	0.942423	0.000354543	17659	5525	0.3129	0.942496	0.000358468	17618	5512	0.3129	0.942466
0.76	17035	5295	0.3108	0.936347	4.28164e-05	17040	5296	0.3108	0.936249	4.10117e-05	17036	5296	0.3109	0.936469	4.4986e-05	17105	5317	0.3108	0.93639	4.18987e-05	17035	5295	0.3108	0.936347	4.28164e-05	17039	5296	0.3108	0.936304	4.19722e-05	17037	5296	0.3109	0.936414	4.39589e-05	17039	5296	0.3108	0.936304	4.19722e-05	17076	5307	0.3108	0.936216	3.96429e-05	17035	5295	0.3108	0.936347
0.75	16434	5090	0.3097	0.933013	1.53297e-05	16440	5092	0.3097	0.933039	1.54392e-05	16435	5091	0.3098	0.933139	1.61555e-05	16503	5113	0.3098	0.93331	1.6631e-05	16434	5090	0.3097	0.933013	1.53297e-05	16438	5090	0.3096	0.932786	1.38978e-05	16436	5091	0.3097	0.933083	1.57654e-05	16438	5091	0.3097	0.932969	1.50123e-05	16476	5099	0.3095	0.93228	1.09492e-05	16434	5090	0.3097	0.933013
0.74	15758	4879	0.3096	0.932702	2.07955e-05	15762	4881	0.3097	0.932847	2.20131e-05	15760	4880	0.3096	0.932775	2.1396e-05	15836	4901	0.3095	0.932293	1.67007e-05	15758	4879	0.3096	0.932702	2.07955e-05	15761	4880	0.3096	0.932715	2.08707e-05	15760	4880	0.3096	0.932775	2.1396e-05	15765	4882	0.3097	0.932861	2.20924e-05	15806	4891	0.3094	0.932156	1.61014e-05	15758	4879	0.3096	0.932702
0.73	15053	4644	0.3085	0.929356	8.53966e-06	15056	4645	0.3085	0.929371	8.57366e-06	15055	4645	0.3085	0.929433	8.80217e-06	15124	4663	0.3083	0.928778	6.36713e-06	15055	4644	0.3085	0.929233	8.10141e-06	15055	4644	0.3085	0.929233	8.10141e-06	15056	4645	0.3085	0.929371	8.57366e-06	15059	4646	0.3085	0.929386	8.60777e-06	15107	4660	0.3085	0.929225	7.77113e-06	15053	4644	0.3085	0.929356
0.72	14297	4415	0.3088	0.930248	2.13401e-05	14301	4416	0.3088	0.930199	2.08658e-05	14299	4416	0.3088	0.930329	2.19958e-05	14364	4432	0.3085	0.929474	1.49359e-05	14298	4415	0.3088	0.930183	2.07844e-05	14301	4415	0.3087	0.929988	1.92e-05	14302	4416	0.3088	0.930134	2.03221e-05	14303	4417	0.3088	0.930279	2.15073e-05	14350	4430	0.3087	0.929961	1.83216e-05	14297	4415	0.3088	0.930248
0.71	13499	4136	0.3064	0.922979	2.17227e-06	13503	4137	0.3064	0.922929	2.11957e-06	13501	4137	0.3064	0.923066	2.24738e-06	13568	4153	0.3061	0.92206	1.38743e-06	13500	4136	0.3064	0.922911	2.10955e-06	13500	4136	0.3064	0.922911	2.10955e-06	13503	4137	0.3064	0.922929	2.11957e-06	13504	4137	0.3064	0.922861	2.05835e-06	13547	4149	0.3063	0.9226	1.77451e-06	13500	4136	0.3064	0.922911
0.7	12594	3835	0.3045	0.917307	5.01009e-07	12598	3836	0.3045	0.917255	4.87993e-07	12595	3836	0.3046	0.917474	5.36749e-07	12666	3852	0.3041	0.916136	2.81322e-07	12594	3835	0.3045	0.917307	5.01009e-07	12594	3835	0.3045	0.917307	5.01009e-07	12599	3837	0.3045	0.917421	5.22824e-07	12598	3836	0.3045	0.917255	4.87993e-07	12646	3846	0.3041	0.916156	2.90103e-07	12594	3835	0.3045	0.917307
0.69	11529	3505	0.304	0.915819	9.0471e-07	11532	3506	0.304	0.915842	9.0986e-07	11530	3506	0.3041	0.916001	9.71742e-07	11593	3520	0.3036	0.914661	5.256e-07	11529	3505	0.304	0.915819	9.0471e-07	11529	3505	0.304	0.915819	9.0471e-07	11533	3506	0.304	0.915762	8.80377e-07	11533	3505	0.3039	0.915501	7.92859e-07	11583	3521	0.304	0.91571	8.13156e-07	11530	3506	0.3041	0.916001
0.68	10254	3087	0.3011	0.906894	1.36803e-07	10255	3087	0.301	0.906805	1.31832e-07	10255	3088	0.3011	0.907099	1.4832e-07	10306	3097	0.3005	0.905241	6.4654e-08	10254	3087	0.3011	0.906894	1.36803e-07	10254	3087	0.3011	0.906894	1.36803e-07	10259	3088	0.301	0.906745	1.27926e-07	10258	3087	0.3009	0.90654	1.17957e-07	10297	3102	0.3013	0.907495	1.63309e-07	10254	3087	0.3011	0.906894
0.67	8552	2552	0.2984	0.89893	1.074e-07	8556	2553	0.2984	0.898862	1.03911e-07	8552	2552	0.2984	0.89893	1.074e-07	8604	2564	0.298	0.897699	6.11438e-08	8552	2552	0.2984	0.89893	1.074e-07	8555	2552	0.2983	0.898615	9.48901e-08	8558	2552	0.2982	0.8983	8.38085e-08	8554	2552	0.2983	0.89872	9.88931e-08	8589	2563	0.2984	0.898916	9.96768e-08	8553	2552	0.2984	0.898825
0.66	4450	1316	0.2957	0.890859	7.57636e-05	4483	1324	0.2953	0.889677	5.29155e-05	4450	1316	0.2957	0.890859	7.57636e-05	4470	1322	0.2957	0.890917	7.29235e-05	4492	1326	0.2952	0.889236	4.66128e-05	4454	1318	0.2959	0.891412	8.5095e-05	4457	1319	0.2959	0.891488	8.59228e-05	4462	1321	0.2961	0.891839	9.1915e-05	4465	1320	0.2956	0.890565	6.81245e-05	4452	1316	0.2956	0.890459
0.65	2725	787	0.2888	0.870004	0.000273529	2731	791	0.2896	0.872505	0.000410898	2725	787	0.2888	0.870004	0.000273529	2742	788	0.2874	0.865709	0.000119622	2745	794	0.2893	0.871347	0.000319327	2729	787	0.2884	0.868729	0.000215584	2731	788	0.2885	0.869196	0.000232073	2735	790	0.2888	0.870127	0.000268703	2738	789	0.2882	0.868074	0.000185304	2727	787	0.2886	0.869366
0.64	2051	582	0.2838	0.854812	0.000477695	2057	585	0.2844	0.856712	0.000613213	2053	583	0.284	0.855446	0.000519367	2068	585	0.2829	0.852155	0.000294151	2071	588	0.2839	0.855284	0.000463396	2059	583	0.2831	0.852953	0.000347677	2054	582	0.2833	0.853563	0.000390827	2058	585	0.2843	0.856295	0.000574054	2061	583	0.2829	0.852126	0.000303756	2054	582	0.2833	0.853563
0.63	1673	467	0.2791	0.84088	0.000553464	1679	470	0.2799	0.843258	0.000731275	1674	467	0.279	0.840378	0.000514406	1685	469	0.2783	0.838467	0.000371157	1685	470	0.2789	0.840255	0.00047269	1678	467	0.2783	0.838374	0.00038313	1678	468	0.2789	0.84017	0.00048803	1675	469	0.28	0.843473	0.000770452	1686	469	0.2782	0.83797	0.000344657	1674	467	0.279	0.840378
0.62	1431	389	0.2718	0.818885	0.000168064	1435	392	0.2732	0.8229	0.000272936	1431	389	0.2718	0.818885	0.000168064	1438	390	0.2712	0.816994	0.000124022	1439	389	0.2703	0.814333	8.64326e-05	1436	389	0.2709	0.816034	0.000111087	1437	391	0.2721	0.819659	0.000177116	1433	390	0.2722	0.819845	0.000187286	1446	392	0.2711	0.81664	0.000110857	1431	389	0.2718	0.818885
0.61	1226	319	0.2602	0.783815	1.20814e-05	1230	322	0.2618	0.788613	2.16815e-05	1226	319	0.2602	0.783815	1.20814e-05	1234	321	0.2601	0.783615	1.07357e-05	1231	319	0.2591	0.780631	7.45085e-06	1231	319	0.2591	0.780631	7.45085e-06	1228	319	0.2598	0.782538	9.96439e-06	1232	320	0.2597	0.782442	9.39262e-06	1241	323	0.2603	0.78405	1.05021e-05	1226	319	0.2602	0.783815
0.6	1053	266	0.2526	0.760968	5.67726e-06	1058	269	0.2543	0.765914	9.83215e-06	1053	266	0.2526	0.760968	5.67726e-06	1061	267	0.2516	0.758069	3.5046e-06	1059	266	0.2512	0.756657	3.00835e-06	1057	266	0.2517	0.758088	3.72136e-06	1054	266	0.2524	0.760246	5.11027e-06	1060	267	0.2519	0.758785	3.89634e-06	1066	270	0.2533	0.762991	6.11294e-06	1053	266	0.2526	0.760968
0.59	931	234	0.2513	0.757145	2.06877e-05	934	236	0.2527	0.761164	3.11894e-05	931	234	0.2513	0.757145	2.06877e-05	939	234	0.2492	0.750695	8.70751e-06	935	234	0.2503	0.753906	1.34517e-05	937	235	0.2508	0.755512	1.57116e-05	931	234	0.2513	0.757145	2.06877e-05	937	236	0.2519	0.758727	2.26917e-05	947	238	0.2513	0.757077	1.62418e-05	931	234	0.2513	0.757145
0.58	836	211	0.2524	0.760308	0.000115256	838	213	0.2542	0.765682	0.000192114	837	211	0.2521	0.759399	0.000103601	841	212	0.2521	0.759369	9.74734e-05	839	211	0.2515	0.757589	8.36283e-05	842	213	0.253	0.762045	0.000126146	836	211	0.2524	0.760308	0.000115256	840	212	0.2524	0.760273	0.000108438	850	216	0.2541	0.765505	0.000160004	836	211	0.2524	0.760308
0.57	747	193	0.2584	0.778305	0.00201906	748	194	0.2594	0.781292	0.00256385	748	193	0.258	0.777264	0.00182552	752	195	0.2593	0.781142	0.00241165	751	193	0.257	0.77416	0.0013463	751	195	0.2597	0.782182	0.00266353	747	193	0.2584	0.778305	0.00201906	751	193	0.257	0.77416	0.0013463	762	198	0.2598	0.78275	0.00244807	747	193	0.2584	0.778305
0.56	665	169	0.2541	0.765558	0.00209354	665	169	0.2541	0.765558	0.00209354	665	169	0.2541	0.765558	0.00209354	669	170	0.2541	0.765484	0.0019678	668	169	0.253	0.76212	0.00152161	669	171	0.2556	0.769986	0.00281463	665	169	0.2541	0.765558	0.00209354	669	169	0.2526	0.760981	0.00136699	679	174	0.2563	0.771956	0.00287704	666	169	0.2538	0.764409
0.55	607	157	0.2586	0.779155	0.0124365	607	157	0.2586	0.779155	0.0124365	607	157	0.2586	0.779155	0.0124365	611	158	0.2586	0.778985	0.0116868	611	157	0.257	0.774055	0.00825943	609	158	0.2594	0.781543	0.0143029	607	157	0.2586	0.779155	0.0124365	610	157	0.2574	0.775323	0.00915539	618	161	0.2605	0.784785	0.016025	608	157	0.2582	0.777874
0.54	556	137	0.2464	0.742265	0.00189036	556	137	0.2464	0.742265	0.00189036	556	137	0.2464	0.742265	0.00189036	563	139	0.2469	0.743737	0.00187185	561	137	0.2442	0.735649	0.00105843	558	138	0.2473	0.745003	0.00223291	556	137	0.2464	0.742265	0.00189036	559	138	0.2469	0.74367	0.00199205	567	140	0.2469	0.743803	0.00175896	557	137	0.246	0.740932
0.53	502	123	0.245	0.738099	0.00358838	502	123	0.245	0.738099	0.00358838	502	123	0.245	0.738099	0.00358838	510	125	0.2451	0.738334	0.00316724	507	123	0.2426	0.73082	0.00198817	503	123	0.2445	0.736631	0.00319177	502	123	0.245	0.738099	0.00358838	505	124	0.2455	0.739679	0.00378792	513	126	0.2456	0.739889	0.003343	502	123	0.245	0.738099
0.52	454	106	0.2335	0.703336	0.00087401	454	106	0.2335	0.703336	0.00087401	454	106	0.2335	0.703336	0.00087401	463	107	0.2311	0.696171	0.00042951	459	106	0.2309	0.695675	0.000455578	455	106	0.233	0.701791	0.000767982	454	106	0.2335	0.703336	0.00087401	456	106	0.2325	0.700252	0.000674484	463	109	0.2354	0.709184	0.00107132	454	106	0.2335	0.703336
0.51	423	98	0.2317	0.697909	0.00123748	423	98	0.2317	0.697909	0.00123748	423	98	0.2317	0.697909	0.00123748	430	99	0.2302	0.693553	0.000785171	426	98	0.23	0.692994	0.000832782	424	98	0.2311	0.696263	0.00108499	423	98	0.2317	0.697909	0.00123748	425	98	0.2306	0.694625	0.000950805	432	101	0.2338	0.704289	0.00152776	423	98	0.2317	0.697909
0.5	389	88	0.2262	0.681469	0.000994797	389	88	0.2262	0.681469	0.000994797	389	88	0.2262	0.681469	0.000994797	393	89	0.2265	0.682198	0.000939161	390	88	0.2256	0.679722	0.000867208	389	88	0.2262	0.681469	0.000994797	389	88	0.2262	0.681469	0.000994797	390	88	0.2256	0.679722	0.000867208	397	91	0.2292	0.690501	0.00143648	389	88	0.2262	0.681469
0.49	355	80	0.2254	0.678851	0.00207526	355	80	0.2254	0.678851	0.00207526	355	80	0.2254	0.678851	0.00207526	359	81	0.2256	0.679679	0.00195925	356	80	0.2247	0.676945	0.00180661	355	80	0.2254	0.678851	0.00207526	355	80	0.2254	0.678851	0.00207526	357	81	0.2269	0.683486	0.00257908	364	83	0.228	0.686894	0.00262957	355	80	0.2254	0.678851
0.48	330	75	0.2273	0.684637	0.00552308	330	75	0.2273	0.684637	0.00552308	330	75	0.2273	0.684637	0.00552308	333	76	0.2282	0.687515	0.00596834	332	75	0.2259	0.680513	0.00419439	330	75	0.2273	0.684637	0.00552308	330	75	0.2273	0.684637	0.00552308	332	76	0.2289	0.689586	0.00683558	337	78	0.2315	0.697233	0.00906512	330	75	0.2273	0.684637
0.47	300	67	0.2233	0.67277	0.00665217	300	67	0.2233	0.67277	0.00665217	300	67	0.2233	0.67277	0.00665217	303	67	0.2211	0.666109	0.004341	302	67	0.2219	0.668315	0.00500806	300	67	0.2233	0.67277	0.00665217	300	67	0.2233	0.67277	0.00665217	303	68	0.2244	0.676051	0.00722983	305	68	0.223	0.671618	0.00545476	300	67	0.2233	0.67277
0.46	272	61	0.2243	0.675576	0.0165372	272	61	0.2243	0.675576	0.0165372	272	61	0.2243	0.675576	0.0165372	275	61	0.2218	0.668206	0.0107956	273	61	0.2234	0.673101	0.0143563	272	61	0.2243	0.675576	0.0165372	272	61	0.2243	0.675576	0.0165372	276	62	0.2246	0.676699	0.0156018	277	62	0.2238	0.674256	0.0135504	272	61	0.2243	0.675576
0.45	254	59	0.2323	0.699731	0.07386	254	59	0.2323	0.699731	0.07386	254	59	0.2323	0.699731	0.07386	260	59	0.2269	0.683584	0.0325721	255	59	0.2314	0.696987	0.0645717	254	59	0.2323	0.699731	0.07386	254	59	0.2323	0.699731	0.07386	258	60	0.2326	0.700559	0.0694026	257	60	0.2335	0.703285	0.0792891	254	59	0.2323	0.699731
0.44	225	51	0.2267	0.682811	0.0800404	225	51	0.2267	0.682811	0.0800404	225	51	0.2267	0.682811	0.0800404	230	51	0.2217	0.667968	0.0392699	226	51	0.2257	0.67979	0.0695384	225	51	0.2267	0.682811	0.0800404	225	51	0.2267	0.682811	0.0800404	229	52	0.2271	0.684039	0.0753441	228	52	0.2281	0.687039	0.0866004	225	51	0.2267	0.682811
0.43	203	47	0.2315	0.697453	0.235187	203	47	0.2315	0.697453	0.235187	203	47	0.2315	0.697453	0.235187	207	47	0.2271	0.683976	0.135132	203	47	0.2315	0.697453	0.235187	203	47	0.2315	0.697453	0.235187	203	47	0.2315	0.697453	0.235187	207	48	0.2319	0.698528	0.220764	207	48	0.2319	0.698528	0.220764	203	47	0.2315	0.697453
0.42	194	43	0.2216	0.667698	0.111752	194	43	0.2216	0.667698	0.111752	194	43	0.2216	0.667698	0.111752	198	43	0.2172	0.654209	0.0618351	194	43	0.2216	0.667698	0.111752	194	43	0.2216	0.667698	0.111752	194	43	0.2216	0.667698	0.111752	198	44	0.2222	0.669423	0.105381	198	43	0.2172	0.654209	0.0618351	194	43	0.2216	0.667698
0.41	169	38	0.2249	0.677345	0.311621	169	38	0.2249	0.677345	0.311621	169	38	0.2249	0.677345	0.311621	174	38	0.2184	0.657881	0.14933	169	38	0.2249	0.677345	0.311621	169	38	0.2249	0.677345	0.311621	169	38	0.2249	0.677345	0.311621	172	39	0.2267	0.683045	0.338126	172	38	0.2209	0.665531	0.201084	169	38	0.2249	0.677345
0.4	156	37	0.2372	0.71448	1	156	37	0.2372	0.71448	1	156	37	0.2372	0.71448	1	161	37	0.2298	0.692291	0.586314	156	37	0.2372	0.71448	1	156	37	0.2372	0.71448	1	156	37	0.2372	0.71448	1	159	38	0.239	0.719945	1	157	37	0.2357	0.709929	1	156	37	0.2372	0.71448
0.39	140	31	0.2214	0.667032	0.553311	140	31	0.2214	0.667032	0.553311	140	31	0.2214	0.667032	0.553311	143	31	0.2168	0.653038	0.351555	140	31	0.2214	0.667032	0.553311	140	31	0.2214	0.667032	0.553311	140	31	0.2214	0.667032	0.553311	143	32	0.2238	0.674104	0.603434	141	31	0.2199	0.662301	0.476289	140	31	0.2214	0.667032
0.38	129	29	0.2248	0.677207	0.97718	129	29	0.2248	0.677207	0.97718	129	29	0.2248	0.677207	0.97718	132	29	0.2197	0.661816	0.624429	129	29	0.2248	0.677207	0.97718	129	29	0.2248	0.677207	0.97718	129	29	0.2248	0.677207	0.97718	132	30	0.2273	0.684637	1	130	29	0.2231	0.671998	0.842869	129	29	0.2248	0.677207
0.37	119	26	0.2185	0.658172	0.871207	119	26	0.2185	0.658172	0.871207	119	26	0.2185	0.658172	0.871207	122	26	0.2131	0.641988	0.546012	119	26	0.2185	0.658172	0.871207	119	26	0.2185	0.658172	0.871207	120	27	0.225	0.677791	1	122	27	0.2213	0.666679	0.954332	119	26	0.2185	0.658172	0.871207	119	26	0.2185	0.658172
0.36	108	21	0.1944	0.585745	0.257975	108	21	0.1944	0.585745	0.257975	108	21	0.1944	0.585745	0.257975	110	22	0.2	0.602481	0.348556	108	21	0.1944	0.585745	0.257975	108	21	0.1944	0.585745	0.257975	109	22	0.2018	0.608008	0.412771	110	22	0.2	0.602481	0.348556	108	21	0.1944	0.585745	0.257975	108	21	0.1944	0.585745
0.35	94	19	0.2021	0.60889	0.792857	94	19	0.2021	0.60889	0.792857	94	19	0.2021	0.60889	0.792857	96	20	0.2083	0.627584	1	95	19	0.2	0.602481	0.668479	94	19	0.2021	0.60889	0.792857	95	20	0.2105	0.63419	1	96	20	0.2083	0.627584	1	95	20	0.2105	0.63419	1	94	19	0.2021	0.60889
0.34	84	19	0.2262	0.681377	1	84	19	0.2262	0.681377	1	84	19	0.2262	0.681377	1	85	20	0.2353	0.708801	1	85	19	0.2235	0.673361	1	84	19	0.2262	0.681377	1	85	20	0.2353	0.708801	1	86	20	0.2326	0.700559	1	85	20	0.2353	0.708801	1	84	19	0.2262	0.681377
0.33	78	19	0.2436	0.733791	1	78	19	0.2436	0.733791	1	78	19	0.2436	0.733791	1	79	20	0.2532	0.762634	1	79	19	0.2405	0.724502	1	78	19	0.2436	0.733791	1	79	19	0.2405	0.724502	1	80	20	0.25	0.753101	1	79	20	0.2532	0.762634	1	78	19	0.2436	0.733791
0.32	71	18	0.2535	0.763708	1	71	18	0.2535	0.763708	1	71	18	0.2535	0.763708	1	72	19	0.2639	0.79494	1	72	18	0.25	0.753101	1	71	18	0.2535	0.763708	1	72	18	0.25	0.753101	1	73	19	0.2603	0.78405	1	72	19	0.2639	0.79494	1	71	18	0.2535	0.763708
0.31	63	14	0.2222	0.669423	1	63	14	0.2222	0.669423	1	63	14	0.2222	0.669423	1	64	15	0.2344	0.706032	1	64	14	0.2188	0.658963	1	63	14	0.2222	0.669423	1	63	14	0.2222	0.669423	1	66	16	0.2424	0.73028	1	64	15	0.2344	0.706032	1	63	14	0.2222	0.669423
0.3	55	13	0.2364	0.712023	1	55	13	0.2364	0.712023	1	55	13	0.2364	0.712023	1	57	14	0.2456	0.739889	1	56	13	0.2321	0.699308	1	55	13	0.2364	0.712023	1	55	13	0.2364	0.712023	1	58	15	0.2586	0.77907	1	56	14	0.25	0.753101	1	55	13	0.2364	0.712023
0.29	50	11	0.22	0.662729	1	50	11	0.22	0.662729	1	50	11	0.22	0.662729	1	52	12	0.2308	0.69517	1	51	11	0.2157	0.649734	1	50	11	0.22	0.662729	1	50	11	0.22	0.662729	1	53	13	0.2453	0.738891	1	51	12	0.2353	0.708801	1	50	11	0.22	0.662729
0.28	48	10	0.2083	0.627584	1	48	10	0.2083	0.627584	1	48	10	0.2083	0.627584	1	50	11	0.22	0.662729	1	49	10	0.2041	0.614776	1	48	10	0.2083	0.627584	1	48	10	0.2083	0.627584	1	50	11	0.22	0.662729	1	48	10	0.2083	0.627584	1	48	10	0.2083	0.627584
0.27	42	9	0.2143	0.645515	1	42	9	0.2143	0.645515	1	42	9	0.2143	0.645515	1	44	9	0.2045	0.616173	1	43	9	0.2093	0.630503	1	42	9	0.2143	0.645515	1	42	9	0.2143	0.645515	1	44	10	0.2273	0.684637	1	42	9	0.2143	0.645515	1	42	9	0.2143	0.645515
0.26	38	7	0.1842	0.554916	1	38	7	0.1842	0.554916	1	38	7	0.1842	0.554916	1	38	7	0.1842	0.554916	1	39	7	0.1795	0.540688	1	38	7	0.1842	0.554916	1	38	7	0.1842	0.554916	1	40	8	0.2	0.602481	1	38	7	0.1842	0.554916	1	38	7	0.1842	0.554916
0.25	36	7	0.1944	0.585745	1	36	7	0.1944	0.585745	1	36	7	0.1944	0.585745	1	36	7	0.1944	0.585745	1	37	7	0.1892	0.569914	1	36	7	0.1944	0.585745	1	36	7	0.1944	0.585745	1	38	8	0.2105	0.63419	1	36	7	0.1944	0.585745	1	36	7	0.1944	0.585745
[truncated: 341 more columns]

## Sheet: fig 3e leukemia 134 prot
	all_prot	sick_count	sick_percentages	OR	p_value	azu1_deleted	azu1_sick_count	azu1_sick_percentages	azu1_OR	azu1_p_value	serpinb8_deleted	serpinb8_sick_count	serpinb8_sick_percentages	serpinb8_OR	serpinb8_p_value	mki67_deleted	mki67_sick_count	mki67_sick_percentages	mki67_OR	mki67_p_value	ncf2_deleted	ncf2_sick_count	ncf2_sick_percentages	ncf2_OR	ncf2_p_value	dnajb14_deleted	dnajb14_sick_count	dnajb14_sick_percentages	dnajb14_OR	dnajb14_p_value	nedd9_deleted	nedd9_sick_count	nedd9_sick_percentages	nedd9_OR	nedd9_p_value	nmnat1_deleted	nmnat1_sick_count	nmnat1_sick_percentages	nmnat1_OR	nmnat1_p_value	tor1aip1_deleted	tor1aip1_sick_count	tor1aip1_sick_percentages	tor1aip1_OR	tor1aip1_p_value	eloa_deleted	eloa_sick_count	eloa_sick_percentages	eloa_OR
0	3253	14	0.0043	1.63375	1	3255	14	0.0043	1.63275	1	3261	14	0.0043	1.62974	1	3256	14	0.0043	1.63224	1	3265	14	0.0043	1.62775	1	3268	14	0.0043	1.62625	1	3313	15	0.0045	1.71874	1	3265	14	0.0043	1.62775	1	3253	14	0.0043	1.63375	1	3256	14	0.0043	1.63224
0.01	409	5	0.0122	4.64075	0.0939812	412	6	0.0146	5.52835	0.00268512	414	5	0.0121	4.5847	0.105059	411	5	0.0122	4.61817	0.0982968	409	5	0.0122	4.64075	0.0939812	413	5	0.0121	4.5958	0.102766	415	5	0.012	4.57366	0.107391	415	5	0.012	4.57366	0.107391	411	5	0.0122	4.61817	0.0982968	409	5	0.0122	4.64075
0.02	133	1	0.0075	2.85424	1	134	2	0.0149	5.66587	1	139	1	0.0072	2.73103	1	135	1	0.0074	2.81195	1	133	1	0.0075	2.85424	1	133	1	0.0075	2.85424	1	135	1	0.0074	2.81195	1	135	1	0.0074	2.81195	1	135	1	0.0074	2.81195	1	133	1	0.0075	2.85424
0.03	68	1	0.0147	5.58255	1	69	1	0.0145	5.50164	1	69	1	0.0145	5.50164	1	68	1	0.0147	5.58255	1	68	1	0.0147	5.58255	1	68	1	0.0147	5.58255	1	73	1	0.0137	5.20018	1	68	1	0.0147	5.58255	1	69	1	0.0145	5.50164	1	68	1	0.0147	5.58255
0.04	51	1	0.0196	7.4434	1	51	1	0.0196	7.4434	1	52	1	0.0192	7.30026	1	51	1	0.0196	7.4434	1	51	1	0.0196	7.4434	1	51	1	0.0196	7.4434	1	52	1	0.0192	7.30026	1	51	1	0.0196	7.4434	1	51	1	0.0196	7.4434	1	51	1	0.0196	7.4434
0.05	39	1	0.0256	9.73368	1	39	1	0.0256	9.73368	1	40	1	0.025	9.49034	1	39	1	0.0256	9.73368	1	39	1	0.0256	9.73368	1	39	1	0.0256	9.73368	1	40	1	0.025	9.49034	1	39	1	0.0256	9.73368	1	39	1	0.0256	9.73368	1	39	1	0.0256	9.73368
0.06	38	1	0.0263	9.98983	1	38	1	0.0263	9.98983	1	39	1	0.0256	9.73368	1	38	1	0.0263	9.98983	1	38	1	0.0263	9.98983	1	38	1	0.0263	9.98983	1	39	1	0.0256	9.73368	1	38	1	0.0263	9.98983	1	38	1	0.0263	9.98983	1	38	1	0.0263	9.98983
0.07	31	1	0.0323	12.2456	1	31	1	0.0323	12.2456	1	31	1	0.0323	12.2456	1	31	1	0.0323	12.2456	1	31	1	0.0323	12.2456	1	31	1	0.0323	12.2456	1	32	1	0.0312	11.8629	1	31	1	0.0323	12.2456	1	31	1	0.0323	12.2456	1	31	1	0.0323	12.2456
0.08	30	1	0.0333	12.6538	1	30	1	0.0333	12.6538	1	30	1	0.0333	12.6538	1	30	1	0.0333	12.6538	1	30	1	0.0333	12.6538	1	30	1	0.0333	12.6538	1	31	1	0.0323	12.2456	1	30	1	0.0333	12.6538	1	30	1	0.0333	12.6538	1	30	1	0.0333	12.6538
0.09	30	1	0.0333	12.6538	1	30	1	0.0333	12.6538	1	30	1	0.0333	12.6538	1	30	1	0.0333	12.6538	1	30	1	0.0333	12.6538	1	30	1	0.0333	12.6538	1	30	1	0.0333	12.6538	1	30	1	0.0333	12.6538	1	30	1	0.0333	12.6538	1	30	1	0.0333	12.6538
0.1	30	1	0.0333	12.6538	1	30	1	0.0333	12.6538	1	30	1	0.0333	12.6538	1	30	1	0.0333	12.6538	1	30	1	0.0333	12.6538	1	30	1	0.0333	12.6538	1	30	1	0.0333	12.6538	1	30	1	0.0333	12.6538	1	30	1	0.0333	12.6538	1	30	1	0.0333	12.6538
0.11	26	1	0.0385	14.6005	1	26	1	0.0385	14.6005	1	26	1	0.0385	14.6005	1	26	1	0.0385	14.6005	1	26	1	0.0385	14.6005	1	26	1	0.0385	14.6005	1	26	1	0.0385	14.6005	1	26	1	0.0385	14.6005	1	26	1	0.0385	14.6005	1	26	1	0.0385	14.6005
0.12	25	1	0.04	15.1845	1	25	1	0.04	15.1845	1	25	1	0.04	15.1845	1	25	1	0.04	15.1845	1	25	1	0.04	15.1845	1	25	1	0.04	15.1845	1	25	1	0.04	15.1845	1	25	1	0.04	15.1845	1	25	1	0.04	15.1845	1	25	1	0.04	15.1845
0.13	23	1	0.0435	16.5049	1	23	1	0.0435	16.5049	1	23	1	0.0435	16.5049	1	23	1	0.0435	16.5049	1	23	1	0.0435	16.5049	1	23	1	0.0435	16.5049	1	23	1	0.0435	16.5049	1	23	1	0.0435	16.5049	1	23	1	0.0435	16.5049	1	23	1	0.0435	16.5049
0.14	22	1	0.0455	17.2552	1	22	1	0.0455	17.2552	1	22	1	0.0455	17.2552	1	22	1	0.0455	17.2552	1	22	1	0.0455	17.2552	1	22	1	0.0455	17.2552	1	22	1	0.0455	17.2552	1	22	1	0.0455	17.2552	1	22	1	0.0455	17.2552	1	22	1	0.0455	17.2552
0.15	22	1	0.0455	17.2552	1	22	1	0.0455	17.2552	1	22	1	0.0455	17.2552	1	22	1	0.0455	17.2552	1	22	1	0.0455	17.2552	1	22	1	0.0455	17.2552	1	22	1	0.0455	17.2552	1	22	1	0.0455	17.2552	1	22	1	0.0455	17.2552	1	22	1	0.0455	17.2552
0.16	20	1	0.05	18.9807	1	20	1	0.05	18.9807	1	20	1	0.05	18.9807	1	20	1	0.05	18.9807	1	20	1	0.05	18.9807	1	20	1	0.05	18.9807	1	20	1	0.05	18.9807	1	20	1	0.05	18.9807	1	20	1	0.05	18.9807	1	20	1	0.05	18.9807
0.17	19	1	0.0526	19.9797	1	19	1	0.0526	19.9797	1	19	1	0.0526	19.9797	1	19	1	0.0526	19.9797	1	19	1	0.0526	19.9797	1	19	1	0.0526	19.9797	1	19	1	0.0526	19.9797	1	19	1	0.0526	19.9797	1	19	1	0.0526	19.9797	1	19	1	0.0526	19.9797
0.18	17	1	0.0588	22.3302	1	17	1	0.0588	22.3302	1	17	1	0.0588	22.3302	1	17	1	0.0588	22.3302	1	17	1	0.0588	22.3302	1	17	1	0.0588	22.3302	1	18	1	0.0556	21.0896	1	17	1	0.0588	22.3302	1	17	1	0.0588	22.3302	1	17	1	0.0588	22.3302
0.19	17	1	0.0588	22.3302	1	17	1	0.0588	22.3302	1	17	1	0.0588	22.3302	1	17	1	0.0588	22.3302	1	17	1	0.0588	22.3302	1	17	1	0.0588	22.3302	1	18	1	0.0556	21.0896	1	17	1	0.0588	22.3302	1	17	1	0.0588	22.3302	1	17	1	0.0588	22.3302
0.2	17	1	0.0588	22.3302	1	17	1	0.0588	22.3302	1	17	1	0.0588	22.3302	1	17	1	0.0588	22.3302	1	17	1	0.0588	22.3302	1	17	1	0.0588	22.3302	1	18	1	0.0556	21.0896	1	17	1	0.0588	22.3302	1	17	1	0.0588	22.3302	1	17	1	0.0588	22.3302
0.21	17	1	0.0588	22.3302	1	17	1	0.0588	22.3302	1	17	1	0.0588	22.3302	1	17	1	0.0588	22.3302	1	17	1	0.0588	22.3302	1	17	1	0.0588	22.3302	1	18	1	0.0556	21.0896	1	17	1	0.0588	22.3302	1	17	1	0.0588	22.3302	1	17	1	0.0588	22.3302
0.22	13	1	0.0769	29.201	0.920433	13	1	0.0769	29.201	0.920433	13	1	0.0769	29.201	0.920433	13	1	0.0769	29.201	0.920433	13	1	0.0769	29.201	0.920433	13	1	0.0769	29.201	0.920433	14	1	0.0714	27.1152	1	13	1	0.0769	29.201	0.920433	13	1	0.0769	29.201	0.920433	13	1	0.0769	29.201
0.23	13	1	0.0769	29.201	0.920433	13	1	0.0769	29.201	0.920433	13	1	0.0769	29.201	0.920433	13	1	0.0769	29.201	0.920433	13	1	0.0769	29.201	0.920433	13	1	0.0769	29.201	0.920433	14	1	0.0714	27.1152	1	13	1	0.0769	29.201	0.920433	13	1	0.0769	29.201	0.920433	13	1	0.0769	29.201
0.24	12	1	0.0833	31.6345	0.65626	12	1	0.0833	31.6345	0.65626	12	1	0.0833	31.6345	0.65626	12	1	0.0833	31.6345	0.65626	12	1	0.0833	31.6345	0.65626	12	1	0.0833	31.6345	0.65626	13	1	0.0769	29.201	0.920433	12	1	0.0833	31.6345	0.65626	12	1	0.0833	31.6345	0.65626	12	1	0.0833	31.6345
0.25	11	1	0.0909	34.5103	0.441382	11	1	0.0909	34.5103	0.441382	11	1	0.0909	34.5103	0.441382	11	1	0.0909	34.5103	0.441382	11	1	0.0909	34.5103	0.441382	11	1	0.0909	34.5103	0.441382	11	1	0.0909	34.5103	0.441382	11	1	0.0909	34.5103	0.441382	11	1	0.0909	34.5103	0.441382	11	1	0.0909	34.5103
0.26	11	1	0.0909	34.5103	0.441382	11	1	0.0909	34.5103	0.441382	11	1	0.0909	34.5103	0.441382	11	1	0.0909	34.5103	0.441382	11	1	0.0909	34.5103	0.441382	11	1	0.0909	34.5103	0.441382	11	1	0.0909	34.5103	0.441382	11	1	0.0909	34.5103	0.441382	11	1	0.0909	34.5103	0.441382	11	1	0.0909	34.5103
0.27	10	1	0.1	37.9613	0.27527	10	1	0.1	37.9613	0.27527	10	1	0.1	37.9613	0.27527	10	1	0.1	37.9613	0.27527	10	1	0.1	37.9613	0.27527	10	1	0.1	37.9613	0.27527	10	1	0.1	37.9613	0.27527	10	1	0.1	37.9613	0.27527	10	1	0.1	37.9613	0.27527	10	1	0.1	37.9613
0.28	9	1	0.1111	42.1793	0.155303	9	1	0.1111	42.1793	0.155303	9	1	0.1111	42.1793	0.155303	9	1	0.1111	42.1793	0.155303	9	1	0.1111	42.1793	0.155303	9	1	0.1111	42.1793	0.155303	9	1	0.1111	42.1793	0.155303	10	1	0.1	37.9613	0.27527	9	1	0.1111	42.1793	0.155303	9	1	0.1111	42.1793
0.29	9	1	0.1111	42.1793	0.155303	9	1	0.1111	42.1793	0.155303	9	1	0.1111	42.1793	0.155303	9	1	0.1111	42.1793	0.155303	9	1	0.1111	42.1793	0.155303	9	1	0.1111	42.1793	0.155303	9	1	0.1111	42.1793	0.155303	9	1	0.1111	42.1793	0.155303	9	1	0.1111	42.1793	0.155303	9	1	0.1111	42.1793
0.3	9	1	0.1111	42.1793	0.155303	9	1	0.1111	42.1793	0.155303	9	1	0.1111	42.1793	0.155303	9	1	0.1111	42.1793	0.155303	9	1	0.1111	42.1793	0.155303	9	1	0.1111	42.1793	0.155303	9	1	0.1111	42.1793	0.155303	9	1	0.1111	42.1793	0.155303	9	1	0.1111	42.1793	0.155303	9	1	0.1111	42.1793
0.31	9	1	0.1111	42.1793	0.155303	9	1	0.1111	42.1793	0.155303	9	1	0.1111	42.1793	0.155303	9	1	0.1111	42.1793	0.155303	9	1	0.1111	42.1793	0.155303	9	1	0.1111	42.1793	0.155303	9	1	0.1111	42.1793	0.155303	9	1	0.1111	42.1793	0.155303	9	1	0.1111	42.1793	0.155303	9	1	0.1111	42.1793
0.32	9	1	0.1111	42.1793	0.155303	9	1	0.1111	42.1793	0.155303	9	1	0.1111	42.1793	0.155303	9	1	0.1111	42.1793	0.155303	9	1	0.1111	42.1793	0.155303	9	1	0.1111	42.1793	0.155303	9	1	0.1111	42.1793	0.155303	9	1	0.1111	42.1793	0.155303	9	1	0.1111	42.1793	0.155303	9	1	0.1111	42.1793
0.33	9	1	0.1111	42.1793	0.155303	9	1	0.1111	42.1793	0.155303	9	1	0.1111	42.1793	0.155303	9	1	0.1111	42.1793	0.155303	9	1	0.1111	42.1793	0.155303	9	1	0.1111	42.1793	0.155303	9	1	0.1111	42.1793	0.155303	9	1	0.1111	42.1793	0.155303	9	1	0.1111	42.1793	0.155303	9	1	0.1111	42.1793
0.34	9	1	0.1111	42.1793	0.155303	9	1	0.1111	42.1793	0.155303	9	1	0.1111	42.1793	0.155303	9	1	0.1111	42.1793	0.155303	9	1	0.1111	42.1793	0.155303	9	1	0.1111	42.1793	0.155303	9	1	0.1111	42.1793	0.155303	9	1	0.1111	42.1793	0.155303	9	1	0.1111	42.1793	0.155303	9	1	0.1111	42.1793
0.35	9	1	0.1111	42.1793	0.155303	9	1	0.1111	42.1793	0.155303	9	1	0.1111	42.1793	0.155303	9	1	0.1111	42.1793	0.155303	9	1	0.1111	42.1793	0.155303	9	1	0.1111	42.1793	0.155303	9	1	0.1111	42.1793	0.155303	9	1	0.1111	42.1793	0.155303	9	1	0.1111	42.1793	0.155303	9	1	0.1111	42.1793
0.36	9	1	0.1111	42.1793	0.155303	9	1	0.1111	42.1793	0.155303	9	1	0.1111	42.1793	0.155303	9	1	0.1111	42.1793	0.155303	9	1	0.1111	42.1793	0.155303	9	1	0.1111	42.1793	0.155303	9	1	0.1111	42.1793	0.155303	9	1	0.1111	42.1793	0.155303	9	1	0.1111	42.1793	0.155303	9	1	0.1111	42.1793
0.37	9	1	0.1111	42.1793	0.155303	9	1	0.1111	42.1793	0.155303	9	1	0.1111	42.1793	0.155303	9	1	0.1111	42.1793	0.155303	9	1	0.1111	42.1793	0.155303	9	1	0.1111	42.1793	0.155303	9	1	0.1111	42.1793	0.155303	9	1	0.1111	42.1793	0.155303	9	1	0.1111	42.1793	0.155303	9	1	0.1111	42.1793
0.38	9	1	0.1111	42.1793	0.155303	9	1	0.1111	42.1793	0.155303	9	1	0.1111	42.1793	0.155303	9	1	0.1111	42.1793	0.155303	9	1	0.1111	42.1793	0.155303	9	1	0.1111	42.1793	0.155303	9	1	0.1111	42.1793	0.155303	9	1	0.1111	42.1793	0.155303	9	1	0.1111	42.1793	0.155303	9	1	0.1111	42.1793
0.39	9	1	0.1111	42.1793	0.155303	9	1	0.1111	42.1793	0.155303	9	1	0.1111	42.1793	0.155303	9	1	0.1111	42.1793	0.155303	9	1	0.1111	42.1793	0.155303	9	1	0.1111	42.1793	0.155303	9	1	0.1111	42.1793	0.155303	9	1	0.1111	42.1793	0.155303	9	1	0.1111	42.1793	0.155303	9	1	0.1111	42.1793
0.4	9	1	0.1111	42.1793	0.155303	9	1	0.1111	42.1793	0.155303	9	1	0.1111	42.1793	0.155303	9	1	0.1111	42.1793	0.155303	9	1	0.1111	42.1793	0.155303	9	1	0.1111	42.1793	0.155303	9	1	0.1111	42.1793	0.155303	9	1	0.1111	42.1793	0.155303	9	1	0.1111	42.1793	0.155303	9	1	0.1111	42.1793
0.41	9	1	0.1111	42.1793	0.155303	9	1	0.1111	42.1793	0.155303	9	1	0.1111	42.1793	0.155303	9	1	0.1111	42.1793	0.155303	9	1	0.1111	42.1793	0.155303	9	1	0.1111	42.1793	0.155303	9	1	0.1111	42.1793	0.155303	9	1	0.1111	42.1793	0.155303	9	1	0.1111	42.1793	0.155303	9	1	0.1111	42.1793
0.42	9	1	0.1111	42.1793	0.155303	9	1	0.1111	42.1793	0.155303	9	1	0.1111	42.1793	0.155303	9	1	0.1111	42.1793	0.155303	9	1	0.1111	42.1793	0.155303	9	1	0.1111	42.1793	0.155303	9	1	0.1111	42.1793	0.155303	9	1	0.1111	42.1793	0.155303	9	1	0.1111	42.1793	0.155303	9	1	0.1111	42.1793
0.43	7	1	0.1429	54.2305	0.0309209	7	1	0.1429	54.2305	0.0309209	7	1	0.1429	54.2305	0.0309209	7	1	0.1429	54.2305	0.0309209	7	1	0.1429	54.2305	0.0309209	7	1	0.1429	54.2305	0.0309209	7	1	0.1429	54.2305	0.0309209	7	1	0.1429	54.2305	0.0309209	7	1	0.1429	54.2305	0.0309209	7	1	0.1429	54.2305
0.44	7	1	0.1429	54.2305	0.0309209	7	1	0.1429	54.2305	0.0309209	7	1	0.1429	54.2305	0.0309209	7	1	0.1429	54.2305	0.0309209	7	1	0.1429	54.2305	0.0309209	7	1	0.1429	54.2305	0.0309209	7	1	0.1429	54.2305	0.0309209	7	1	0.1429	54.2305	0.0309209	7	1	0.1429	54.2305	0.0309209	7	1	0.1429	54.2305
0.45	7	1	0.1429	54.2305	0.0309209	7	1	0.1429	54.2305	0.0309209	7	1	0.1429	54.2305	0.0309209	7	1	0.1429	54.2305	0.0309209	7	1	0.1429	54.2305	0.0309209	7	1	0.1429	54.2305	0.0309209	7	1	0.1429	54.2305	0.0309209	7	1	0.1429	54.2305	0.0309209	7	1	0.1429	54.2305	0.0309209	7	1	0.1429	54.2305
0.46	6	1	0.1667	63.2689	0.00935581	6	1	0.1667	63.2689	0.00935581	6	1	0.1667	63.2689	0.00935581	6	1	0.1667	63.2689	0.00935581	6	1	0.1667	63.2689	0.00935581	6	1	0.1667	63.2689	0.00935581	6	1	0.1667	63.2689	0.00935581	6	1	0.1667	63.2689	0.00935581	6	1	0.1667	63.2689	0.00935581	6	1	0.1667	63.2689
0.47	6	1	0.1667	63.2689	0.00935581	6	1	0.1667	63.2689	0.00935581	6	1	0.1667	63.2689	0.00935581	6	1	0.1667	63.2689	0.00935581	6	1	0.1667	63.2689	0.00935581	6	1	0.1667	63.2689	0.00935581	6	1	0.1667	63.2689	0.00935581	6	1	0.1667	63.2689	0.00935581	6	1	0.1667	63.2689	0.00935581	6	1	0.1667	63.2689
0.48	6	1	0.1667	63.2689	0.00935581	6	1	0.1667	63.2689	0.00935581	6	1	0.1667	63.2689	0.00935581	6	1	0.1667	63.2689	0.00935581	6	1	0.1667	63.2689	0.00935581	6	1	0.1667	63.2689	0.00935581	6	1	0.1667	63.2689	0.00935581	6	1	0.1667	63.2689	0.00935581	6	1	0.1667	63.2689	0.00935581	6	1	0.1667	63.2689
0.49	6	1	0.1667	63.2689	0.00935581	6	1	0.1667	63.2689	0.00935581	6	1	0.1667	63.2689	0.00935581	6	1	0.1667	63.2689	0.00935581	6	1	0.1667	63.2689	0.00935581	6	1	0.1667	63.2689	0.00935581	6	1	0.1667	63.2689	0.00935581	6	1	0.1667	63.2689	0.00935581	6	1	0.1667	63.2689	0.00935581	6	1	0.1667	63.2689
0.5	6	1	0.1667	63.2689	0.00935581	6	1	0.1667	63.2689	0.00935581	6	1	0.1667	63.2689	0.00935581	6	1	0.1667	63.2689	0.00935581	6	1	0.1667	63.2689	0.00935581	6	1	0.1667	63.2689	0.00935581	6	1	0.1667	63.2689	0.00935581	6	1	0.1667	63.2689	0.00935581	6	1	0.1667	63.2689	0.00935581	6	1	0.1667	63.2689
0.51	6	1	0.1667	63.2689	0.00935581	6	1	0.1667	63.2689	0.00935581	6	1	0.1667	63.2689	0.00935581	6	1	0.1667	63.2689	0.00935581	6	1	0.1667	63.2689	0.00935581	6	1	0.1667	63.2689	0.00935581	6	1	0.1667	63.2689	0.00935581	6	1	0.1667	63.2689	0.00935581	6	1	0.1667	63.2689	0.00935581	6	1	0.1667	63.2689
0.52	5	1	0.2	75.9227	0.00178124	5	1	0.2	75.9227	0.00178124	5	1	0.2	75.9227	0.00178124	5	1	0.2	75.9227	0.00178124	5	1	0.2	75.9227	0.00178124	5	1	0.2	75.9227	0.00178124	5	1	0.2	75.9227	0.00178124	5	1	0.2	75.9227	0.00178124	5	1	0.2	75.9227	0.00178124	5	1	0.2	75.9227
0.53	5	1	0.2	75.9227	0.00178124	5	1	0.2	75.9227	0.00178124	5	1	0.2	75.9227	0.00178124	5	1	0.2	75.9227	0.00178124	5	1	0.2	75.9227	0.00178124	5	1	0.2	75.9227	0.00178124	5	1	0.2	75.9227	0.00178124	5	1	0.2	75.9227	0.00178124	5	1	0.2	75.9227	0.00178124	5	1	0.2	75.9227
0.54	4	1	0.25	94.9034	0.000151382	4	1	0.25	94.9034	0.000151382	4	1	0.25	94.9034	0.000151382	4	1	0.25	94.9034	0.000151382	4	1	0.25	94.9034	0.000151382	4	1	0.25	94.9034	0.000151382	4	1	0.25	94.9034	0.000151382	4	1	0.25	94.9034	0.000151382	4	1	0.25	94.9034	0.000151382	4	1	0.25	94.9034
0.55	4	1	0.25	94.9034	0.000151382	4	1	0.25	94.9034	0.000151382	4	1	0.25	94.9034	0.000151382	4	1	0.25	94.9034	0.000151382	4	1	0.25	94.9034	0.000151382	4	1	0.25	94.9034	0.000151382	4	1	0.25	94.9034	0.000151382	4	1	0.25	94.9034	0.000151382	4	1	0.25	94.9034	0.000151382	4	1	0.25	94.9034
0.56	4	1	0.25	94.9034	0.000151382	4	1	0.25	94.9034	0.000151382	4	1	0.25	94.9034	0.000151382	4	1	0.25	94.9034	0.000151382	4	1	0.25	94.9034	0.000151382	4	1	0.25	94.9034	0.000151382	4	1	0.25	94.9034	0.000151382	4	1	0.25	94.9034	0.000151382	4	1	0.25	94.9034	0.000151382	4	1	0.25	94.9034
0.57	3	1	0.3333	126.538	2.58515e-06	3	1	0.3333	126.538	2.58515e-06	3	1	0.3333	126.538	2.58515e-06	3	1	0.3333	126.538	2.58515e-06	3	1	0.3333	126.538	2.58515e-06	3	1	0.3333	126.538	2.58515e-06	3	1	0.3333	126.538	2.58515e-06	3	1	0.3333	126.538	2.58515e-06	3	1	0.3333	126.538	2.58515e-06	3	1	0.3333	126.538
0.58	3	1	0.3333	126.538	2.58515e-06	3	1	0.3333	126.538	2.58515e-06	3	1	0.3333	126.538	2.58515e-06	3	1	0.3333	126.538	2.58515e-06	3	1	0.3333	126.538	2.58515e-06	3	1	0.3333	126.538	2.58515e-06	3	1	0.3333	126.538	2.58515e-06	3	1	0.3333	126.538	2.58515e-06	3	1	0.3333	126.538	2.58515e-06	3	1	0.3333	126.538
0.59	3	1	0.3333	126.538	2.58515e-06	3	1	0.3333	126.538	2.58515e-06	3	1	0.3333	126.538	2.58515e-06	3	1	0.3333	126.538	2.58515e-06	3	1	0.3333	126.538	2.58515e-06	3	1	0.3333	126.538	2.58515e-06	3	1	0.3333	126.538	2.58515e-06	3	1	0.3333	126.538	2.58515e-06	3	1	0.3333	126.538	2.58515e-06	3	1	0.3333	126.538
0.6	3	1	0.3333	126.538	2.58515e-06	3	1	0.3333	126.538	2.58515e-06	3	1	0.3333	126.538	2.58515e-06	3	1	0.3333	126.538	2.58515e-06	3	1	0.3333	126.538	2.58515e-06	3	1	0.3333	126.538	2.58515e-06	3	1	0.3333	126.538	2.58515e-06	3	1	0.3333	126.538	2.58515e-06	3	1	0.3333	126.538	2.58515e-06	3	1	0.3333	126.538
0.61	3	1	0.3333	126.538	2.58515e-06	3	1	0.3333	126.538	2.58515e-06	3	1	0.3333	126.538	2.58515e-06	3	1	0.3333	126.538	2.58515e-06	3	1	0.3333	126.538	2.58515e-06	3	1	0.3333	126.538	2.58515e-06	3	1	0.3333	126.538	2.58515e-06	3	1	0.3333	126.538	2.58515e-06	3	1	0.3333	126.538	2.58515e-06	3	1	0.3333	126.538
0.62	3	1	0.3333	126.538	2.58515e-06	3	1	0.3333	126.538	2.58515e-06	3	1	0.3333	126.538	2.58515e-06	3	1	0.3333	126.538	2.58515e-06	3	1	0.3333	126.538	2.58515e-06	3	1	0.3333	126.538	2.58515e-06	3	1	0.3333	126.538	2.58515e-06	3	1	0.3333	126.538	2.58515e-06	3	1	0.3333	126.538	2.58515e-06	3	1	0.3333	126.538
0.63	3	1	0.3333	126.538	2.58515e-06	3	1	0.3333	126.538	2.58515e-06	3	1	0.3333	126.538	2.58515e-06	3	1	0.3333	126.538	2.58515e-06	3	1	0.3333	126.538	2.58515e-06	3	1	0.3333	126.538	2.58515e-06	3	1	0.3333	126.538	2.58515e-06	3	1	0.3333	126.538	2.58515e-06	3	1	0.3333	126.538	2.58515e-06	3	1	0.3333	126.538
0.64	3	1	0.3333	126.538	2.58515e-06	3	1	0.3333	126.538	2.58515e-06	3	1	0.3333	126.538	2.58515e-06	3	1	0.3333	126.538	2.58515e-06	3	1	0.3333	126.538	2.58515e-06	3	1	0.3333	126.538	2.58515e-06	3	1	0.3333	126.538	2.58515e-06	3	1	0.3333	126.538	2.58515e-06	3	1	0.3333	126.538	2.58515e-06	3	1	0.3333	126.538
0.65	3	1	0.3333	126.538	2.58515e-06	3	1	0.3333	126.538	2.58515e-06	3	1	0.3333	126.538	2.58515e-06	3	1	0.3333	126.538	2.58515e-06	3	1	0.3333	126.538	2.58515e-06	3	1	0.3333	126.538	2.58515e-06	3	1	0.3333	126.538	2.58515e-06	3	1	0.3333	126.538	2.58515e-06	3	1	0.3333	126.538	2.58515e-06	3	1	0.3333	126.538
0.66	3	1	0.3333	126.538	2.58515e-06	3	1	0.3333	126.538	2.58515e-06	3	1	0.3333	126.538	2.58515e-06	3	1	0.3333	126.538	2.58515e-06	3	1	0.3333	126.538	2.58515e-06	3	1	0.3333	126.538	2.58515e-06	3	1	0.3333	126.538	2.58515e-06	3	1	0.3333	126.538	2.58515e-06	3	1	0.3333	126.538	2.58515e-06	3	1	0.3333	126.538
0.67	3	1	0.3333	126.538	2.58515e-06	3	1	0.3333	126.538	2.58515e-06	3	1	0.3333	126.538	2.58515e-06	3	1	0.3333	126.538	2.58515e-06	3	1	0.3333	126.538	2.58515e-06	3	1	0.3333	126.538	2.58515e-06	3	1	0.3333	126.538	2.58515e-06	3	1	0.3333	126.538	2.58515e-06	3	1	0.3333	126.538	2.58515e-06	3	1	0.3333	126.538
0.68	2	1	0.5	189.807	8.16335e-10	2	1	0.5	189.807	8.16335e-10	2	1	0.5	189.807	8.16335e-10	2	1	0.5	189.807	8.16335e-10	2	1	0.5	189.807	8.16335e-10	2	1	0.5	189.807	8.16335e-10	2	1	0.5	189.807	8.16335e-10	2	1	0.5	189.807	8.16335e-10	2	1	0.5	189.807	8.16335e-10	2	1	0.5	189.807
0.69	1	1	1	379.613	3.30117e-20	1	1	1	379.613	3.30117e-20	1	1	1	379.613	3.30117e-20	1	1	1	379.613	3.30117e-20	1	1	1	379.613	3.30117e-20	1	1	1	379.613	3.30117e-20	1	1	1	379.613	3.30117e-20	1	1	1	379.613	3.30117e-20	1	1	1	379.613	3.30117e-20	1	1	1	379.613
0.7	1	1	1	379.613	3.30117e-20	1	1	1	379.613	3.30117e-20	1	1	1	379.613	3.30117e-20	1	1	1	379.613	3.30117e-20	1	1	1	379.613	3.30117e-20	1	1	1	379.613	3.30117e-20	1	1	1	379.613	3.30117e-20	1	1	1	379.613	3.30117e-20	1	1	1	379.613	3.30117e-20	1	1	1	379.613
0.71	1	1	1	379.613	3.30117e-20	1	1	1	379.613	3.30117e-20	1	1	1	379.613	3.30117e-20	1	1	1	379.613	3.30117e-20	1	1	1	379.613	3.30117e-20	1	1	1	379.613	3.30117e-20	1	1	1	379.613	3.30117e-20	1	1	1	379.613	3.30117e-20	1	1	1	379.613	3.30117e-20	1	1	1	379.613
0.72	1	1	1	379.613	3.30117e-20	1	1	1	379.613	3.30117e-20	1	1	1	379.613	3.30117e-20	1	1	1	379.613	3.30117e-20	1	1	1	379.613	3.30117e-20	1	1	1	379.613	3.30117e-20	1	1	1	379.613	3.30117e-20	1	1	1	379.613	3.30117e-20	1	1	1	379.613	3.30117e-20	1	1	1	379.613
0.73	1	1	1	379.613	3.30117e-20	1	1	1	379.613	3.30117e-20	1	1	1	379.613	3.30117e-20	1	1	1	379.613	3.30117e-20	1	1	1	379.613	3.30117e-20	1	1	1	379.613	3.30117e-20	1	1	1	379.613	3.30117e-20	1	1	1	379.613	3.30117e-20	1	1	1	379.613	3.30117e-20	1	1	1	379.613
0.74	1	1	1	379.613	3.30117e-20	1	1	1	379.613	3.30117e-20	1	1	1	379.613	3.30117e-20	1	1	1	379.613	3.30117e-20	1	1	1	379.613	3.30117e-20	1	1	1	379.613	3.30117e-20	1	1	1	379.613	3.30117e-20	1	1	1	379.613	3.30117e-20	1	1	1	379.613	3.30117e-20	1	1	1	379.613
0.75	0	0	0	0		0	0	0	0		0	0	0	0		0	0	0	0		0	0	0	0		0	0	0	0		0	0	0	0		0	0	0	0		0	0	0	0		0	0	0	0
[truncated: 626 more columns]

## Sheet: s2 a hypertension 10 prot
	all_prot	sick_count	sick_percentages	OR	p_value	rwdd1_deleted	rwdd1_sick_count	rwdd1_sick_percentages	rwdd1_OR	rwdd1_p_value	sirt2_deleted	sirt2_sick_count	sirt2_sick_percentages	sirt2_OR	sirt2_p_value	ptrhd1_deleted	ptrhd1_sick_count	ptrhd1_sick_percentages	ptrhd1_OR	ptrhd1_p_value	ywhaq_deleted	ywhaq_sick_count	ywhaq_sick_percentages	ywhaq_OR	ywhaq_p_value	eif4e_deleted	eif4e_sick_count	eif4e_sick_percentages	eif4e_OR	eif4e_p_value	gmpr2_deleted	gmpr2_sick_count	gmpr2_sick_percentages	gmpr2_OR	gmpr2_p_value	mif_deleted	mif_sick_count	mif_sick_percentages	mif_OR	mif_p_value	plpbp_deleted	plpbp_sick_count	plpbp_sick_percentages	plpbp_OR	plpbp_p_value	ciapin1_deleted	ciapin1_sick_count	ciapin1_sick_percentages	ciapin1_OR
0	38728	12757	0.3294	0.992285	1	38728	12757	0.3294	0.992285	1	38728	12757	0.3294	0.992285	1	38728	12757	0.3294	0.992285	1	38732	12759	0.3294	0.992338	1	38729	12757	0.3294	0.99226	1	38731	12758	0.3294	0.992286	1	38728	12757	0.3294	0.992285	1	38728	12757	0.3294	0.992285	1	38728	12757	0.3294	0.992285
0.01	38247	12604	0.3295	0.992714	1	38262	12608	0.3295	0.99264	1	38272	12616	0.3296	0.99301	1	38275	12611	0.3295	0.992539	1	38280	12616	0.3296	0.992803	1	38290	12620	0.3296	0.992858	1	38290	12616	0.3295	0.992543	1	38286	12613	0.3294	0.992411	1	38270	12616	0.3297	0.993062	1	38267	12607	0.3294	0.992431
0.02	37899	12500	0.3298	0.993563	1	37922	12507	0.3298	0.993516	1	37948	12516	0.3298	0.99355	1	37938	12512	0.3298	0.993494	1	37946	12520	0.3299	0.99392	1	37975	12534	0.3301	0.994272	1	37970	12518	0.3297	0.993133	1	37945	12512	0.3297	0.993311	1	37931	12512	0.3299	0.993678	1	37929	12505	0.3297	0.993174
0.03	37611	12404	0.3298	0.993482	1	37625	12410	0.3298	0.993593	1	37676	12424	0.3298	0.993367	1	37651	12414	0.3297	0.993227	1	37678	12429	0.3299	0.993714	1	37704	12438	0.3299	0.993748	1	37710	12431	0.3296	0.993031	1	37672	12423	0.3298	0.993393	1	37650	12417	0.3298	0.993493	1	37642	12413	0.3298	0.993384
0.04	37322	12326	0.3303	0.994879	1	37342	12331	0.3302	0.99475	1	37393	12347	0.3302	0.994682	1	37378	12345	0.3303	0.99492	1	37401	12353	0.3303	0.994952	1	37432	12363	0.3303	0.994933	1	37436	12360	0.3302	0.994586	1	37395	12350	0.3303	0.99487	1	37370	12339	0.3302	0.994649	1	37365	12334	0.3301	0.994379
0.05	37033	12245	0.3307	0.996054	1	37059	12254	0.3307	0.996087	1	37121	12279	0.3308	0.996452	1	37100	12269	0.3307	0.996204	1	37121	12275	0.3307	0.996128	1	37155	12281	0.3305	0.995702	1	37155	12280	0.3305	0.995621	1	37119	12272	0.3306	0.995938	1	37087	12261	0.3306	0.995904	1	37079	12256	0.3305	0.995712
0.06	36769	12161	0.3307	0.996324	1	36800	12167	0.3306	0.995976	1	36861	12202	0.331	0.997188	1	36841	12187	0.3308	0.996503	1	36873	12197	0.3308	0.996455	1	36905	12207	0.3308	0.996407	1	36898	12201	0.3307	0.996106	1	36860	12188	0.3307	0.996071	1	36842	12187	0.3308	0.996476	1	36818	12170	0.3305	0.995734
0.07	36520	12077	0.3307	0.996188	1	36553	12087	0.3307	0.996113	1	36622	12120	0.3309	0.996951	1	36598	12099	0.3306	0.995876	1	36639	12119	0.3308	0.996406	1	36666	12130	0.3308	0.996576	1	36663	12126	0.3307	0.996329	1	36615	12104	0.3306	0.995825	1	36600	12106	0.3308	0.996398	1	36569	12086	0.3305	0.995595
0.08	36281	12005	0.3309	0.996772	1	36317	12015	0.3308	0.996614	1	36385	12048	0.3311	0.997483	1	36373	12034	0.3308	0.996653	1	36417	12048	0.3308	0.996607	1	36418	12052	0.3309	0.99691	1	36430	12054	0.3309	0.996747	1	36383	12037	0.3308	0.996628	1	36364	12038	0.331	0.997231	1	36341	12018	0.3307	0.996204
0.09	36040	11928	0.331	0.997002	1	36080	11935	0.3308	0.996481	1	36153	11971	0.3311	0.997469	1	36135	11964	0.3311	0.997382	1	36190	11977	0.3309	0.996948	1	36182	11972	0.3309	0.996752	1	36204	11983	0.331	0.997062	1	36149	11962	0.3309	0.996829	1	36134	11964	0.3311	0.997409	1	36097	11941	0.3308	0.996512
0.1	35806	11851	0.331	0.997039	1	35852	11861	0.3308	0.9966	1	35923	11895	0.3311	0.997482	1	35906	11888	0.3311	0.997367	1	35961	11903	0.331	0.997098	1	35951	11897	0.3309	0.996872	1	35976	11906	0.3309	0.996933	1	35920	11888	0.331	0.996978	1	35908	11889	0.3311	0.997395	1	35874	11867	0.3308	0.996493
0.11	35567	11777	0.3311	0.997472	1	35617	11790	0.331	0.997171	1	35694	11823	0.3312	0.997805	1	35662	11810	0.3312	0.997602	1	35721	11828	0.3311	0.997472	1	35725	11831	0.3312	0.997614	1	35747	11835	0.3311	0.997337	1	35685	11814	0.3311	0.997297	1	35683	11814	0.3311	0.997353	1	35647	11800	0.331	0.997177
0.12	35323	11705	0.3314	0.998222	1	35371	11719	0.3313	0.998059	1	35452	11751	0.3315	0.998498	1	35421	11740	0.3314	0.998436	1	35482	11759	0.3314	0.998333	1	35487	11762	0.3314	0.998447	1	35504	11755	0.3311	0.997375	1	35435	11743	0.3314	0.998297	1	35452	11745	0.3313	0.997988	1	35406	11734	0.3314	0.998349
0.13	35085	11633	0.3316	0.998811	1	35134	11646	0.3315	0.998533	1	35222	11682	0.3317	0.999117	1	35193	11670	0.3316	0.998913	1	35262	11695	0.3317	0.999094	1	35266	11698	0.3317	0.999237	1	35266	11682	0.3313	0.99787	1	35202	11675	0.3317	0.999086	1	35215	11676	0.3316	0.998802	1	35171	11663	0.3316	0.998938
0.14	34858	11582	0.3323	1.00091	1	34906	11595	0.3322	1.00065	1	34998	11635	0.3324	1.00147	1	34980	11617	0.3321	1.00043	1	35048	11642	0.3322	1.00064	1	35047	11646	0.3323	1.00101	1	35045	11632	0.3319	0.999865	1	34984	11623	0.3322	1.00083	1	34996	11628	0.3323	1.00092	1	34937	11609	0.3323	1.00097
0.15	34609	11495	0.3321	1.00054	1	34664	11511	0.3321	1.00034	1	34744	11550	0.3324	1.00142	1	34738	11533	0.332	1.00012	1	34802	11560	0.3322	1.00061	1	34803	11565	0.3323	1.00102	1	34806	11551	0.3319	0.99972	1	34742	11535	0.332	1.00017	1	34752	11548	0.3323	1.00101	1	34692	11523	0.3322	1.00057
0.16	34401	11430	0.3323	1.00089	1	34457	11445	0.3322	1.00058	1	34542	11486	0.3325	1.00169	1	34526	11467	0.3321	1.0005	1	34606	11494	0.3321	1.00054	1	34600	11504	0.3325	1.00158	1	34604	11489	0.332	1.00016	1	34537	11479	0.3324	1.00123	1	34542	11484	0.3325	1.00152	1	34476	11452	0.3322	1.00064
0.17	34161	11361	0.3326	1.00184	1	34207	11371	0.3324	1.00138	1	34304	11418	0.3328	1.00267	1	34288	11401	0.3325	1.00165	1	34367	11423	0.3324	1.00127	1	34365	11437	0.3328	1.00256	1	34367	11422	0.3324	1.00118	1	34300	11410	0.3327	1.00209	1	34313	11423	0.3329	1.00285	1	34242	11384	0.3325	1.0015
0.18	33938	11277	0.3323	1.00097	1	33987	11292	0.3322	1.00085	1	34089	11336	0.3325	1.00175	1	34064	11318	0.3323	1.00089	1	34148	11337	0.332	1.00011	1	34148	11353	0.3325	1.00152	1	34151	11344	0.3322	1.00064	1	34080	11329	0.3324	1.00139	1	34096	11342	0.3326	1.00207	1	34025	11303	0.3322	1.00071
0.19	33706	11212	0.3326	1.00205	1	33765	11230	0.3326	1.0019	1	33866	11272	0.3328	1.00265	1	33830	11251	0.3326	1.00185	1	33926	11275	0.3323	1.00115	1	33920	11288	0.3328	1.00248	1	33922	11282	0.3326	1.00188	1	33851	11264	0.3328	1.00238	1	33866	11275	0.3329	1.00292	1	33799	11240	0.3326	1.00179
0.2	33461	11127	0.3325	1.00173	1	33522	11146	0.3325	1.00162	1	33630	11189	0.3327	1.00225	1	33580	11164	0.3325	1.0015	1	33691	11192	0.3322	1.00071	1	33695	11211	0.3327	1.00229	1	33670	11190	0.3323	1.00115	1	33612	11184	0.3327	1.00234	1	33629	11192	0.3328	1.00255	1	33558	11157	0.3325	1.00153
0.21	33242	11060	0.3327	1.00226	1	33304	11080	0.3327	1.0022	1	33419	11121	0.3328	1.00245	1	33366	11097	0.3326	1.00188	1	33470	11124	0.3324	1.00119	1	33469	11142	0.3329	1.00284	1	33456	11130	0.3327	1.00215	1	33402	11114	0.3327	1.00233	1	33409	11123	0.3329	1.00293	1	33346	11091	0.3326	1.00194
0.22	33030	10996	0.3329	1.00286	1	33099	11018	0.3329	1.00277	1	33206	11057	0.333	1.00308	1	33156	11032	0.3327	1.00232	1	33262	11060	0.3325	1.00166	1	33264	11080	0.3331	1.00341	1	33239	11063	0.3328	1.00262	1	33197	11051	0.3329	1.0028	1	33200	11058	0.3331	1.00335	1	33140	11029	0.3328	1.00253
0.23	32792	10909	0.3327	1.00214	1	32854	10933	0.3328	1.00245	1	32975	10969	0.3326	1.00206	1	32916	10944	0.3325	1.00157	1	33023	10975	0.3323	1.00115	1	33025	10999	0.3331	1.00328	1	33016	10985	0.3327	1.00228	1	32965	10966	0.3327	1.00209	1	32978	10974	0.3328	1.00243	1	32900	10938	0.3325	1.00151
0.24	32554	10839	0.333	1.00299	1	32619	10860	0.3329	1.00293	1	32738	10902	0.333	1.00315	1	32677	10874	0.3328	1.00244	1	32793	10910	0.3327	1.00221	1	32791	10930	0.3333	1.0041	1	32784	10916	0.333	1.00303	1	32744	10903	0.333	1.00306	1	32758	10908	0.333	1.00309	1	32669	10863	0.3325	1.00168
0.25	32311	10768	0.3333	1.00392	1	32376	10794	0.3334	1.00432	1	32499	10828	0.3332	1.00367	1	32444	10807	0.3331	1.00342	1	32560	10840	0.3329	1.0029	1	32549	10857	0.3336	1.00481	1	32553	10846	0.3332	1.00367	1	32501	10830	0.3332	1.00379	1	32515	10840	0.3334	1.00429	1	32434	10795	0.3328	1.00262
0.26	32087	10699	0.3334	1.00445	1	32149	10721	0.3335	1.00457	1	32272	10759	0.3334	1.00429	1	32229	10745	0.3334	1.00432	1	32351	10777	0.3331	1.00351	1	32324	10787	0.3337	1.00528	1	32333	10783	0.3335	1.00463	1	32292	10764	0.3333	1.00413	1	32295	10773	0.3336	1.00488	1	32221	10730	0.333	1.00317
0.27	31875	10642	0.3339	1.00574	1	31938	10666	0.334	1.00602	1	32070	10706	0.3338	1.00564	1	32020	10687	0.3338	1.00542	1	32143	10720	0.3335	1.00467	1	32123	10730	0.334	1.00623	1	32125	10726	0.3339	1.00579	1	32081	10698	0.3335	1.00454	1	32082	10718	0.3341	1.00639	1	32012	10679	0.3336	1.00492
0.28	31646	10566	0.3339	1.00578	1	31709	10586	0.3338	1.00569	1	31845	10630	0.3338	1.00555	1	31791	10615	0.3339	1.00584	1	31913	10643	0.3335	1.00464	1	31902	10657	0.3341	1.00631	1	31899	10650	0.3339	1.00574	1	31858	10626	0.3335	1.00476	1	31861	10640	0.334	1.00599	1	31782	10602	0.3336	1.00489
0.29	31430	10498	0.334	1.00618	1	31495	10519	0.334	1.00611	1	31633	10565	0.334	1.0061	1	31579	10551	0.3341	1.00649	1	31699	10572	0.3335	1.00467	1	31689	10586	0.3341	1.00632	1	31688	10587	0.3341	1.00645	1	31641	10559	0.3337	1.00528	1	31655	10572	0.334	1.00607	1	31573	10536	0.3337	1.00525
0.3	31203	10438	0.3345	1.00771	1	31269	10458	0.3345	1.00751	1	31425	10513	0.3345	1.00778	1	31357	10489	0.3345	1.00766	1	31486	10516	0.334	1.00611	1	31468	10525	0.3345	1.00755	1	31462	10523	0.3345	1.00755	1	31419	10503	0.3343	1.00701	1	31436	10514	0.3345	1.00752	1	31344	10479	0.3343	1.00711
0.31	30959	10368	0.3349	1.00884	1	31028	10388	0.3348	1.00854	1	31191	10445	0.3349	1.00877	1	31121	10427	0.335	1.0093	1	31253	10449	0.3343	1.00715	1	31230	10453	0.3347	1.00828	1	31213	10452	0.3349	1.00873	1	31179	10433	0.3346	1.008	1	31194	10450	0.335	1.00916	1	31108	10408	0.3346	1.00788
0.32	30761	10303	0.3349	1.00897	1	30835	10325	0.3348	1.00869	1	30998	10383	0.335	1.00903	1	30923	10361	0.3351	1.00933	1	31062	10387	0.3344	1.00733	1	31028	10391	0.3349	1.00883	1	31021	10387	0.3348	1.00867	1	30981	10372	0.3348	1.00851	1	30991	10388	0.3352	1.00974	1	30905	10337	0.3345	1.00758
0.33	30547	10234	0.335	1.00923	1	30614	10254	0.3349	1.00899	1	30795	10317	0.335	1.00922	1	30719	10297	0.3352	1.00976	1	30861	10324	0.3345	1.00775	1	30813	10318	0.3349	1.00873	1	30802	10318	0.335	1.00909	1	30774	10311	0.3351	1.00932	1	30774	10315	0.3352	1.00971	1	30694	10268	0.3345	1.00773
0.34	30300	10158	0.3352	1.0099	1	30380	10178	0.335	1.00922	1	30555	10243	0.3352	1.00985	1	30474	10221	0.3354	1.01036	1	30613	10250	0.3348	1.00863	1	30570	10239	0.3349	1.00896	1	30569	10248	0.3352	1.00988	1	30539	10239	0.3353	1.00999	1	30528	10240	0.3354	1.01045	1	30446	10192	0.3348	1.00842
0.35	30085	10088	0.3353	1.01011	1	30164	10109	0.3351	1.00956	1	30339	10172	0.3353	1.00999	1	30264	10153	0.3355	1.0106	1	30401	10177	0.3348	1.00843	1	30351	10170	0.3351	1.00939	1	30358	10177	0.3352	1.00986	1	30329	10174	0.3355	1.01052	1	30306	10167	0.3355	1.0106	1	30229	10118	0.3347	1.00829
0.36	29840	10011	0.3355	1.01063	1	29914	10034	0.3354	1.01045	1	30102	10099	0.3355	1.01064	1	30022	10079	0.3357	1.01133	1	30152	10103	0.3351	1.00936	1	30109	10089	0.3351	1.0094	1	30128	10105	0.3354	1.01037	1	30075	10093	0.3356	1.01095	1	30081	10099	0.3357	1.01134	1	29988	10043	0.3349	1.00886
0.37	29610	9937	0.3356	1.01095	1	29677	9955	0.3354	1.0105	1	29862	10026	0.3357	1.0114	1	29790	10002	0.3358	1.01142	1	29926	10029	0.3351	1.00954	1	29883	10017	0.3352	1.00978	1	29899	10033	0.3356	1.01085	1	29855	10021	0.3357	1.01113	1	29854	10025	0.3358	1.01157	1	29759	9968	0.335	1.00903
0.38	29382	9871	0.336	1.01203	1	29451	9893	0.3359	1.01191	1	29636	9957	0.336	1.0121	1	29573	9937	0.336	1.01222	1	29698	9962	0.3354	1.01049	1	29653	9954	0.3357	1.01121	1	29674	9970	0.336	1.01212	1	29624	9948	0.3358	1.01159	1	29623	9952	0.336	1.01203	1	29526	9906	0.3355	1.01066
0.39	29183	9802	0.3359	1.01181	1	29258	9827	0.3359	1.01179	1	29443	9891	0.3359	1.01198	1	29377	9867	0.3359	1.01179	1	29500	9891	0.3353	1.01002	1	29461	9890	0.3357	1.01126	1	29474	9899	0.3359	1.01173	1	29426	9879	0.3357	1.01133	1	29421	9883	0.3359	1.01192	1	29325	9833	0.3353	1.01009
0.4	28951	9718	0.3357	1.01118	1	29027	9745	0.3357	1.01133	1	29225	9811	0.3357	1.01128	1	29145	9789	0.3359	1.01178	1	29284	9813	0.3351	1.00945	1	29241	9812	0.3356	1.01083	1	29254	9817	0.3356	1.0109	1	29188	9795	0.3356	1.01091	1	29198	9803	0.3357	1.01139	1	29091	9750	0.3352	1.00962
0.41	28694	9630	0.3356	1.01099	1	28771	9656	0.3356	1.01101	1	28963	9721	0.3356	1.01107	1	28888	9700	0.3358	1.0115	1	29045	9726	0.3349	1.00873	1	28991	9729	0.3356	1.01092	1	29006	9729	0.3354	1.0104	1	28929	9707	0.3355	1.0108	1	28941	9719	0.3358	1.01163	1	28840	9670	0.3353	1.01005
0.42	28444	9555	0.3359	1.01194	1	28515	9573	0.3357	1.01132	1	28706	9648	0.3361	1.01246	1	28639	9624	0.336	1.0123	1	28804	9652	0.3351	1.00943	1	28741	9654	0.3359	1.01186	1	28750	9652	0.3357	1.01133	1	28694	9631	0.3356	1.0111	1	28686	9641	0.3361	1.01243	1	28592	9592	0.3355	1.0106
0.43	28179	9465	0.3359	1.01183	1	28251	9483	0.3357	1.01117	1	28451	9557	0.3359	1.0119	1	28377	9530	0.3358	1.01167	1	28535	9564	0.3352	1.00966	1	28483	9570	0.336	1.01214	1	28495	9561	0.3355	1.01076	1	28431	9549	0.3359	1.01176	1	28420	9554	0.3362	1.01268	1	28331	9503	0.3354	1.01044
0.44	27949	9384	0.3358	1.01143	1	28021	9402	0.3355	1.01076	1	28199	9473	0.3359	1.01197	1	28155	9456	0.3359	1.01173	1	28300	9482	0.3351	1.00931	1	28252	9484	0.3357	1.01124	1	28249	9475	0.3354	1.01039	1	28201	9474	0.3359	1.012	1	28199	9473	0.3359	1.01197	1	28103	9420	0.3352	1.00974
0.45	27697	9294	0.3356	1.01084	1	27771	9313	0.3353	1.01021	1	27957	9386	0.3357	1.01135	1	27907	9371	0.3358	1.01155	1	28042	9391	0.3349	1.00883	1	27996	9390	0.3354	1.01038	1	28006	9387	0.3352	1.00969	1	27950	9387	0.3358	1.01171	1	27950	9383	0.3357	1.01128	1	27858	9334	0.3351	1.00932
0.46	27453	9215	0.3357	1.01116	1	27528	9237	0.3355	1.01081	1	27712	9304	0.3357	1.01138	1	27675	9292	0.3358	1.01143	1	27803	9320	0.3352	1.0098	1	27750	9309	0.3355	1.01054	1	27776	9310	0.3352	1.0097	1	27707	9308	0.3359	1.012	1	27702	9304	0.3359	1.01175	1	27614	9256	0.3352	1.00973
0.47	27202	9137	0.3359	1.01185	1	27269	9156	0.3358	1.01146	1	27464	9232	0.3361	1.01262	1	27422	9214	0.336	1.01219	1	27548	9241	0.3355	1.01051	1	27503	9230	0.3356	1.01096	1	27523	9228	0.3353	1.01001	1	27463	9232	0.3362	1.01265	1	27454	9229	0.3362	1.01266	1	27367	9181	0.3355	1.01059
0.48	26935	9045	0.3358	1.01159	1	27006	9064	0.3356	1.01105	1	27199	9140	0.336	1.01229	1	27144	9120	0.336	1.01212	1	27278	9148	0.3354	1.01025	1	27229	9142	0.3357	1.0114	1	27240	9131	0.3352	1.00977	1	27198	9137	0.3359	1.012	1	27184	9138	0.3362	1.01263	1	27096	9089	0.3354	1.01047
0.49	26691	8973	0.3362	1.01271	1	26763	8990	0.3359	1.0119	1	26951	9065	0.3364	1.01323	1	26890	9044	0.3363	1.01317	1	27038	9080	0.3358	1.01164	1	26977	9066	0.3361	1.01236	1	27000	9062	0.3356	1.01105	1	26953	9063	0.3363	1.01293	1	26928	9066	0.3367	1.0142	1	26848	9017	0.3359	1.01173
0.5	26417	8891	0.3366	1.01387	1	26481	8905	0.3363	1.01301	1	26669	8981	0.3368	1.01445	1	26613	8963	0.3368	1.01455	1	26767	8998	0.3362	1.01265	1	26705	8980	0.3363	1.01297	1	26754	8988	0.3359	1.01202	1	26685	8984	0.3367	1.01418	1	26657	8987	0.3371	1.01559	1	26576	8938	0.3363	1.01313
0.51	26110	8797	0.3369	1.01494	1	26177	8813	0.3367	1.01418	1	26354	8884	0.3371	1.01549	1	26320	8872	0.3371	1.01543	1	26459	8902	0.3364	1.01351	1	26400	8888	0.3367	1.01418	1	26465	8902	0.3364	1.01328	1	26377	8890	0.337	1.01529	1	26349	8891	0.3374	1.01648	1	26270	8841	0.3365	1.01381
0.52	25843	8701	0.3367	1.01424	1	25911	8720	0.3365	1.01378	1	26082	8785	0.3368	1.01464	1	26055	8780	0.337	1.01512	1	26179	8804	0.3363	1.01307	1	26134	8801	0.3368	1.01447	1	26205	8810	0.3362	1.01276	1	26102	8790	0.3368	1.01444	1	26078	8793	0.3372	1.01572	1	25998	8742	0.3363	1.01294
0.53	25547	8610	0.337	1.01526	1	25615	8629	0.3369	1.0148	1	25774	8685	0.337	1.01508	1	25763	8693	0.3374	1.01645	1	25898	8711	0.3364	1.01325	1	25847	8716	0.3372	1.01583	1	25900	8720	0.3367	1.01421	1	25812	8698	0.337	1.0151	1	25795	8703	0.3374	1.01636	1	25703	8650	0.3365	1.01378
0.54	25245	8507	0.337	1.01511	1	25316	8528	0.3369	1.01476	1	25471	8587	0.3371	1.01557	1	25460	8592	0.3375	1.0166	1	25597	8606	0.3362	1.0128	1	25558	8612	0.337	1.01506	1	25582	8611	0.3366	1.01399	1	25516	8600	0.337	1.01531	1	25493	8600	0.3373	1.01623	1	25406	8548	0.3365	1.01354
0.55	24950	8412	0.3372	1.01564	1	25029	8435	0.337	1.01521	1	25183	8489	0.3371	1.01546	1	25152	8488	0.3375	1.01659	1	25305	8514	0.3365	1.01354	1	25256	8516	0.3372	1.01574	1	25293	8526	0.3371	1.01545	1	25224	8505	0.3372	1.01572	1	25183	8495	0.3373	1.01618	1	25119	8454	0.3366	1.01385
0.56	24596	8290	0.337	1.01532	1	24662	8310	0.337	1.01505	1	24831	8374	0.3372	1.0159	1	24800	8371	0.3375	1.01681	1	24961	8396	0.3364	1.01327	1	24905	8394	0.337	1.0153	1	24950	8402	0.3368	1.01444	1	24886	8392	0.3372	1.01584	1	24829	8377	0.3374	1.01635	1	24764	8330	0.3364	1.0133
0.57	24268	8175	0.3369	1.01477	1	24334	8194	0.3367	1.01437	1	24491	8255	0.3371	1.01537	1	24464	8255	0.3374	1.01649	1	24638	8282	0.3361	1.01261	1	24564	8270	0.3367	1.01419	1	24616	8287	0.3367	1.01413	1	24560	8281	0.3372	1.0157	1	24503	8263	0.3372	1.01585	1	24433	8217	0.3363	1.01309
0.58	23926	8069	0.3372	1.01593	1	23997	8091	0.3372	1.01568	1	24139	8146	0.3375	1.01657	1	24128	8145	0.3376	1.01691	1	24281	8169	0.3364	1.01348	1	24231	8165	0.337	1.01507	1	24291	8180	0.3368	1.01443	1	24216	8172	0.3375	1.01657	1	24185	8168	0.3377	1.01738	1	24095	8114	0.3368	1.01443
0.59	23596	7975	0.338	1.01814	1	23654	7991	0.3378	1.01768	1	23804	8051	0.3382	1.01886	1	23805	8047	0.338	1.01831	1	23952	8074	0.3371	1.01545	1	23901	8072	0.3377	1.01737	1	23979	8088	0.3373	1.01607	1	23880	8073	0.3381	1.01839	1	23854	8073	0.3384	1.0195	1	23763	8022	0.3376	1.01694
0.6	23203	7834	0.3376	1.01707	1	23261	7848	0.3374	1.01635	1	23410	7907	0.3378	1.01747	1	23408	7912	0.338	1.0182	1	23562	7938	0.3369	1.01487	1	23519	7934	0.3373	1.01622	1	23607	7956	0.337	1.01524	1	23493	7934	0.3377	1.01734	1	23447	7934	0.3384	1.01934	1	23367	7875	0.337	1.01522
0.61	22788	7698	0.3378	1.01762	1	22858	7720	0.3377	1.0174	1	22985	7767	0.3379	1.01794	1	23004	7776	0.338	1.01828	1	23146	7809	0.3374	1.01632	1	23102	7795	0.3374	1.01644	1	23200	7816	0.3369	1.01487	1	23077	7793	0.3377	1.01728	1	23036	7798	0.3385	1.01974	1	22937	7737	0.3373	1.01613
0.62	22299	7545	0.3384	1.01926	1	22375	7568	0.3382	1.0189	1	22491	7616	0.3386	1.02007	1	22532	7633	0.3388	1.02049	1	22654	7650	0.3377	1.01725	1	22598	7640	0.3381	1.01844	1	22715	7663	0.3374	1.01625	1	22574	7640	0.3384	1.01953	1	22554	7646	0.339	1.02123	1	22451	7579	0.3376	1.01693
0.63	21773	7362	0.3381	1.01857	1	21853	7388	0.3381	1.01842	1	21978	7432	0.3382	1.01866	1	21995	7452	0.3388	1.02062	1	22119	7462	0.3374	1.01626	1	22057	7456	0.338	1.01829	1	22196	7482	0.3371	1.01544	1	22068	7474	0.3387	1.02024	1	22034	7466	0.3388	1.02072	1	21909	7397	0.3376	1.01706
0.64	21149	7169	0.339	1.02113	1	21230	7194	0.3389	1.02078	1	21365	7248	0.3392	1.02195	1	21368	7259	0.3397	1.02335	1	21479	7258	0.3379	1.01793	1	21425	7263	0.339	1.02119	1	21568	7288	0.3379	1.01792	1	21449	7286	0.3397	1.02328	1	21430	7276	0.3395	1.02278	1	21286	7204	0.3384	1.01951
0.65	20591	6996	0.3398	1.02349	1	20666	7021	0.3397	1.02342	1	20801	7077	0.3402	1.02489	1	20809	7075	0.34	1.02421	1	20911	7090	0.3391	1.02137	1	20854	7086	0.3398	1.02359	1	21025	7118	0.3385	1.01985	1	20881	7106	0.3403	1.02515	1	20871	7108	0.3406	1.02593	1	20728	7031	0.3392	1.02182
0.66	19903	6772	0.3403	1.02497	1	19987	6799	0.3402	1.02473	1	20115	6852	0.3406	1.02615	1	20109	6847	0.3405	1.02571	1	20215	6855	0.3391	1.02152	1	20157	6861	0.3404	1.02536	1	20329	6904	0.3396	1.02305	1	20177	6874	0.3407	1.02628	1	20198	6882	0.3407	1.02641	1	20024	6807	0.3399	1.02404
0.67	19067	6513	0.3416	1.02899	1	19154	6541	0.3415	1.02872	1	19268	6583	0.3417	1.0292	1	19274	6593	0.3421	1.03044	0.999478	19360	6595	0.3407	1.02618	1	19309	6590	0.3413	1.02811	1	19498	6652	0.3412	1.02772	1	19354	6618	0.3419	1.03008	1	19374	6626	0.342	1.03026	1	19184	6551	0.3415	1.02868
0.68	18105	6201	0.3425	1.03175	0.867435	18178	6225	0.3424	1.03159	0.891535	18275	6258	0.3424	1.03155	0.886662	18304	6281	0.3431	1.0337	0.533756	18378	6280	0.3417	1.02938	1	18334	6281	0.3426	1.03201	0.791413	18514	6333	0.3421	1.03044	1	18383	6306	0.343	1.03336	0.572746	18444	6332	0.3433	1.03419	0.464284	18199	6236	0.3427	1.03222
0.69	16542	5701	0.3446	1.03819	0.245413	16603	5719	0.3445	1.03764	0.277664	16690	5753	0.3447	1.03837	0.227402	16711	5777	0.3457	1.04139	0.103038	16782	5777	0.3442	1.03698	0.314824	16756	5774	0.3446	1.03805	0.242734	16964	5837	0.3441	1.03651	0.341005	16838	5811	0.3451	1.03962	0.159884	16875	5816	0.3447	1.03823	0.226443	16624	5726	0.3444	1.0376
0.7	13978	4853	0.3472	1.04587	0.0679945	14051	4877	0.3471	1.04558	0.0715661	14086	4895	0.3475	1.04683	0.0509399	14109	4903	0.3475	1.04684	0.0505258	14149	4909	0.347	1.04515	0.077519	14165	4912	0.3468	1.04461	0.0886802	14447	5011	0.3469	1.04486	0.0761953	14206	4936	0.3475	1.04669	0.0509068	14306	4974	0.3477	1.04737	0.0409323	14078	4879	0.3466	1.04401
0.71	3970	1385	0.3489	1.05093	1	4086	1431	0.3502	1.055	1	4071	1430	0.3513	1.05815	0.985387	4016	1407	0.3503	1.05539	1	4175	1447	0.3466	1.04406	1	4061	1423	0.3504	1.05557	1	4131	1446	0.35	1.05445	1	4038	1410	0.3492	1.05188	1	4066	1426	0.3507	1.05649	1	4102	1421	0.3464	1.04355
0.72	2722	957	0.3516	1.0591	1	2786	978	0.351	1.05748	1	2798	985	0.352	1.06048	1	2758	974	0.3532	1.06384	1	2868	1005	0.3504	1.0556	1	2842	1007	0.3543	1.06738	1	2828	999	0.3533	1.06414	1	2769	975	0.3521	1.06071	1	2793	987	0.3534	1.06453	1	2807	986	0.3513	1.05815
0.73	2181	764	0.3503	1.05524	1	2224	777	0.3494	1.05244	1	2259	793	0.351	1.05747	1	2220	783	0.3527	1.06248	1	2290	799	0.3489	1.05105	1	2289	807	0.3526	1.06204	1	2263	800	0.3535	1.06492	1	2220	783	0.3527	1.06248	1	2248	789	0.351	1.05729	1	2263	793	0.3504	1.05561
0.74	1877	661	0.3522	1.06084	1	1902	670	0.3523	1.06115	1	1960	689	0.3515	1.05895	1	1906	673	0.3531	1.06367	1	1970	680	0.3452	1.03981	1	1977	696	0.352	1.06051	1	1948	690	0.3542	1.06702	1	1918	677	0.353	1.06329	1	1931	680	0.3521	1.06082	1	1932	677	0.3504	1.05559
0.75	1635	569	0.348	1.04835	1	1666	580	0.3481	1.04874	1	1701	588	0.3457	1.04132	1	1664	582	0.3498	1.05362	1	1714	589	0.3436	1.03518	1	1715	595	0.3469	1.04512	1	1700	596	0.3506	1.05611	1	1680	593	0.353	1.06331	1	1690	592	0.3503	1.05523	1	1691	585	0.3459	1.04214
[truncated: 6 more columns]

## Sheet: s2 b hypertension 10 prot
	all_prot	sick_count	sick_percentages	OR	p_value	rwdd1_deleted	rwdd1_sick_count	rwdd1_sick_percentages	rwdd1_OR	rwdd1_p_value	sirt2_deleted	sirt2_sick_count	sirt2_sick_percentages	sirt2_OR	sirt2_p_value	ptrhd1_deleted	ptrhd1_sick_count	ptrhd1_sick_percentages	ptrhd1_OR	ptrhd1_p_value	ywhaq_deleted	ywhaq_sick_count	ywhaq_sick_percentages	ywhaq_OR	ywhaq_p_value	eif4e_deleted	eif4e_sick_count	eif4e_sick_percentages	eif4e_OR	eif4e_p_value	gmpr2_deleted	gmpr2_sick_count	gmpr2_sick_percentages	gmpr2_OR	gmpr2_p_value	mif_deleted	mif_sick_count	mif_sick_percentages	mif_OR	mif_p_value	plpbp_deleted	plpbp_sick_count	plpbp_sick_percentages	plpbp_OR	plpbp_p_value	ciapin1_deleted	ciapin1_sick_count	ciapin1_sick_percentages	ciapin1_OR
1	38729	12758	0.3294	0.992338	1	38729	12758	0.3294	0.992338	1	38729	12758	0.3294	0.992338	1	38729	12758	0.3294	0.992338	1	38729	12758	0.3294	0.992338	1	38729	12758	0.3294	0.992338	1	38730	12758	0.3294	0.992312	1	38731	12759	0.3294	0.992364	1	38730	12759	0.3294	0.99239	1	38733	12760	0.3294	0.992391
0.99	38404	12648	0.3293	0.992107	1	38413	12649	0.3293	0.991953	1	38417	12653	0.3294	0.992163	1	38412	12651	0.3294	0.992136	1	38409	12650	0.3293	0.992135	1	38423	12653	0.3293	0.992008	1	38431	12660	0.3294	0.992351	1	38423	12658	0.3294	0.9924	1	38412	12650	0.3293	0.992057	1	38416	12652	0.3293	0.992111
0.98	38186	12567	0.3291	0.991381	1	38195	12568	0.329	0.991226	1	38201	12574	0.3292	0.991544	1	38201	12571	0.3291	0.991307	1	38196	12576	0.3292	0.991831	1	38210	12575	0.3291	0.991389	1	38227	12586	0.3292	0.991815	1	38215	12582	0.3292	0.991811	1	38199	12570	0.3291	0.99128	1	38200	12569	0.329	0.991175
0.97	37946	12489	0.3291	0.991459	1	37961	12493	0.3291	0.991385	1	37979	12502	0.3292	0.991629	1	37965	12494	0.3291	0.99136	1	37965	12500	0.3293	0.991836	1	37979	12501	0.3292	0.991549	1	37993	12512	0.3293	0.992056	1	37980	12502	0.3292	0.991603	1	37968	12496	0.3291	0.99144	1	37977	12498	0.3291	0.991364
0.96	37740	12417	0.329	0.991124	1	37759	12421	0.329	0.990944	1	37782	12428	0.3289	0.990899	1	37762	12425	0.329	0.991185	1	37766	12427	0.3291	0.991239	1	37780	12431	0.329	0.991191	1	37785	12436	0.3291	0.991458	1	37777	12437	0.3292	0.991748	1	37764	12426	0.329	0.991212	1	37774	12427	0.329	0.991029
0.95	37526	12331	0.3286	0.989872	1	37545	12339	0.3286	0.990013	1	37574	12346	0.3286	0.98981	1	37547	12337	0.3286	0.9898	1	37550	12342	0.3287	0.990122	1	37569	12345	0.3286	0.989862	1	37587	12355	0.3287	0.990189	1	37566	12352	0.3288	0.990502	1	37566	12345	0.3286	0.989941	1	37568	12348	0.3287	0.990129
0.94	37303	12258	0.3286	0.989895	1	37328	12268	0.3287	0.990039	1	37356	12274	0.3286	0.98978	1	37327	12259	0.3284	0.989339	1	37329	12271	0.3287	0.990254	1	37349	12273	0.3286	0.989885	1	37369	12279	0.3286	0.989839	1	37358	12284	0.3288	0.990534	1	37345	12276	0.3287	0.990233	1	37345	12275	0.3287	0.990153
0.93	37071	12173	0.3284	0.989183	1	37096	12185	0.3285	0.98949	1	37132	12191	0.3283	0.989018	1	37104	12182	0.3283	0.989033	1	37101	12186	0.3285	0.989438	1	37123	12190	0.3284	0.989176	1	37153	12201	0.3284	0.98927	1	37133	12208	0.3288	0.99037	1	37116	12191	0.3285	0.989444	1	37121	12189	0.3284	0.989149
0.92	36875	12110	0.3284	0.989294	1	36903	12123	0.3285	0.989604	1	36950	12133	0.3284	0.989161	1	36907	12119	0.3284	0.989171	1	36913	12130	0.3286	0.989907	1	36925	12127	0.3284	0.989341	1	36964	12140	0.3284	0.989357	1	36937	12143	0.3287	0.990324	1	36926	12124	0.3283	0.989069	1	36926	12128	0.3284	0.989396
0.91	36647	12023	0.3281	0.988297	1	36676	12036	0.3282	0.988583	1	36733	12051	0.3281	0.98828	1	36691	12036	0.328	0.988179	1	36692	12043	0.3282	0.988727	1	36709	12045	0.3281	0.988433	1	36745	12061	0.3282	0.988777	1	36705	12051	0.3283	0.989033	1	36700	12039	0.328	0.988183	1	36703	12041	0.3281	0.988267
0.9	36407	11945	0.3281	0.988358	1	36442	11958	0.3281	0.988484	1	36496	11972	0.328	0.988177	1	36453	11959	0.3281	0.988268	1	36455	11967	0.3283	0.988875	1	36473	11963	0.328	0.988056	1	36508	11984	0.3283	0.988842	1	36474	11971	0.3282	0.98869	1	36464	11961	0.328	0.988135	1	36469	11971	0.3283	0.988826
0.89	36196	11868	0.3279	0.987711	1	36232	11882	0.3279	0.987894	1	36294	11899	0.3279	0.987617	1	36243	11879	0.3278	0.987345	1	36252	11895	0.3281	0.988429	1	36272	11890	0.3278	0.987469	1	36301	11906	0.328	0.988008	1	36266	11896	0.328	0.988131	1	36262	11889	0.3279	0.987658	1	36253	11890	0.328	0.987987
0.88	35942	11781	0.3278	0.9874	1	35976	11797	0.3279	0.987806	1	36046	11812	0.3277	0.987142	1	35985	11790	0.3276	0.986973	1	35997	11806	0.328	0.987983	1	36018	11803	0.3277	0.987156	1	36066	11825	0.3279	0.98768	1	36035	11818	0.328	0.987945	1	36016	11805	0.3278	0.987378	1	35993	11803	0.3279	0.987842
0.87	35705	11696	0.3276	0.986782	1	35738	11713	0.3277	0.987304	1	35795	11726	0.3276	0.986826	1	35756	11710	0.3275	0.986555	1	35763	11720	0.3277	0.987204	1	35788	11718	0.3274	0.986346	1	35830	11740	0.3277	0.987039	1	35797	11731	0.3277	0.987192	1	35783	11723	0.3276	0.986905	1	35764	11721	0.3277	0.98726
0.86	35427	11591	0.3272	0.985598	1	35464	11608	0.3273	0.986013	1	35537	11630	0.3273	0.985853	1	35484	11608	0.3271	0.985458	1	35481	11613	0.3273	0.985965	1	35515	11623	0.3273	0.98587	1	35570	11642	0.3273	0.985954	1	35531	11628	0.3273	0.98585	1	35514	11619	0.3272	0.985558	1	35490	11621	0.3274	0.986394
0.85	35171	11505	0.3271	0.985406	1	35221	11521	0.3271	0.985375	1	35293	11538	0.3269	0.984816	1	35228	11524	0.3271	0.985436	1	35231	11532	0.3273	0.986036	1	35268	11539	0.3272	0.985599	1	35312	11552	0.3271	0.98548	1	35283	11543	0.3272	0.985522	1	35263	11539	0.3272	0.985739	1	35239	11533	0.3273	0.985898
0.84	34925	11421	0.327	0.985101	1	34973	11436	0.327	0.985041	1	35062	11457	0.3268	0.984345	1	34985	11439	0.327	0.984962	1	34978	11446	0.3272	0.985762	1	35019	11456	0.3271	0.985468	1	35060	11468	0.3271	0.985346	1	35039	11459	0.327	0.985163	1	35018	11452	0.327	0.985152	1	34997	11453	0.3273	0.985829
0.83	34636	11314	0.3267	0.984015	1	34682	11331	0.3267	0.984186	1	34776	11352	0.3264	0.983345	1	34698	11330	0.3265	0.983645	1	34700	11347	0.327	0.985065	1	34734	11351	0.3268	0.984447	1	34772	11360	0.3267	0.984151	1	34767	11359	0.3267	0.984206	1	34745	11348	0.3266	0.983875	1	34712	11348	0.3269	0.984811
0.82	34330	11206	0.3264	0.983309	1	34374	11225	0.3266	0.983715	1	34459	11244	0.3263	0.98295	1	34392	11223	0.3263	0.983025	1	34404	11236	0.3266	0.983821	1	34438	11243	0.3265	0.983462	1	34477	11255	0.3264	0.983398	1	34471	11262	0.3267	0.984181	1	34451	11247	0.3265	0.98344	1	34405	11237	0.3266	0.98388
0.81	34020	11093	0.3261	0.982263	1	34062	11111	0.3262	0.982644	1	34147	11129	0.3259	0.981786	1	34088	11115	0.3261	0.982248	1	34102	11124	0.3262	0.98264	1	34144	11138	0.3262	0.982666	1	34173	11145	0.3261	0.982449	1	34168	11148	0.3263	0.982857	1	34137	11133	0.3261	0.982426	1	34101	11128	0.3263	0.983022
0.8	33693	10969	0.3256	0.98071	1	33743	10993	0.3258	0.981399	1	33836	11006	0.3253	0.979859	1	33758	10984	0.3254	0.98016	1	33786	11003	0.3257	0.981042	1	33817	11017	0.3258	0.981389	1	33855	11018	0.3254	0.980377	1	33851	11031	0.3259	0.98165	1	33824	11016	0.3257	0.981097	1	33775	11007	0.3259	0.981718
0.79	33321	10845	0.3255	0.980448	1	33376	10867	0.3256	0.980818	1	33484	10885	0.3251	0.979274	1	33389	10861	0.3253	0.979895	1	33421	10883	0.3256	0.98094	1	33445	10891	0.3256	0.980956	1	33496	10896	0.3253	0.979912	1	33476	10904	0.3257	0.981218	1	33460	10893	0.3256	0.980697	1	33405	10884	0.3258	0.9815
0.78	32899	10701	0.3253	0.979839	1	32960	10729	0.3255	0.980585	1	33077	10739	0.3247	0.978027	1	32980	10726	0.3252	0.979716	1	32992	10737	0.3254	0.980364	1	33023	10738	0.3252	0.979535	1	33080	10749	0.3249	0.978849	1	33066	10770	0.3257	0.981177	1	33044	10745	0.3252	0.979551	1	32997	10745	0.3256	0.980946
0.77	32438	10539	0.3249	0.97872	1	32508	10569	0.3251	0.979392	1	32633	10591	0.3245	0.977672	1	32556	10571	0.3247	0.978134	1	32535	10576	0.3251	0.979228	1	32561	10576	0.3248	0.978446	1	32614	10589	0.3247	0.978057	1	32608	10606	0.3253	0.979807	1	32603	10586	0.3247	0.978109	1	32539	10582	0.3252	0.979663
0.76	31904	10348	0.3243	0.977067	1	31970	10376	0.3246	0.977688	1	32123	10414	0.3242	0.976595	1	32027	10387	0.3243	0.976983	1	32012	10391	0.3246	0.977817	1	32049	10396	0.3244	0.977158	1	32094	10403	0.3241	0.976445	1	32084	10412	0.3245	0.977595	1	32072	10397	0.3242	0.976551	1	32013	10388	0.3245	0.977504
0.75	31314	10133	0.3236	0.974793	1	31377	10159	0.3238	0.975332	1	31544	10202	0.3234	0.974275	1	31427	10167	0.3235	0.974548	1	31421	10181	0.324	0.976076	1	31460	10181	0.3236	0.974866	1	31516	10198	0.3236	0.974759	1	31524	10215	0.324	0.976136	1	31473	10184	0.3236	0.97475	1	31419	10167	0.3236	0.974796
0.74	30644	9902	0.3231	0.973398	0.85965	30713	9932	0.3234	0.974154	1	30888	9977	0.323	0.973023	0.761871	30779	9937	0.3228	0.972554	0.673709	30755	9951	0.3236	0.974685	1	30781	9954	0.3234	0.974155	1	30867	9977	0.3232	0.973685	0.915194	30826	9970	0.3234	0.974296	1	30806	9956	0.3232	0.97356	0.888218	30737	9931	0.3231	0.973295
0.73	29640	9549	0.3222	0.970494	0.409423	29690	9569	0.3223	0.970889	0.457258	29905	9628	0.322	0.969852	0.330628	29781	9598	0.3223	0.970855	0.449335	29752	9601	0.3227	0.972106	0.643071	29798	9604	0.3223	0.970908	0.455587	29885	9628	0.3222	0.970501	0.401504	29899	9645	0.3226	0.971759	0.576526	29835	9614	0.3222	0.970714	0.429183	29734	9576	0.3221	0.970161
0.72	28155	9061	0.3218	0.969469	0.348391	28200	9080	0.322	0.969951	0.399088	28508	9166	0.3215	0.968559	0.256656	28318	9112	0.3218	0.969313	0.327595	28263	9104	0.3221	0.970347	0.444524	28335	9132	0.3223	0.970858	0.510597	28431	9150	0.3218	0.969487	0.340975	28422	9151	0.322	0.9699	0.385027	28358	9127	0.3218	0.96954	0.34873	28275	9106	0.3221	0.970148
0.71	25030	8009	0.32	0.963897	0.0933945	25067	8022	0.32	0.964036	0.0970595	25450	8150	0.3202	0.964679	0.112409	25256	8084	0.3201	0.964217	0.0999629	25122	8046	0.3203	0.964804	0.122313	25346	8106	0.3198	0.963408	0.0762809	25241	8071	0.3198	0.963239	0.0733855	25285	8092	0.32	0.964064	0.0948667	25258	8077	0.3198	0.963306	0.0747987	25155	8055	0.3202	0.964616
0.7	10254	3184	0.3105	0.93539	0.00236991	10378	3223	0.3106	0.935534	0.00225546	10731	3327	0.31	0.933955	0.00109285	10378	3222	0.3105	0.935244	0.00207525	10739	3367	0.3135	0.944479	0.0203942	10540	3264	0.3097	0.932873	0.000913987	10414	3228	0.31	0.933747	0.00130662	10348	3214	0.3106	0.935627	0.00236674	10381	3222	0.3104	0.934974	0.00191557	10461	3253	0.311	0.936751
0.69	8257	2550	0.3088	0.930317	0.00310313	8406	2608	0.3103	0.934612	0.00800657	8584	2648	0.3085	0.929269	0.00174194	8382	2593	0.3094	0.931897	0.00415018	8628	2673	0.3098	0.933258	0.00475652	8498	2615	0.3077	0.926975	0.00101683	8435	2611	0.3095	0.93247	0.0045834	8337	2578	0.3092	0.931507	0.00391088	8388	2582	0.3078	0.92728	0.0012323	8481	2630	0.3101	0.934161
0.68	7246	2220	0.3064	0.922928	0.00134916	7376	2264	0.3069	0.924631	0.00178677	7535	2314	0.3071	0.92511	0.00169311	7349	2250	0.3062	0.92229	0.00101658	7601	2338	0.3076	0.926588	0.00229216	7464	2281	0.3056	0.920591	0.000568014	7409	2269	0.3062	0.922546	0.00101227	7334	2255	0.3075	0.92623	0.002779	7373	2257	0.3061	0.922148	0.000952687	7452	2299	0.3085	0.92935
0.67	6616	2030	0.3068	0.924301	0.00389829	6741	2068	0.3068	0.924143	0.00325327	6853	2100	0.3064	0.923106	0.00223278	6720	2063	0.307	0.92479	0.00387372	6930	2131	0.3075	0.926325	0.00438568	6804	2081	0.3058	0.921342	0.00154529	6769	2081	0.3074	0.926106	0.00496733	6699	2058	0.3072	0.925441	0.00460784	6747	2073	0.3072	0.925554	0.00448307	6811	2101	0.3085	0.929241
0.66	6123	1893	0.3092	0.931321	0.0295036	6245	1929	0.3089	0.930493	0.0221549	6347	1953	0.3077	0.92693	0.00946215	6221	1921	0.3088	0.930208	0.0214233	6422	1989	0.3097	0.932991	0.030956	6293	1934	0.3073	0.925789	0.00785351	6282	1942	0.3091	0.931246	0.0248781	6205	1919	0.3093	0.931636	0.0289905	6258	1934	0.309	0.930966	0.0240726	6305	1963	0.3113	0.937882
0.65	5695	1760	0.309	0.930962	0.0421681	5832	1802	0.309	0.930787	0.0355279	5908	1814	0.307	0.924932	0.0101964	5792	1787	0.3085	0.929414	0.028444	5974	1855	0.3105	0.935388	0.0734543	5857	1804	0.308	0.927843	0.0195065	5858	1806	0.3083	0.928713	0.0231418	5780	1787	0.3092	0.931343	0.0415863	5842	1802	0.3085	0.929194	0.0258612	5875	1829	0.3113	0.937819
0.64	5367	1654	0.3082	0.928361	0.0368376	5490	1686	0.3071	0.925121	0.0173494	5574	1706	0.3061	0.921988	0.00837328	5456	1682	0.3083	0.928677	0.0354234	5626	1749	0.3109	0.93649	0.121045	5511	1694	0.3074	0.925968	0.0199481	5526	1707	0.3089	0.930542	0.0463587	5456	1682	0.3083	0.928677	0.0354234	5517	1697	0.3076	0.926599	0.0223687	5517	1715	0.3109	0.936428
0.63	5082	1568	0.3085	0.929447	0.0610172	5196	1593	0.3066	0.923549	0.0183822	5269	1614	0.3063	0.922759	0.0144145	5159	1588	0.3078	0.927253	0.0380428	5332	1655	0.3104	0.93502	0.12265	5217	1606	0.3078	0.927337	0.0361546	5220	1617	0.3098	0.933153	0.0996417	5163	1595	0.3089	0.930618	0.0685172	5235	1611	0.3077	0.927026	0.0334683	5227	1631	0.312	0.939971
0.62	4815	1484	0.3082	0.928433	0.0690259	4916	1507	0.3066	0.923452	0.0257345	4997	1532	0.3066	0.923555	0.0236514	4896	1504	0.3072	0.925379	0.037186	5051	1562	0.3092	0.931573	0.0904904	4936	1519	0.3077	0.927034	0.0473468	4945	1531	0.3096	0.932657	0.120444	4896	1511	0.3086	0.929686	0.0777712	4970	1524	0.3066	0.923723	0.0252357	4953	1536	0.3101	0.934192
0.61	4591	1412	0.3076	0.92649	0.0649381	4684	1437	0.3068	0.924172	0.0392344	4759	1456	0.3059	0.921635	0.0227919	4667	1432	0.3068	0.924311	0.041054	4826	1488	0.3083	0.928814	0.0726474	4712	1447	0.3071	0.925074	0.0442044	4717	1457	0.3089	0.930479	0.107452	4672	1438	0.3078	0.927191	0.0662048	4735	1451	0.3064	0.923125	0.0306426	4719	1457	0.3088	0.930085
0.6	4380	1356	0.3096	0.932607	0.212283	4469	1381	0.309	0.930886	0.149504	4532	1400	0.3089	0.930575	0.133166	4460	1377	0.3087	0.930063	0.133143	4617	1426	0.3089	0.930407	0.118316	4503	1392	0.3091	0.931216	0.151584	4515	1403	0.3107	0.93608	0.307562	4444	1375	0.3094	0.932055	0.183088	4512	1388	0.3076	0.926688	0.0737418	4483	1393	0.3107	0.936042
0.59	4172	1282	0.3073	0.925671	0.0953904	4259	1309	0.3073	0.92586	0.0880909	4322	1327	0.307	0.92491	0.0701195	4249	1306	0.3074	0.925912	0.0899141	4400	1353	0.3075	0.926314	0.0795341	4306	1326	0.3079	0.927647	0.109609	4303	1331	0.3093	0.931794	0.204357	4233	1299	0.3069	0.92443	0.0728397	4298	1316	0.3062	0.922365	0.0480554	4277	1318	0.3082	0.928302
0.58	3981	1220	0.3065	0.923168	0.0836146	4058	1246	0.307	0.924952	0.0988519	4131	1264	0.306	0.921733	0.0545596	4056	1242	0.3062	0.922437	0.0675404	4201	1288	0.3066	0.923584	0.0664879	4111	1259	0.3063	0.922553	0.0638043	4107	1270	0.3092	0.93152	0.242386	4046	1237	0.3057	0.920994	0.0546996	4110	1253	0.3049	0.91838	0.032771	4091	1255	0.3068	0.924118
0.57	3805	1159	0.3046	0.917576	0.045928	3887	1189	0.3059	0.921468	0.0736639	3960	1205	0.3043	0.916653	0.0311606	3879	1181	0.3045	0.917156	0.0383349	4019	1226	0.3051	0.918937	0.0410777	3932	1195	0.3039	0.915519	0.0271181	3942	1211	0.3072	0.925424	0.122992	3870	1179	0.3047	0.917732	0.042556	3931	1189	0.3025	0.911154	0.0131535	3904	1191	0.3051	0.918999
0.56	3640	1104	0.3033	0.913652	0.0327683	3717	1135	0.3054	0.919849	0.0739735	3795	1147	0.3022	0.910468	0.0149676	3711	1127	0.3037	0.914842	0.0349679	3842	1165	0.3032	0.913443	0.0224653	3765	1142	0.3033	0.913722	0.0267785	3770	1153	0.3058	0.9213	0.0848151	3718	1125	0.3026	0.911499	0.0203503	3767	1136	0.3016	0.908439	0.0112354	3742	1136	0.3036	0.914508
0.55	3495	1061	0.3036	0.914495	0.0476459	3567	1088	0.305	0.918838	0.0799993	3641	1098	0.3016	0.908437	0.0142775	3555	1079	0.3035	0.914313	0.0418906	3684	1118	0.3035	0.914188	0.0330436	3614	1101	0.3046	0.917724	0.0632545	3624	1108	0.3057	0.921011	0.100327	3566	1081	0.3031	0.913182	0.0346299	3615	1095	0.3029	0.912471	0.0284863	3593	1093	0.3042	0.916381
0.54	3351	1020	0.3044	0.916936	0.0858281	3426	1048	0.3059	0.921482	0.142691	3490	1053	0.3017	0.9089	0.020512	3411	1042	0.3055	0.920236	0.123175	3530	1072	0.3037	0.914815	0.0471015	3465	1055	0.3045	0.917196	0.0741419	3470	1062	0.3061	0.921952	0.142726	3416	1037	0.3036	0.91448	0.0543572	3470	1051	0.3029	0.912402	0.036414	3446	1054	0.3059	0.921379
0.53	3208	968	0.3017	0.90898	0.035691	3281	995	0.3033	0.913545	0.0600123	3343	1003	0.3	0.903811	0.0123933	3266	989	0.3028	0.912207	0.050959	3380	1019	0.3015	0.908177	0.0226748	3317	1000	0.3015	0.908171	0.0256182	3320	1006	0.303	0.912794	0.0503375	3279	984	0.3001	0.903997	0.0146241	3319	995	0.2998	0.903086	0.0116348	3305	1000	0.3026	0.911468
0.52	3061	918	0.2999	0.903426	0.0214722	3129	944	0.3017	0.908823	0.0406895	3200	954	0.2981	0.898073	0.00686964	3114	938	0.3012	0.907397	0.0341909	3233	970	0.3	0.903814	0.015688	3171	950	0.2996	0.902486	0.0146512	3173	954	0.3007	0.905715	0.0237157	3135	938	0.2992	0.901319	0.0132861	3163	940	0.2972	0.895245	0.00476739	3156	948	0.3004	0.904866
0.51	2947	884	0.3	0.903619	0.0283249	3021	914	0.3025	0.911399	0.0713558	3073	915	0.2978	0.896957	0.00784289	2997	901	0.3006	0.905631	0.0338152	3125	936	0.2995	0.902275	0.0157123	3057	914	0.299	0.900666	0.0143814	3059	918	0.3001	0.904016	0.0235115	3015	900	0.2985	0.899225	0.012774	3049	907	0.2975	0.896113	0.00729805	3037	914	0.301	0.906598
0.5	2839	853	0.3005	0.9051	0.0439199	2902	878	0.3025	0.911403	0.0891454	2959	884	0.2987	0.899954	0.016248	2885	864	0.2995	0.902155	0.0264419	3000	899	0.2997	0.902717	0.0221457	2952	885	0.2998	0.903109	0.0260576	2956	889	0.3007	0.905963	0.0385983	2903	868	0.299	0.900712	0.0206692	2940	873	0.2969	0.894499	0.00751011	2915	880	0.3019	0.909405
0.49	2742	820	0.2991	0.900865	0.0307211	2806	845	0.3011	0.907156	0.0618803	2849	849	0.298	0.897694	0.0152223	2792	832	0.298	0.897679	0.0174843	2901	865	0.2982	0.898217	0.0144647	2854	854	0.2992	0.901399	0.0255165	2859	860	0.3008	0.906144	0.0484629	2808	834	0.297	0.89471	0.0109297	2837	838	0.2954	0.889811	0.00483064	2818	848	0.3009	0.9065
0.48	2636	783	0.297	0.894807	0.0173913	2693	804	0.2986	0.899358	0.0281216	2746	815	0.2968	0.894067	0.011715	2684	794	0.2958	0.891151	0.00908822	2783	824	0.2961	0.891923	0.00773788	2745	814	0.2965	0.893296	0.0105021	2748	825	0.3002	0.904379	0.0485504	2693	794	0.2948	0.888172	0.00571237	2732	804	0.2943	0.88652	0.00396033	2710	810	0.2989	0.900386
0.47	2539	752	0.2962	0.892212	0.0158082	2595	772	0.2975	0.896175	0.0233302	2643	785	0.297	0.894717	0.0168611	2585	760	0.294	0.885658	0.00545414	2685	793	0.2953	0.889697	0.00732811	2641	778	0.2946	0.88741	0.0059527	2650	795	0.3	0.903721	0.0552993	2591	762	0.2941	0.885933	0.00557413	2631	772	0.2934	0.883913	0.00364106	2616	782	0.2989	0.900497
0.46	2442	716	0.2932	0.883244	0.00605309	2498	737	0.295	0.888768	0.0110556	2546	746	0.293	0.88266	0.00396667	2488	726	0.2918	0.879021	0.00280513	2579	753	0.292	0.879542	0.00221968	2538	739	0.2912	0.877134	0.00176771	2548	758	0.2975	0.896155	0.0262601	2499	730	0.2921	0.879974	0.003113	2526	735	0.291	0.876531	0.0016813	2516	747	0.2969	0.894382
0.45	2340	693	0.2962	0.892135	0.0272614	2393	711	0.2971	0.895035	0.0340847	2439	720	0.2952	0.88927	0.0140885	2385	701	0.2939	0.885407	0.00981573	2477	728	0.2939	0.885357	0.00730647	2430	713	0.2934	0.883886	0.00689066	2457	739	0.3008	0.90605	0.112365	2388	702	0.294	0.885556	0.00992404	2425	711	0.2932	0.883224	0.00637907	2411	721	0.299	0.900847
0.44	2239	666	0.2975	0.896052	0.0580501	2287	682	0.2982	0.898321	0.0670763	2332	691	0.2963	0.892612	0.0296164	2283	671	0.2939	0.88538	0.01349	2377	706	0.297	0.894723	0.0341951	2318	682	0.2942	0.886307	0.0136586	2353	709	0.3013	0.90769	0.169096	2282	675	0.2958	0.891048	0.0280214	2321	684	0.2947	0.887757	0.0163782	2317	696	0.3004	0.904891
0.43	2135	632	0.296	0.891728	0.046409	2180	644	0.2954	0.889903	0.0327357	2225	661	0.2971	0.894921	0.0526946	2181	638	0.2925	0.881207	0.0109255	2265	670	0.2958	0.891086	0.0295643	2212	647	0.2925	0.881114	0.0097116	2244	673	0.2999	0.903453	0.134016	2183	642	0.2941	0.88592	0.0198295	2214	647	0.2922	0.880318	0.00868057	2216	663	0.2992	0.901274
0.42	2049	600	0.2928	0.882109	0.0191673	2086	607	0.291	0.876572	0.00838294	2131	624	0.2928	0.882093	0.0145	2098	610	0.2908	0.875866	0.00731479	2179	637	0.2923	0.880634	0.0102077	2122	619	0.2917	0.878736	0.00973564	2149	637	0.2964	0.892927	0.0513388	2100	613	0.2919	0.879335	0.0113661	2129	617	0.2898	0.873017	0.00445128	2121	628	0.2961	0.891933
0.41	1972	580	0.2941	0.886001	0.0391262	2008	585	0.2913	0.877617	0.0127377	2048	603	0.2944	0.886953	0.0343597	2017	592	0.2935	0.884156	0.0272799	2099	613	0.292	0.879754	0.0120309	2039	595	0.2918	0.879049	0.013608	2068	614	0.2969	0.894398	0.0760664	2028	593	0.2924	0.880846	0.0176509	2052	599	0.2919	0.879352	0.0134949	2037	602	0.2955	0.890264
0.4	1880	546	0.2904	0.874879	0.0147357	1922	557	0.2898	0.873001	0.00997215	1958	569	0.2906	0.875412	0.0116792	1922	558	0.2903	0.874569	0.0120823	1999	574	0.2871	0.864992	0.0025749	1949	560	0.2873	0.865544	0.00345114	1971	579	0.2938	0.884922	0.0346764	1932	559	0.2893	0.871601	0.00805545	1960	566	0.2888	0.869908	0.00580321	1942	568	0.2925	0.881074
0.39	1804	524	0.2905	0.875	0.0200109	1850	536	0.2897	0.872783	0.0129053	1879	545	0.29	0.873741	0.0129121	1842	533	0.2894	0.871667	0.011664	1923	551	0.2865	0.863148	0.00282674	1868	542	0.2901	0.874048	0.0139813	1889	553	0.2927	0.881873	0.0321775	1852	536	0.2894	0.87184	0.0114383	1881	546	0.2903	0.874414	0.0138868	1863	543	0.2915	0.878011
0.38	1729	505	0.2921	0.879852	0.0451928	1775	516	0.2907	0.875718	0.0242611	1801	526	0.2921	0.879802	0.0347331	1766	514	0.2911	0.87677	0.0282265	1844	530	0.2874	0.865821	0.00566515	1794	523	0.2915	0.878198	0.0298172	1813	535	0.2951	0.888933	0.0886898	1775	516	0.2907	0.875718	0.0242611	1802	527	0.2925	0.880986	0.0394217	1788	525	0.2936	0.884514
0.37	1659	489	0.2948	0.887924	0.1297	1707	500	0.2929	0.882368	0.063563	1731	508	0.2935	0.884056	0.069719	1691	497	0.2939	0.885372	0.0910376	1771	514	0.2902	0.874294	0.0209839	1723	505	0.2931	0.882916	0.0636674	1729	511	0.2955	0.890305	0.131642	1702	498	0.2926	0.88142	0.0586417	1724	507	0.2941	0.885898	0.0861456	1715	509	0.2968	0.89406
0.36	1587	469	0.2955	0.890244	0.201744	1630	481	0.2951	0.888936	0.156477	1654	485	0.2932	0.883323	0.0840136	1620	477	0.2944	0.886985	0.13432	1694	493	0.291	0.876691	0.0367069	1655	486	0.2937	0.884609	0.0951135	1656	489	0.2953	0.889532	0.152709	1629	480	0.2947	0.887633	0.138769	1644	486	0.2956	0.890528	0.174029	1640	487	0.297	0.894537
0.35	1505	451	0.2997	0.90272	0.726646	1546	465	0.3008	0.906059	0.854972	1566	466	0.2976	0.896411	0.369504	1536	460	0.2995	0.902152	0.643135	1613	473	0.2932	0.883364	0.0970677	1569	468	0.2983	0.898537	0.438957	1575	470	0.2984	0.898939	0.446919	1547	460	0.2973	0.895737	0.367796	1562	468	0.2996	0.902564	0.623273	1560	467	0.2994	0.90179
0.34	1456	440	0.3022	0.910342	1	1496	454	0.3035	0.914192	1	1512	453	0.2996	0.902526	0.703306	1484	447	0.3012	0.907375	1	1553	460	0.2962	0.892277	0.268066	1517	458	0.3019	0.90948	1	1526	457	0.2995	0.902142	0.658856	1496	449	0.3001	0.904124	0.82833	1511	457	0.3024	0.911097	1	1509	456	0.3022	0.910309
0.33	1383	417	0.3015	0.908295	1	1419	431	0.3037	0.914972	1	1436	429	0.2987	0.899945	0.698605	1409	425	0.3016	0.908638	1	1468	437	0.2977	0.896744	0.498164	1434	435	0.3033	0.913804	1	1452	433	0.2982	0.898327	0.590312	1424	425	0.2985	0.899067	0.674101	1442	433	0.3003	0.904557	0.974932	1430	434	0.3035	0.914254
0.32	1308	388	0.2966	0.893588	0.617722	1341	401	0.299	0.900801	0.954747	1356	399	0.2942	0.886393	0.303316	1336	399	0.2987	0.899662	0.891268	1391	408	0.2933	0.883581	0.213112	1361	405	0.2976	0.896417	0.654897	1377	403	0.2927	0.881626	0.189613	1347	397	0.2947	0.887843	0.351169	1361	400	0.2939	0.88535	0.273892	1357	405	0.2985	0.899059
0.31	1253	369	0.2945	0.887132	0.453204	1279	379	0.2963	0.892651	0.628894	1296	380	0.2932	0.883266	0.289776	1275	378	0.2965	0.893089	0.657293	1333	390	0.2926	0.881348	0.21714	1306	385	0.2948	0.888036	0.407653	1315	388	0.2951	0.888831	0.421089	1292	378	0.2926	0.881338	0.251814	1302	378	0.2903	0.874569	0.138205	1297	384	0.2961	0.891876
0.3	1192	351	0.2945	0.887042	0.552221	1219	362	0.297	0.894578	0.86372	1239	362	0.2922	0.880137	0.278263	1208	356	0.2947	0.887761	0.551405	1270	373	0.2937	0.884745	0.35649	1241	366	0.2949	0.888428	0.519351	1247	369	0.2959	0.891401	0.633336	1228	360	0.2932	0.883115	0.364537	1240	360	0.2903	0.874569	0.177595	1236	368	0.2977	0.896897
0.29	1127	337	0.299	0.900781	1	1159	350	0.302	0.909699	1	1173	344	0.2933	0.883433	0.454188	1141	342	0.2997	0.902929	1	1205	358	0.2971	0.894971	0.924878	1170	350	0.2991	0.901146	1	1176	351	0.2985	0.89911	1	1163	345	0.2966	0.893619	0.956646	1176	348	0.2959	0.891425	0.791912	1164	350	0.3007	0.905791
0.28	1074	325	0.3026	0.911575	1	1105	336	0.3041	0.915989	1	1116	333	0.2984	0.898862	1	1087	331	0.3045	0.9173	1	1156	348	0.301	0.906848	1	1115	337	0.3022	0.910475	1	1122	336	0.2995	0.90211	1	1108	333	0.3005	0.905352	1	1119	335	0.2994	0.901837	1	1107	337	0.3044	0.917055
0.27	1015	307	0.3025	0.911141	1	1043	317	0.3039	0.915563	1	1058	318	0.3006	0.905429	1	1029	312	0.3032	0.913382	1	1101	332	0.3015	0.908372	1	1057	321	0.3037	0.914836	1	1055	319	0.3024	0.910859	1	1050	315	0.3	0.903721	1	1061	320	0.3016	0.908548	1	1050	321	0.3057	0.920935
0.26	962	287	0.2983	0.898711	1	988	296	0.2996	0.902501	1	1007	300	0.2979	0.897439	1	975	292	0.2995	0.902176	1	1044	311	0.2979	0.897373	1	1002	300	0.2994	0.901917	1	1000	300	0.3	0.903721	1	996	294	0.2952	0.889203	1	1009	299	0.2963	0.892675	1	993	302	0.3041	0.916159
0.25	904	262	0.2898	0.873064	0.649237	929	272	0.2928	0.881995	1	947	275	0.2904	0.874774	0.602133	916	267	0.2915	0.87807	0.838847	985	288	0.2924	0.880784	0.758129	944	275	0.2913	0.877554	0.726375	939	274	0.2918	0.879019	0.8113	934	269	0.288	0.867598	0.400393	950	274	0.2884	0.868841	0.403906	935	277	0.2963	0.892445
[truncated: 6 more columns]

## Sheet: s2 c hypertension 12 prot
	all_prot	sick_count	sick_percentages	OR	p_value	lactb2_deleted	lactb2_sick_count	lactb2_sick_percentages	lactb2_OR	lactb2_p_value	yars1_deleted	yars1_sick_count	yars1_sick_percentages	yars1_OR	yars1_p_value	ube2l6_deleted	ube2l6_sick_count	ube2l6_sick_percentages	ube2l6_OR	ube2l6_p_value	hars1_deleted	hars1_sick_count	hars1_sick_percentages	hars1_OR	hars1_p_value	ywhaq_deleted	ywhaq_sick_count	ywhaq_sick_percentages	ywhaq_OR	ywhaq_p_value	crkl_deleted	crkl_sick_count	crkl_sick_percentages	crkl_OR	crkl_p_value	prkar2a_deleted	prkar2a_sick_count	prkar2a_sick_percentages	prkar2a_OR	prkar2a_p_value	cryzl1_deleted	cryzl1_sick_count	cryzl1_sick_percentages	cryzl1_OR	cryzl1_p_value	eif4g1_deleted	eif4g1_sick_count	eif4g1_sick_percentages	eif4g1_OR
0	37967	12570	0.3311	0.997337	1	37970	12573	0.3311	0.997497	1	37967	12570	0.3311	0.997337	1	37967	12570	0.3311	0.997337	1	37972	12570	0.331	0.997206	1	37971	12572	0.3311	0.997391	1	37967	12570	0.3311	0.997337	1	37968	12570	0.3311	0.997311	1	37968	12570	0.3311	0.997311	1	37968	12571	0.3311	0.99739
0.01	37490	12441	0.3318	0.999661	1	37536	12458	0.3319	0.999801	1	37527	12454	0.3319	0.999719	1	37531	12446	0.3316	0.998971	1	37506	12443	0.3318	0.999396	1	37514	12450	0.3319	0.999745	1	37498	12443	0.3318	0.999609	1	37526	12449	0.3317	0.999345	1	37512	12448	0.3318	0.999637	1	37514	12448	0.3318	0.999584
0.02	37146	12342	0.3323	1.00089	1	37209	12364	0.3323	1.00098	1	37185	12349	0.3321	1.00041	1	37214	12352	0.3319	0.999871	1	37169	12346	0.3322	1.0006	1	37188	12360	0.3324	1.00122	1	37153	12344	0.3322	1.00086	1	37193	12354	0.3322	1.0006	1	37188	12358	0.3323	1.00106	1	37174	12348	0.3322	1.00062
0.03	36869	12255	0.3324	1.0013	1	36947	12279	0.3323	1.00114	1	36916	12267	0.3323	1.00101	1	36953	12269	0.332	1.00017	1	36895	12262	0.3323	1.00117	1	36936	12287	0.3327	1.0021	1	36875	12256	0.3324	1.00122	1	36938	12269	0.3322	1.00057	1	36913	12268	0.3323	1.00117	1	36900	12263	0.3323	1.00111
0.04	36599	12177	0.3327	1.00227	1	36695	12206	0.3326	1.00203	1	36652	12195	0.3327	1.0023	1	36712	12199	0.3323	1.00099	1	36633	12185	0.3326	1.002	1	36677	12213	0.333	1.00309	1	36605	12178	0.3327	1.00219	1	36684	12196	0.3325	1.00151	1	36648	12193	0.3327	1.00224	1	36632	12187	0.3327	1.00219
0.05	36332	12105	0.3332	1.00366	1	36435	12134	0.333	1.00322	1	36399	12124	0.3331	1.00339	1	36478	12134	0.3326	1.00204	1	36373	12116	0.3331	1.00344	1	36414	12138	0.3333	1.00413	1	36336	12107	0.3332	1.00372	1	36426	12126	0.3329	1.00281	1	36392	12126	0.3332	1.00375	1	36372	12117	0.3331	1.00355
0.06	36090	12020	0.3331	1.0033	1	36212	12059	0.333	1.00316	1	36163	12040	0.3329	1.00294	1	36250	12053	0.3325	1.00161	1	36143	12036	0.333	1.00316	1	36173	12053	0.3332	1.00375	1	36101	12027	0.3331	1.00358	1	36195	12044	0.3328	1.00239	1	36152	12042	0.3331	1.00341	1	36124	12030	0.333	1.00319
0.07	35845	11951	0.3334	1.00436	1	35980	11992	0.3333	1.00402	1	35916	11970	0.3333	1.00397	1	36019	11983	0.3327	1.00218	1	35900	11967	0.3333	1.00416	1	35924	11983	0.3336	1.00483	1	35856	11957	0.3335	1.00455	1	35955	11978	0.3331	1.00355	1	35913	11970	0.3333	1.00405	1	35881	11961	0.3334	1.00419
0.08	35605	11889	0.3339	1.00588	1	35745	11931	0.3338	1.00548	1	35677	11907	0.3337	1.00537	1	35808	11925	0.333	1.00321	1	35658	11904	0.3338	1.00566	1	35687	11921	0.334	1.00627	1	35619	11897	0.334	1.00616	1	35718	11918	0.3337	1.00515	1	35675	11908	0.3338	1.00551	1	35651	11900	0.3338	1.00551
0.09	35353	11814	0.3342	1.00666	1	35495	11857	0.334	1.00628	1	35435	11834	0.334	1.00603	1	35569	11854	0.3333	1.00394	1	35406	11829	0.3341	1.00643	1	35452	11853	0.3343	1.00717	1	35365	11818	0.3342	1.00666	1	35486	11851	0.334	1.00603	1	35428	11835	0.3341	1.00632	1	35405	11829	0.3341	1.00646
0.1	35096	11734	0.3343	1.00717	1	35248	11782	0.3343	1.00693	1	35190	11758	0.3341	1.00653	1	35331	11778	0.3334	1.00422	1	35162	11754	0.3343	1.00699	1	35192	11768	0.3344	1.00733	1	35111	11738	0.3343	1.00708	1	35236	11774	0.3341	1.00659	1	35176	11756	0.3342	1.00676	1	35151	11750	0.3343	1.00696
0.11	34855	11676	0.335	1.00912	1	35023	11732	0.335	1.00909	1	34954	11701	0.3348	1.00841	1	35110	11723	0.3339	1.00582	1	34924	11694	0.3348	1.00868	1	34959	11713	0.335	1.0093	1	34872	11682	0.335	1.00914	1	35009	11716	0.3347	1.00812	1	34931	11698	0.3349	1.00882	1	34909	11688	0.3348	1.00859
0.12	34621	11608	0.3353	1.01002	1	34794	11664	0.3352	1.00985	1	34722	11638	0.3352	1.00969	1	34891	11654	0.334	1.00618	1	34688	11622	0.335	1.00929	1	34735	11650	0.3354	1.01035	1	34636	11613	0.3353	1.01002	1	34777	11650	0.335	1.00913	1	34707	11632	0.3351	1.0096	1	34689	11624	0.3351	1.00943
0.13	34408	11547	0.3356	1.01093	1	34579	11602	0.3355	1.01073	1	34524	11575	0.3353	1.00998	1	34688	11597	0.3343	1.00712	1	34475	11564	0.3354	1.01045	1	34516	11589	0.3358	1.01144	1	34423	11555	0.3357	1.01119	1	34576	11594	0.3353	1.01012	1	34499	11577	0.3356	1.01089	1	34471	11559	0.3353	1.01014
0.14	34192	11478	0.3357	1.01124	1	34367	11533	0.3356	1.01091	1	34304	11507	0.3354	1.01049	1	34490	11530	0.3343	1.00705	1	34261	11498	0.3356	1.01096	1	34307	11524	0.3359	1.01189	1	34214	11487	0.3357	1.01138	1	34375	11529	0.3354	1.01033	1	34288	11508	0.3356	1.01105	1	34251	11491	0.3355	1.01064
0.15	33956	11415	0.3362	1.01268	1	34140	11474	0.3361	1.01243	1	34075	11444	0.3358	1.01171	1	34260	11467	0.3347	1.00827	1	34027	11438	0.3361	1.0126	1	34075	11460	0.3363	1.01312	1	33975	11421	0.3362	1.01265	1	34145	11471	0.3359	1.01202	1	34071	11451	0.3361	1.01245	1	34020	11431	0.336	1.01219
0.16	33719	11355	0.3368	1.01444	1	33910	11410	0.3365	1.01361	1	33845	11384	0.3364	1.01324	1	34048	11410	0.3351	1.0095	1	33798	11379	0.3367	1.01421	1	33837	11400	0.3369	1.01491	1	33742	11360	0.3367	1.01419	1	33910	11413	0.3366	1.01388	1	33831	11389	0.3366	1.01411	1	33783	11370	0.3366	1.01385
0.17	33497	11287	0.337	1.01505	1	33685	11343	0.3367	1.01439	1	33625	11322	0.3367	1.01432	1	33838	11347	0.3353	1.01016	1	33561	11306	0.3369	1.01482	1	33622	11338	0.3372	1.01584	1	33516	11293	0.3369	1.01501	1	33692	11344	0.3367	1.01427	1	33620	11323	0.3368	1.01456	1	33563	11302	0.3367	1.0144
0.18	33303	11232	0.3373	1.01598	1	33499	11287	0.3369	1.01499	1	33433	11269	0.3371	1.01537	1	33645	11288	0.3355	1.01067	1	33371	11253	0.3372	1.01581	1	33428	11282	0.3375	1.01669	1	33322	11240	0.3373	1.01613	1	33500	11293	0.3371	1.01549	1	33419	11265	0.3371	1.01543	1	33379	11249	0.337	1.0152
0.19	33065	11160	0.3375	1.01674	1	33266	11217	0.3372	1.01576	1	33208	11200	0.3373	1.01599	1	33414	11220	0.3358	1.01153	1	33134	11181	0.3374	1.01653	1	33198	11211	0.3377	1.01729	1	33085	11168	0.3376	1.01685	1	33280	11225	0.3373	1.01605	1	33180	11192	0.3373	1.01612	1	33149	11180	0.3373	1.01598
0.2	32851	11092	0.3376	1.01713	1	33060	11155	0.3374	1.01644	1	32995	11133	0.3374	1.01643	1	33207	11152	0.3358	1.01166	1	32933	11121	0.3377	1.01725	1	32985	11142	0.3378	1.01756	1	32875	11102	0.3377	1.0173	1	33065	11158	0.3375	1.01656	1	32968	11128	0.3375	1.0168	1	32931	11110	0.3374	1.0163
0.21	32651	11026	0.3377	1.01727	1	32865	11094	0.3376	1.01688	1	32798	11066	0.3374	1.01638	1	33016	11092	0.336	1.01204	1	32731	11056	0.3378	1.01754	1	32786	11075	0.3378	1.01758	1	32673	11037	0.3378	1.0176	1	32860	11090	0.3375	1.01666	1	32762	11064	0.3377	1.01731	1	32730	11042	0.3374	1.01628
0.22	32424	10948	0.3377	1.01714	1	32638	11014	0.3375	1.01656	1	32581	10997	0.3375	1.01677	1	32804	11020	0.3359	1.01197	1	32502	10979	0.3378	1.01757	1	32569	11000	0.3377	1.01742	1	32450	10965	0.3379	1.0179	1	32635	11014	0.3375	1.01666	1	32544	10987	0.3376	1.017	1	32503	10964	0.3373	1.01615
0.23	32210	10891	0.3381	1.01857	1	32428	10954	0.3378	1.01757	1	32371	10943	0.338	1.01834	1	32593	10968	0.3365	1.01372	1	32290	10922	0.3382	1.01894	1	32358	10944	0.3382	1.01884	1	32236	10907	0.3383	1.01924	1	32426	10956	0.3379	1.01782	1	32330	10927	0.338	1.01814	1	32295	10908	0.3378	1.01747
0.24	32005	10824	0.3382	1.01879	1	32223	10886	0.3378	1.01769	1	32169	10877	0.3381	1.01856	1	32391	10904	0.3366	1.01409	1	32083	10857	0.3384	1.01941	1	32161	10878	0.3382	1.0189	1	32030	10838	0.3384	1.01931	1	32233	10889	0.3378	1.01765	1	32133	10868	0.3382	1.01885	1	32088	10839	0.3378	1.01756
0.25	31796	10761	0.3384	1.01951	1	32015	10826	0.3382	1.01866	1	31960	10814	0.3384	1.01928	1	32188	10842	0.3368	1.01468	1	31878	10793	0.3386	1.01992	1	31950	10814	0.3385	1.0196	1	31824	10776	0.3386	1.02004	1	32023	10821	0.3379	1.01793	1	31926	10804	0.3384	1.01942	1	31870	10776	0.3381	1.01856
0.26	31584	10710	0.3391	1.02149	1	31809	10774	0.3387	1.02033	1	31742	10759	0.339	1.02106	1	32001	10796	0.3374	1.01628	1	31674	10743	0.3392	1.02173	1	31742	10766	0.3392	1.02172	1	31612	10723	0.3392	1.02183	1	31807	10773	0.3387	1.0203	1	31718	10754	0.3391	1.02136	1	31664	10726	0.3387	1.02043
0.27	31381	10635	0.3389	1.0209	1	31601	10703	0.3387	1.02028	1	31535	10680	0.3387	1.02021	1	31809	10726	0.3372	1.01578	1	31476	10671	0.339	1.02127	1	31541	10691	0.339	1.02107	1	31409	10647	0.339	1.02114	1	31604	10699	0.3385	1.0198	1	31527	10685	0.3389	1.02095	1	31462	10652	0.3386	1.0199
0.28	31198	10585	0.3393	1.02206	1	31424	10655	0.3391	1.02142	1	31350	10629	0.339	1.02133	1	31619	10669	0.3374	1.01646	1	31290	10614	0.3392	1.02185	1	31353	10636	0.3392	1.02191	1	31225	10597	0.3394	1.02234	1	31430	10653	0.3389	1.02104	1	31352	10635	0.3392	1.02185	1	31276	10601	0.3389	1.02105
0.29	30980	10510	0.3393	1.02196	1	31206	10583	0.3391	1.02161	1	31134	10552	0.3389	1.02097	1	31423	10607	0.3376	1.01685	1	31061	10536	0.3392	1.02182	1	31142	10564	0.3392	1.02187	1	31012	10524	0.3394	1.02227	1	31211	10578	0.3389	1.02096	1	31133	10559	0.3392	1.02168	1	31061	10527	0.3389	1.02094
0.3	30761	10433	0.3392	1.0217	1	30986	10508	0.3391	1.02157	1	30918	10478	0.3389	1.02089	1	31219	10535	0.3375	1.01655	1	30837	10460	0.3392	1.02182	1	30925	10492	0.3393	1.02203	1	30792	10446	0.3392	1.02194	1	30988	10504	0.339	1.02111	1	30914	10483	0.3391	1.02151	1	30847	10456	0.339	1.02109
0.31	30523	10354	0.3392	1.02187	1	30759	10431	0.3391	1.02157	1	30701	10404	0.3389	1.02085	1	30993	10459	0.3375	1.01658	1	30594	10379	0.3392	1.02196	1	30687	10408	0.3392	1.02171	1	30553	10364	0.3392	1.02185	1	30753	10426	0.339	1.02128	1	30676	10407	0.3393	1.02197	1	30604	10372	0.3389	1.02093
0.32	30306	10289	0.3395	1.02272	1	30546	10367	0.3394	1.02238	1	30496	10344	0.3392	1.02178	1	30790	10402	0.3378	1.0177	1	30376	10311	0.3394	1.02255	1	30476	10343	0.3394	1.02235	1	30341	10300	0.3395	1.02263	1	30537	10362	0.3393	1.02219	1	30460	10342	0.3395	1.02279	1	30396	10311	0.3392	1.02187
0.33	30085	10211	0.3394	1.02242	1	30336	10290	0.3392	1.02181	1	30284	10269	0.3391	1.02148	1	30579	10330	0.3378	1.01763	1	30160	10231	0.3392	1.02188	1	30261	10267	0.3393	1.02205	1	30116	10223	0.3395	1.02257	1	30313	10287	0.3394	1.02229	1	30241	10267	0.3395	1.02273	1	30177	10234	0.3391	1.0216
0.34	29824	10128	0.3396	1.02299	1	30081	10213	0.3395	1.02276	1	30025	10188	0.3393	1.02216	1	30328	10247	0.3379	1.01781	1	29897	10149	0.3395	1.02261	1	30006	10190	0.3396	1.02301	1	29855	10140	0.3396	1.02314	1	30060	10203	0.3394	1.02247	1	29987	10188	0.3397	1.02346	1	29923	10151	0.3392	1.02192
0.35	29578	10041	0.3395	1.02264	1	29841	10128	0.3394	1.02241	1	29773	10107	0.3395	1.02262	1	30094	10167	0.3378	1.01771	1	29658	10063	0.3393	1.02211	1	29753	10103	0.3396	1.0229	1	29611	10055	0.3396	1.02292	1	29828	10123	0.3394	1.02235	1	29740	10104	0.3397	1.02345	1	29681	10066	0.3391	1.02163
0.36	29346	9975	0.3399	1.02395	1	29612	10057	0.3396	1.02309	1	29552	10042	0.3398	1.02364	1	29881	10103	0.3381	1.01852	1	29425	9999	0.3398	1.02365	1	29533	10042	0.34	1.0243	1	29376	9987	0.34	1.02413	1	29600	10058	0.3398	1.02361	1	29514	10038	0.3401	1.02455	1	29448	10002	0.3396	1.02316
0.37	29109	9904	0.3402	1.02494	1	29371	9986	0.34	1.0242	1	29314	9971	0.3401	1.02465	1	29665	10033	0.3382	1.01882	1	29186	9926	0.3401	1.0245	1	29290	9971	0.3404	1.02549	1	29136	9914	0.3403	1.02502	1	29362	9985	0.3401	1.02441	1	29275	9966	0.3404	1.0255	1	29210	9933	0.3401	1.02438
0.38	28887	9824	0.3401	1.02447	1	29151	9907	0.3399	1.02377	1	29098	9893	0.34	1.02418	1	29456	9959	0.3381	1.01849	1	28971	9852	0.3401	1.02441	1	29060	9885	0.3402	1.02469	1	28912	9834	0.3401	1.02463	1	29140	9902	0.3398	1.02364	1	29059	9889	0.3403	1.02514	1	28983	9853	0.34	1.02409
0.39	28663	9743	0.3399	1.02396	1	28928	9825	0.3396	1.02312	1	28867	9808	0.3398	1.02351	1	29246	9883	0.3379	1.01797	1	28749	9772	0.3399	1.02394	1	28830	9802	0.34	1.0242	1	28695	9757	0.34	1.02429	1	28922	9819	0.3395	1.02271	1	28827	9806	0.3402	1.02472	1	28771	9780	0.3399	1.02399
0.4	28416	9663	0.3401	1.02438	1	28689	9750	0.3399	1.02377	1	28629	9730	0.3399	1.02381	1	29008	9803	0.3379	1.01802	1	28504	9693	0.3401	1.02439	1	28590	9727	0.3402	1.02489	1	28449	9677	0.3402	1.02468	1	28669	9734	0.3395	1.0228	1	28587	9729	0.3403	1.02521	1	28527	9703	0.3401	1.02462
0.41	28158	9581	0.3403	1.025	1	28449	9670	0.3399	1.02394	1	28375	9654	0.3402	1.02491	1	28769	9727	0.3381	1.01851	1	28243	9608	0.3402	1.02479	1	28343	9649	0.3404	1.02553	1	28187	9593	0.3403	1.02522	1	28415	9651	0.3396	1.02315	1	28325	9645	0.3405	1.02576	1	28262	9620	0.3404	1.02538
0.42	27924	9513	0.3407	1.02625	1	28218	9606	0.3404	1.02549	1	28154	9586	0.3405	1.02568	1	28537	9657	0.3384	1.01941	1	28002	9539	0.3407	1.02619	1	28105	9578	0.3408	1.02661	1	27957	9526	0.3407	1.02644	1	28184	9583	0.34	1.02426	1	28086	9575	0.3409	1.02698	0.975179	28026	9546	0.3406	1.02606
0.43	27672	9441	0.3412	1.02776	0.822442	27968	9539	0.3411	1.02744	0.873918	27906	9514	0.3409	1.02702	0.978779	28286	9592	0.3391	1.02153	1	27760	9468	0.3411	1.02743	0.890002	27858	9505	0.3412	1.02782	0.797583	27703	9451	0.3412	1.02769	0.834007	27932	9510	0.3405	1.02563	1	27842	9508	0.3415	1.02873	0.624774	27775	9469	0.3409	1.02698
0.44	27432	9373	0.3417	1.02928	0.557591	27733	9470	0.3415	1.02865	0.645299	27675	9450	0.3415	1.02863	0.652275	28041	9524	0.3396	1.02315	1	27514	9403	0.3418	1.0295	0.521388	27629	9439	0.3416	1.02914	0.569624	27466	9380	0.3415	1.02878	0.637952	27687	9440	0.341	1.02709	0.977214	27596	9435	0.3419	1.02993	0.45866	27536	9400	0.3414	1.02835
0.45	27205	9297	0.3417	1.02945	0.543	27497	9390	0.3415	1.02871	0.647355	27444	9377	0.3417	1.02927	0.558662	27826	9453	0.3397	1.02337	1	27285	9326	0.3418	1.02964	0.512502	27403	9365	0.3418	1.02949	0.527787	27239	9307	0.3417	1.02928	0.568441	27456	9366	0.3411	1.02761	0.869169	27376	9360	0.3419	1.02996	0.465183	27305	9323	0.3414	1.02855
0.46	26962	9210	0.3416	1.02901	0.62601	27248	9303	0.3414	1.02849	0.701345	27200	9289	0.3415	1.02876	0.65619	27571	9360	0.3395	1.02267	1	27045	9242	0.3417	1.02942	0.556532	27161	9274	0.3414	1.02857	0.692139	27000	9221	0.3415	1.02879	0.661976	27222	9286	0.3411	1.02759	0.890509	27129	9272	0.3418	1.02956	0.530915	27060	9235	0.3413	1.02807
0.47	26688	9135	0.3423	1.03111	0.360073	26972	9228	0.3421	1.03064	0.399463	26929	9217	0.3423	1.03106	0.356747	27294	9277	0.3399	1.02389	1	26764	9159	0.3422	1.03088	0.380906	26882	9195	0.3421	1.03039	0.431995	26724	9146	0.3422	1.03096	0.374184	26957	9213	0.3418	1.02954	0.543078	26863	9200	0.3425	1.03168	0.300167	26806	9160	0.3417	1.02938
0.48	26418	9050	0.3426	1.03196	0.291061	26701	9148	0.3426	1.03208	0.272623	26653	9138	0.3429	1.0328	0.221367	27036	9184	0.3397	1.0233	1	26490	9071	0.3424	1.03154	0.325446	26614	9112	0.3424	1.03138	0.33669	26454	9061	0.3425	1.03181	0.302847	26689	9130	0.3421	1.03051	0.426517	26590	9114	0.3428	1.03253	0.241561	26540	9076	0.342	1.03016
0.49	26112	8953	0.3429	1.03286	0.231828	26401	9049	0.3428	1.03251	0.248591	26350	9038	0.343	1.03325	0.201023	26742	9092	0.34	1.02419	1	26184	8973	0.3427	1.03232	0.268982	26301	9012	0.3426	1.0322	0.275269	26155	8965	0.3428	1.03254	0.252955	26387	9035	0.3424	1.03146	0.336947	26287	9014	0.3429	1.03297	0.219632	26233	8980	0.3423	1.0312
0.5	25803	8855	0.3432	1.03379	0.182957	26099	8957	0.3432	1.03384	0.173848	26039	8939	0.3433	1.03414	0.160037	26474	9010	0.3403	1.02522	1	25871	8874	0.343	1.03328	0.210695	25981	8907	0.3428	1.03273	0.244193	25844	8868	0.3431	1.03366	0.188913	26082	8939	0.3427	1.03243	0.263573	25971	8913	0.3432	1.03383	0.177055	25935	8887	0.3427	1.03224
0.51	25433	8734	0.3434	1.0345	0.155186	25733	8835	0.3433	1.03426	0.160318	25684	8823	0.3435	1.03482	0.135949	26157	8898	0.3402	1.02475	1	25508	8759	0.3434	1.03441	0.157858	25611	8787	0.3431	1.03354	0.201636	25475	8749	0.3434	1.03456	0.151204	25725	8827	0.3431	1.03364	0.192816	25607	8795	0.3435	1.03464	0.145141	25556	8765	0.343	1.03317
0.52	25107	8615	0.3431	1.03365	0.207846	25402	8719	0.3432	1.03398	0.181761	25352	8703	0.3433	1.03412	0.17558	25841	8794	0.3403	1.02516	1	25185	8645	0.3433	1.03404	0.183691	25281	8666	0.3428	1.03261	0.274536	25150	8630	0.3431	1.03368	0.204958	25400	8707	0.3428	1.03264	0.268803	25279	8674	0.3431	1.03365	0.203543	25241	8652	0.3428	1.03258
0.53	24812	8523	0.3435	1.03477	0.155221	25105	8622	0.3434	1.03457	0.158332	25075	8618	0.3437	1.03533	0.126538	25558	8709	0.3408	1.02649	1	24891	8553	0.3436	1.03512	0.138421	24976	8574	0.3433	1.03413	0.183793	24859	8539	0.3435	1.03475	0.15505	25102	8612	0.3431	1.0335	0.217529	24981	8579	0.3434	1.03452	0.16336	24947	8562	0.3432	1.03388
0.54	24492	8422	0.3439	1.03587	0.116667	24781	8521	0.3439	1.03582	0.11351	24759	8513	0.3438	1.03577	0.115721	25249	8615	0.3412	1.02784	0.990678	24567	8452	0.344	1.03638	0.0985446	24660	8478	0.3438	1.03565	0.121623	24537	8440	0.344	1.03618	0.105448	24777	8510	0.3435	1.03465	0.161564	24658	8478	0.3438	1.03574	0.118593	24633	8462	0.3435	1.03483
0.55	24119	8287	0.3436	1.03503	0.158232	24414	8382	0.3433	1.03424	0.191312	24398	8386	0.3437	1.03541	0.135596	24891	8479	0.3406	1.02616	1	24193	8318	0.3438	1.03572	0.127354	24293	8342	0.3434	1.03443	0.183879	24161	8304	0.3437	1.03535	0.143062	24406	8376	0.3432	1.03384	0.215158	24279	8344	0.3437	1.03528	0.143616	24263	8330	0.3433	1.03422
0.56	23763	8176	0.3441	1.03646	0.108576	24052	8262	0.3435	1.03478	0.171775	24038	8269	0.344	1.03626	0.110767	24572	8369	0.3406	1.026	1	23840	8206	0.3442	1.0369	0.0937647	23938	8235	0.344	1.03631	0.110736	23802	8191	0.3441	1.03666	0.101575	24058	8273	0.3439	1.0359	0.12314	23924	8235	0.3442	1.03691	0.0922453	23905	8221	0.3439	1.03597
0.57	23371	8059	0.3448	1.03876	0.0567729	23661	8146	0.3443	1.03711	0.0905452	23647	8149	0.3446	1.03811	0.0666598	24200	8246	0.3407	1.02646	1	23446	8086	0.3449	1.03891	0.0535089	23538	8114	0.3447	1.03843	0.0612448	23408	8072	0.3448	1.0388	0.0558613	23648	8152	0.3447	1.03844	0.0599252	23538	8123	0.3451	1.03959	0.0424279	23528	8110	0.3447	1.03836
0.58	22938	7927	0.3456	1.04104	0.0295757	23239	8026	0.3454	1.04039	0.0345473	23200	8014	0.3454	1.04058	0.0327002	23836	8118	0.3406	1.02596	1	23011	7951	0.3455	1.04088	0.0307375	23112	7985	0.3455	1.04076	0.0313267	22974	7941	0.3457	1.04124	0.0274602	23206	8017	0.3455	1.0407	0.0314009	23100	7988	0.3458	1.04169	0.0230739	23091	7972	0.3452	1.04001
0.59	22453	7780	0.3465	1.0438	0.0129501	22752	7885	0.3466	1.04399	0.0113679	22723	7870	0.3463	1.04333	0.0143404	23401	7974	0.3408	1.02649	1	22529	7807	0.3465	1.04389	0.0123492	22627	7837	0.3464	1.04336	0.0144775	22482	7791	0.3465	1.04393	0.0123157	22721	7872	0.3465	1.04369	0.0126927	22619	7848	0.347	1.0452	0.0076677	22606	7824	0.3461	1.0426
0.6	21941	7625	0.3475	1.04688	0.00497828	22249	7738	0.3478	1.04769	0.00342738	22213	7713	0.3472	1.04599	0.00637608	22935	7831	0.3414	1.02856	1	22009	7645	0.3474	1.04638	0.0058437	22111	7683	0.3475	1.04673	0.00502452	21970	7636	0.3476	1.04701	0.00472183	22201	7719	0.3477	1.04737	0.00389195	22108	7692	0.3479	1.0481	0.00305544	22095	7663	0.3468	1.04476
0.61	21315	7424	0.3483	1.04922	0.00252453	21608	7532	0.3486	1.05005	0.00170244	21572	7507	0.348	1.04831	0.00327596	22425	7663	0.3417	1.02939	0.88858	21373	7439	0.3481	1.04848	0.00324673	21484	7482	0.3483	1.0491	0.00251474	21344	7433	0.3482	1.04906	0.00265066	21578	7516	0.3483	1.04927	0.00229345	21491	7493	0.3487	1.0503	0.00160409	21471	7459	0.3474	1.04651
0.62	20650	7191	0.3482	1.04902	0.00329398	20937	7292	0.3483	1.04917	0.0028677	20920	7278	0.3479	1.04801	0.00437688	21869	7468	0.3415	1.0287	1	20703	7208	0.3482	1.0488	0.00349974	20814	7245	0.3481	1.04857	0.00369175	20683	7203	0.3483	1.04909	0.00317669	20914	7281	0.3481	1.04874	0.00337329	20811	7255	0.3486	1.05017	0.0020677	20803	7228	0.3474	1.04666
0.63	19879	6940	0.3491	1.05167	0.00159919	20156	7042	0.3494	1.05246	0.0010865	20136	7015	0.3484	1.04946	0.00326978	21208	7267	0.3427	1.03221	0.50819	19932	6955	0.3489	1.05114	0.00190755	20032	6990	0.3489	1.05115	0.00183609	19921	6957	0.3492	1.05202	0.00138437	20141	7027	0.3489	1.051	0.00187615	20043	7005	0.3495	1.05283	0.000981408	20023	6975	0.3483	1.04937
0.64	18769	6588	0.351	1.05737	0.000280399	19012	6684	0.3516	1.05906	0.000129135	19007	6659	0.3503	1.05538	0.000546526	20389	6994	0.343	1.03334	0.426771	18816	6604	0.351	1.05729	0.000283587	18896	6629	0.3508	1.0568	0.000331893	18806	6602	0.3511	1.05753	0.000259176	19022	6671	0.3507	1.05645	0.000360881	18914	6649	0.3515	1.05898	0.000139611	18891	6615	0.3502	1.05484
0.65	17558	6199	0.3531	1.06355	4.21875e-05	17816	6292	0.3532	1.06388	3.2213e-05	17800	6277	0.3526	1.0623	6.20634e-05	19273	6650	0.345	1.03941	0.100816	17597	6213	0.3531	1.06359	4.06623e-05	17667	6239	0.3531	1.06381	3.58104e-05	17599	6215	0.3531	1.06382	3.70968e-05	17783	6268	0.3525	1.06179	7.68384e-05	17705	6257	0.3534	1.06459	2.54107e-05	17699	6227	0.3518	1.05985
0.66	15467	5466	0.3534	1.06458	9.07462e-05	15706	5565	0.3543	1.06736	2.65435e-05	15726	5554	0.3532	1.0639	0.000100932	17512	6027	0.3442	1.03676	0.288862	15495	5476	0.3534	1.0646	8.8577e-05	15566	5497	0.3531	1.0638	0.00011466	15507	5482	0.3535	1.06494	7.72266e-05	15676	5540	0.3534	1.0646	7.94656e-05	15613	5534	0.3544	1.06774	2.42381e-05	15580	5493	0.3526	1.06208
0.67	9723	3536	0.3637	1.09553	1.62643e-07	9826	3576	0.3639	1.09631	1.02418e-07	9877	3596	0.3641	1.09675	7.9569e-08	11604	4055	0.3494	1.05268	0.029544	9735	3542	0.3638	1.09604	1.31332e-07	9737	3537	0.3633	1.09427	2.5823e-07	9767	3555	0.364	1.09646	1.06175e-07	9837	3582	0.3641	1.09692	7.92091e-08	9770	3557	0.3641	1.09674	9.47468e-08	9830	3557	0.3619	1.09004
0.68	2996	1064	0.3551	1.06983	0.737482	3057	1085	0.3549	1.06917	0.736931	3082	1092	0.3543	1.06734	0.873543	3111	1095	0.352	1.0603	1	3073	1098	0.3573	1.07635	0.318299	3065	1092	0.3563	1.07326	0.461615	3067	1096	0.3574	1.07649	0.315622	3066	1091	0.3558	1.07193	0.536607	3051	1091	0.3576	1.0772	0.29667	3071	1084	0.353	1.06332
0.69	2228	789	0.3541	1.06678	1	2294	815	0.3553	1.07023	1	2329	823	0.3534	1.06449	1	2335	819	0.3507	1.0566	1	2255	801	0.3552	1.07004	1	2276	806	0.3541	1.06678	1	2281	815	0.3573	1.07633	0.992314	2298	817	0.3555	1.07099	1	2280	811	0.3557	1.07152	1	2293	812	0.3541	1.06676
0.7	1810	641	0.3541	1.06682	1	1871	665	0.3554	1.07068	1	1902	673	0.3538	1.0659	1	1898	671	0.3535	1.06498	1	1830	653	0.3568	1.07492	1	1848	656	0.355	1.06934	1	1849	657	0.3553	1.07039	1	1864	664	0.3562	1.07309	1	1848	659	0.3566	1.07423	1	1869	667	0.3569	1.07505
0.71	1510	539	0.357	1.07529	1	1563	556	0.3557	1.07159	1	1598	569	0.3561	1.07263	1	1590	566	0.356	1.07234	1	1521	543	0.357	1.07543	1	1553	555	0.3574	1.07655	1	1555	558	0.3588	1.08098	1	1574	565	0.359	1.08133	1	1542	554	0.3593	1.08228	1	1570	566	0.3605	1.086
0.72	1303	464	0.3561	1.07272	1	1360	486	0.3574	1.07649	1	1377	490	0.3558	1.07195	1	1380	486	0.3522	1.06089	1	1319	471	0.3571	1.0757	1	1341	480	0.3579	1.07827	1	1340	476	0.3552	1.07008	1	1361	488	0.3586	1.08013	1	1340	479	0.3575	1.07682	1	1355	484	0.3572	1.07602
0.73	1169	416	0.3559	1.07199	1	1221	437	0.3579	1.07815	1	1246	444	0.3563	1.07344	1	1235	433	0.3506	1.05617	1	1187	424	0.3572	1.07604	1	1195	428	0.3582	1.07892	1	1202	425	0.3536	1.06512	1	1218	438	0.3596	1.08328	1	1195	427	0.3573	1.0764	1	1210	432	0.357	1.0755
0.74	1035	359	0.3469	1.04488	1	1074	377	0.351	1.05743	1	1107	383	0.346	1.04223	1	1102	379	0.3439	1.03603	1	1049	365	0.348	1.04817	1	1065	378	0.3549	1.06919	1	1069	368	0.3442	1.03701	1	1089	383	0.3517	1.05946	1	1060	367	0.3462	1.04297	1	1081	374	0.346	1.04222
0.75	938	326	0.3475	1.04695	1	971	340	0.3502	1.05481	1	998	347	0.3477	1.0474	1	986	339	0.3438	1.0357	1	953	333	0.3494	1.0526	1	960	337	0.351	1.05748	1	970	335	0.3454	1.04037	1	989	349	0.3529	1.06302	1	957	331	0.3459	1.04191	1	986	343	0.3479	1.04793
[truncated: 16 more columns]

## Sheet: s2 d hypertension 12 prot
	all_prot	sick_count	sick_percentages	OR	p_value	lactb2_deleted	lactb2_sick_count	lactb2_sick_percentages	lactb2_OR	lactb2_p_value	yars1_deleted	yars1_sick_count	yars1_sick_percentages	yars1_OR	yars1_p_value	ube2l6_deleted	ube2l6_sick_count	ube2l6_sick_percentages	ube2l6_OR	ube2l6_p_value	hars1_deleted	hars1_sick_count	hars1_sick_percentages	hars1_OR	hars1_p_value	ywhaq_deleted	ywhaq_sick_count	ywhaq_sick_percentages	ywhaq_OR	ywhaq_p_value	crkl_deleted	crkl_sick_count	crkl_sick_percentages	crkl_OR	crkl_p_value	prkar2a_deleted	prkar2a_sick_count	prkar2a_sick_percentages	prkar2a_OR	prkar2a_p_value	cryzl1_deleted	cryzl1_sick_count	cryzl1_sick_percentages	cryzl1_OR	cryzl1_p_value	eif4g1_deleted	eif4g1_sick_count	eif4g1_sick_percentages	eif4g1_OR
1	37931	12554	0.331	0.997013	1	37932	12555	0.331	0.997066	1	37933	12555	0.331	0.99704	1	37931	12554	0.331	0.997013	1	37931	12554	0.331	0.997013	1	37931	12554	0.331	0.997013	1	37932	12554	0.331	0.996987	1	37945	12561	0.331	0.997201	1	37931	12554	0.331	0.997013	1	37932	12554	0.331	0.996987
0.99	37433	12401	0.3313	0.997965	1	37441	12406	0.3313	0.998154	1	37460	12410	0.3313	0.997969	1	37472	12420	0.3314	0.998453	1	37438	12403	0.3313	0.997992	1	37441	12404	0.3313	0.997993	1	37444	12406	0.3313	0.998074	1	37466	12410	0.3312	0.997809	1	37442	12404	0.3313	0.997966	1	37473	12413	0.3313	0.997864
0.98	37141	12299	0.3311	0.997538	1	37154	12305	0.3312	0.997675	1	37187	12315	0.3312	0.9976	1	37198	12328	0.3314	0.998358	1	37144	12301	0.3312	0.997619	1	37150	12304	0.3312	0.997701	1	37153	12304	0.3312	0.997621	1	37200	12314	0.331	0.99717	1	37151	12304	0.3312	0.997675	1	37194	12312	0.331	0.997169
0.97	36895	12210	0.3309	0.996922	1	36905	12213	0.3309	0.996897	1	36959	12232	0.331	0.996989	1	36959	12243	0.3313	0.997886	1	36899	12211	0.3309	0.996896	1	36911	12218	0.331	0.997143	1	36916	12218	0.331	0.997008	1	36960	12227	0.3308	0.996555	1	36900	12211	0.3309	0.996869	1	36965	12229	0.3308	0.996583
0.96	36652	12107	0.3303	0.995066	1	36666	12115	0.3304	0.995344	1	36732	12146	0.3307	0.996097	1	36741	12150	0.3307	0.996181	1	36656	12110	0.3304	0.995204	1	36667	12115	0.3304	0.995316	1	36674	12114	0.3303	0.995044	1	36737	12132	0.3302	0.994814	1	36658	12108	0.3303	0.994986	1	36749	12136	0.3302	0.994817
0.95	36425	12011	0.3297	0.993328	1	36438	12017	0.3298	0.99347	1	36515	12059	0.3302	0.99484	1	36532	12060	0.3301	0.994459	1	36432	12015	0.3298	0.993468	1	36442	12019	0.3298	0.993526	1	36452	12020	0.3297	0.993336	1	36516	12040	0.3297	0.993245	1	36433	12012	0.3297	0.993193	1	36530	12049	0.3298	0.993607
0.94	36219	11930	0.3294	0.992241	1	36239	11938	0.3294	0.992358	1	36320	11976	0.3297	0.993297	1	36333	11980	0.3297	0.993273	1	36229	11934	0.3294	0.9923	1	36236	11937	0.3294	0.992357	1	36243	11937	0.3294	0.992166	1	36320	11962	0.3294	0.992136	1	36227	11933	0.3294	0.992271	1	36334	11969	0.3294	0.992334
0.93	35979	11850	0.3294	0.992162	1	36011	11859	0.3293	0.992033	1	36101	11903	0.3297	0.993231	1	36125	11911	0.3297	0.993238	1	35991	11855	0.3294	0.992249	1	36000	11856	0.3293	0.992085	1	36008	11860	0.3294	0.992199	1	36094	11892	0.3295	0.992506	1	35988	11852	0.3293	0.992081	1	36109	11893	0.3294	0.992177
0.92	35730	11751	0.3289	0.990729	1	35768	11763	0.3289	0.990687	1	35873	11814	0.3293	0.99207	1	35889	11821	0.3294	0.992215	1	35745	11756	0.3289	0.990735	1	35758	11761	0.3289	0.990796	1	35760	11762	0.3289	0.990825	1	35854	11795	0.329	0.991	1	35747	11756	0.3289	0.990679	1	35865	11805	0.3292	0.991536
0.91	35513	11661	0.3284	0.989149	1	35558	11677	0.3284	0.989252	1	35664	11726	0.3288	0.990451	1	35684	11742	0.3291	0.991246	1	35529	11666	0.3284	0.989127	1	35540	11675	0.3285	0.989584	1	35540	11670	0.3284	0.98916	1	35642	11708	0.3285	0.989541	1	35529	11664	0.3283	0.988958	1	35658	11720	0.3287	0.990111
0.9	35290	11570	0.3279	0.987631	1	35331	11583	0.3278	0.987594	1	35460	11640	0.3283	0.988843	1	35476	11656	0.3286	0.989756	1	35308	11576	0.3279	0.98764	1	35317	11584	0.328	0.98807	1	35316	11578	0.3278	0.987587	1	35425	11622	0.3281	0.988289	1	35310	11575	0.3278	0.987498	1	35447	11638	0.3283	0.989036
0.89	35040	11472	0.3274	0.986253	1	35090	11486	0.3273	0.986049	1	35234	11553	0.3279	0.987747	1	35255	11574	0.3283	0.988954	1	35056	11477	0.3274	0.986232	1	35068	11485	0.3275	0.986582	1	35074	11485	0.3275	0.986413	1	35179	11527	0.3277	0.987065	1	35056	11474	0.3273	0.985974	1	35217	11553	0.3281	0.988224
0.88	34779	11372	0.327	0.984992	1	34834	11392	0.327	0.985167	1	34992	11460	0.3275	0.986572	1	35016	11481	0.3279	0.987703	1	34792	11377	0.327	0.985057	1	34816	11386	0.327	0.985157	1	34815	11385	0.327	0.985099	1	34931	11429	0.3272	0.985622	1	34800	11374	0.3268	0.984571	1	34957	11446	0.3274	0.986354
0.87	34550	11295	0.3269	0.984807	1	34606	11314	0.3269	0.984868	1	34767	11382	0.3274	0.986199	1	34797	11403	0.3277	0.987167	1	34563	11299	0.3269	0.984786	1	34593	11310	0.3269	0.984889	1	34587	11307	0.3269	0.984799	1	34719	11357	0.3271	0.985393	1	34580	11303	0.3269	0.98465	1	34736	11374	0.3274	0.986385
0.86	34310	11206	0.3266	0.983882	1	34367	11225	0.3266	0.983916	1	34527	11296	0.3272	0.985551	1	34587	11324	0.3274	0.98628	1	34325	11210	0.3266	0.983803	1	34349	11220	0.3266	0.983993	1	34345	11219	0.3267	0.98402	1	34489	11268	0.3267	0.984191	1	34342	11216	0.3266	0.983842	1	34495	11281	0.327	0.985155
0.85	34029	11107	0.3264	0.983243	1	34086	11129	0.3265	0.983543	1	34260	11194	0.3267	0.984263	1	34344	11243	0.3274	0.986153	1	34044	11113	0.3264	0.98334	1	34068	11122	0.3265	0.983443	1	34067	11120	0.3264	0.983295	1	34202	11171	0.3266	0.983906	1	34064	11115	0.3263	0.98294	1	34223	11187	0.3269	0.984711
0.84	33748	11008	0.3262	0.982593	1	33817	11034	0.3263	0.982904	1	33986	11100	0.3266	0.983866	1	34098	11154	0.3271	0.985405	1	33765	11015	0.3262	0.982722	1	33787	11022	0.3262	0.982707	1	33794	11024	0.3262	0.982681	1	33947	11080	0.3264	0.983222	1	33785	11017	0.3261	0.982319	1	33950	11088	0.3266	0.983845
0.83	33477	10912	0.326	0.981908	1	33548	10939	0.3261	0.982255	1	33730	11003	0.3262	0.98267	1	33856	11064	0.3268	0.984441	1	33495	10919	0.326	0.98201	1	33518	10925	0.3259	0.981876	1	33524	10928	0.326	0.981969	1	33684	10989	0.3262	0.98276	1	33511	10920	0.3259	0.981631	1	33697	11000	0.3264	0.983365
0.82	33158	10790	0.3254	0.980271	1	33220	10815	0.3256	0.980709	1	33413	10880	0.3256	0.980904	1	33579	10972	0.3268	0.984308	1	33172	10794	0.3254	0.980221	1	33203	10800	0.3253	0.97985	1	33206	10806	0.3254	0.980306	1	33390	10878	0.3258	0.981399	1	33199	10803	0.3254	0.98024	1	33397	10884	0.3259	0.981735
0.81	32861	10665	0.3245	0.977672	1	32926	10690	0.3247	0.978029	1	33114	10761	0.325	0.978936	1	33312	10860	0.326	0.98207	1	32872	10670	0.3246	0.977803	1	32904	10680	0.3246	0.977768	1	32913	10682	0.3246	0.977683	1	33112	10760	0.325	0.978904	1	32903	10676	0.3245	0.977431	1	33106	10758	0.325	0.978899
0.8	32566	10553	0.324	0.976168	1	32642	10577	0.324	0.97611	1	32833	10656	0.3246	0.97768	1	33031	10754	0.3256	0.980757	1	32577	10558	0.3241	0.976301	1	32616	10573	0.3242	0.976519	1	32619	10570	0.324	0.976152	1	32821	10652	0.3245	0.97767	1	32608	10567	0.3241	0.976204	1	32810	10653	0.3247	0.97809
0.79	32206	10418	0.3235	0.974453	1	32295	10448	0.3235	0.974565	1	32475	10520	0.3239	0.975842	1	32691	10621	0.3249	0.978702	1	32223	10426	0.3236	0.974686	1	32261	10438	0.3235	0.974659	1	32256	10434	0.3235	0.974436	1	32488	10529	0.3241	0.976286	1	32248	10429	0.3234	0.974211	0.963331	32446	10513	0.324	0.976065
0.78	31853	10308	0.3236	0.974849	1	31948	10335	0.3235	0.974496	1	32134	10406	0.3238	0.975511	1	32355	10518	0.3251	0.979275	1	31866	10315	0.3237	0.975113	1	31904	10325	0.3236	0.974895	1	31908	10327	0.3236	0.974962	1	32158	10425	0.3242	0.976563	1	31895	10318	0.3235	0.974509	1	32101	10409	0.3243	0.976795
0.77	31450	10153	0.3228	0.972494	0.630005	31540	10177	0.3227	0.972011	0.544755	31745	10250	0.3229	0.972661	0.646687	31999	10386	0.3246	0.977744	1	31463	10161	0.323	0.972858	0.697816	31498	10166	0.3228	0.972255	0.58633	31495	10167	0.3228	0.972443	0.618944	31781	10285	0.3236	0.974877	1	31493	10165	0.3228	0.972314	0.596513	31715	10257	0.3234	0.974246
0.76	31058	10006	0.3222	0.97051	0.363858	31145	10031	0.3221	0.970217	0.330633	31372	10113	0.3224	0.971071	0.419033	31648	10256	0.3241	0.976214	1	31071	10013	0.3223	0.970783	0.394307	31099	10020	0.3222	0.970587	0.371021	31097	10018	0.3222	0.970456	0.356746	31414	10151	0.3231	0.973417	0.818456	31102	10020	0.3222	0.970493	0.360657	31314	10101	0.3226	0.971715
0.75	30585	9841	0.3218	0.969268	0.260109	30681	9873	0.3218	0.969377	0.266618	30921	9955	0.3219	0.969842	0.3008	31240	10113	0.3237	0.975174	1	30602	9848	0.3218	0.969419	0.27201	30626	9854	0.3218	0.969249	0.257616	30627	9853	0.3217	0.969119	0.247449	30922	9968	0.3224	0.971077	0.435491	30633	9858	0.3218	0.969421	0.271432	30854	9935	0.322	0.969995
0.74	30139	9685	0.3213	0.968019	0.183926	30236	9719	0.3214	0.968301	0.199075	30458	9798	0.3217	0.969057	0.246602	30839	9978	0.3236	0.974667	1	30153	9690	0.3214	0.968069	0.186595	30186	9696	0.3212	0.96761	0.160692	30177	9697	0.3213	0.967998	0.182003	30469	9806	0.3218	0.969498	0.282109	30179	9697	0.3213	0.967934	0.178305	30424	9780	0.3215	0.968357
0.73	29581	9490	0.3208	0.966421	0.116839	29670	9516	0.3207	0.966162	0.106248	29910	9600	0.321	0.96687	0.130364	30335	9796	0.3229	0.972787	0.743223	29594	9493	0.3208	0.966302	0.11221	29632	9502	0.3207	0.965978	0.100421	29622	9505	0.3209	0.966609	0.12364	29929	9623	0.3215	0.968571	0.22326	29621	9503	0.3208	0.966438	0.116963	29892	9596	0.321	0.967049
0.72	29020	9311	0.3208	0.966523	0.128657	29127	9342	0.3207	0.966178	0.113677	29360	9420	0.3208	0.966514	0.123437	29796	9615	0.3227	0.972085	0.637232	29031	9312	0.3208	0.96626	0.118048	29074	9326	0.3208	0.966282	0.118285	29061	9328	0.321	0.966921	0.145512	29398	9457	0.3217	0.969056	0.272863	29058	9319	0.3207	0.966088	0.111275	29334	9412	0.3209	0.966549
0.71	28339	9072	0.3201	0.964343	0.0682757	28445	9103	0.32	0.964033	0.0606338	28680	9184	0.3202	0.964641	0.072213	29201	9398	0.3218	0.969507	0.318464	28351	9072	0.32	0.963935	0.0593983	28397	9091	0.3201	0.964389	0.0688141	28368	9083	0.3202	0.964525	0.0723014	28728	9219	0.3209	0.9667	0.140754	28389	9085	0.32	0.964024	0.0609123	28635	9169	0.3202	0.964579
0.7	27404	8739	0.3189	0.960641	0.0216013	27507	8766	0.3187	0.96	0.0168417	27785	8857	0.3188	0.960261	0.0176984	28314	9093	0.3211	0.967429	0.185409	27414	8741	0.3189	0.96051	0.0205756	27468	8764	0.3191	0.961144	0.0255989	27441	8750	0.3189	0.960553	0.0208051	27836	8897	0.3196	0.962831	0.0437226	27461	8753	0.3187	0.960182	0.0181346	27683	8835	0.3191	0.961405
0.69	26149	8307	0.3177	0.956979	0.00700277	26283	8342	0.3174	0.956111	0.00488996	26581	8448	0.3178	0.957405	0.00756416	27044	8647	0.3197	0.96318	0.0551794	26157	8309	0.3177	0.956916	0.00682836	26204	8327	0.3178	0.957269	0.00773094	26174	8314	0.3176	0.95687	0.00668736	26646	8482	0.3183	0.958913	0.0131209	26209	8322	0.3175	0.956512	0.00579235	26443	8424	0.3186	0.959667
0.68	23855	7542	0.3162	0.952402	0.00201523	24046	7587	0.3155	0.950474	0.000884308	24419	7725	0.3164	0.95298	0.00219341	24813	7925	0.3194	0.962129	0.0547403	23855	7542	0.3162	0.952402	0.00201523	23897	7561	0.3164	0.953123	0.00264133	23873	7546	0.3161	0.952188	0.00184438	24345	7711	0.3167	0.954144	0.00351224	23919	7553	0.3158	0.951239	0.00124843	24106	7630	0.3165	0.953482
0.67	11457	3503	0.3058	0.921048	7.41272e-06	11694	3584	0.3065	0.923247	1.32516e-05	11740	3610	0.3075	0.926301	3.85517e-05	11619	3560	0.3064	0.922984	1.29367e-05	11523	3526	0.306	0.921785	9.12398e-06	12016	3697	0.3077	0.926835	3.65893e-05	11473	3509	0.3058	0.921339	8.129e-06	11801	3622	0.3069	0.924576	1.95275e-05	11742	3577	0.3046	0.917677	1.4881e-06	11581	3554	0.3069	0.924452
0.66	7734	2333	0.3017	0.908707	1.25827e-05	7890	2380	0.3016	0.908684	9.76798e-06	7922	2387	0.3013	0.907676	6.72384e-06	7972	2435	0.3054	0.920121	0.000269347	7815	2356	0.3015	0.908154	9.29714e-06	8001	2409	0.3011	0.906997	4.74799e-06	7786	2354	0.3023	0.910763	2.19498e-05	8011	2438	0.3043	0.916769	9.75338e-05	7876	2371	0.301	0.906857	5.56368e-06	7855	2379	0.3029	0.91235
0.65	6484	1933	0.2981	0.898053	4.6571e-06	6625	1975	0.2981	0.898037	3.4669e-06	6687	1994	0.2982	0.89827	3.27864e-06	6746	2044	0.303	0.912741	0.000186194	6553	1956	0.2985	0.89917	5.64601e-06	6726	1987	0.2954	0.889926	2.10417e-07	6536	1944	0.2974	0.895978	2.22812e-06	6733	2042	0.3033	0.913609	0.000238954	6597	1964	0.2977	0.896826	2.53836e-06	6585	1968	0.2989	0.90029
0.64	5712	1687	0.2953	0.889693	2.30232e-06	5855	1729	0.2953	0.889572	1.55861e-06	5911	1745	0.2952	0.889299	1.25068e-06	5973	1795	0.3005	0.905284	9.45389e-05	5760	1697	0.2946	0.887508	1.07676e-06	5931	1736	0.2927	0.881729	1.14818e-07	5747	1694	0.2948	0.887943	1.26595e-06	5938	1788	0.3011	0.907069	0.000159144	5816	1720	0.2957	0.890876	2.51115e-06	5831	1722	0.2953	0.889617
0.63	5115	1490	0.2913	0.877513	3.60969e-07	5243	1537	0.2932	0.883094	1.21658e-06	5298	1541	0.2909	0.876201	1.37588e-07	5398	1604	0.2971	0.895127	2.16919e-05	5160	1499	0.2905	0.875115	1.54768e-07	5323	1537	0.2887	0.869822	1.75486e-08	5140	1494	0.2907	0.87559	1.90034e-07	5326	1575	0.2957	0.890825	8.22825e-06	5210	1515	0.2908	0.875968	1.69779e-07	5222	1520	0.2911	0.876839
0.62	4715	1370	0.2906	0.87529	6.97918e-07	4855	1420	0.2925	0.881074	2.15876e-06	4871	1415	0.2905	0.875087	3.94664e-07	4995	1482	0.2967	0.89377	3.93195e-05	4754	1380	0.2903	0.874446	4.85879e-07	4909	1413	0.2878	0.867086	3.33864e-08	4736	1376	0.2905	0.875225	6.39733e-07	4901	1439	0.2936	0.884482	4.67808e-06	4789	1389	0.29	0.873716	3.52399e-07	4803	1394	0.2902	0.874306
0.61	4374	1259	0.2878	0.867082	2.47929e-07	4503	1304	0.2896	0.872346	6.44247e-07	4521	1299	0.2873	0.865541	9.21032e-08	4648	1369	0.2945	0.887259	1.90968e-05	4412	1270	0.2879	0.867124	2.1719e-07	4555	1304	0.2863	0.862387	3.25045e-08	4393	1265	0.288	0.867446	2.54804e-07	4557	1329	0.2916	0.878535	2.75835e-06	4436	1272	0.2867	0.863791	7.8279e-08	4461	1277	0.2863	0.862327
0.6	4058	1155	0.2846	0.857399	6.47458e-08	4195	1203	0.2868	0.863867	2.0895e-07	4201	1195	0.2845	0.856896	2.99556e-08	4358	1278	0.2933	0.883399	1.69905e-05	4096	1167	0.2849	0.85827	6.9496e-08	4237	1198	0.2827	0.851749	5.77335e-09	4076	1162	0.2851	0.858786	8.7213e-08	4226	1220	0.2887	0.869648	8.51709e-07	4105	1161	0.2828	0.851985	1.1551e-08	4139	1174	0.2836	0.854448
0.59	3786	1069	0.2824	0.85057	3.63332e-08	3916	1112	0.284	0.855412	7.16602e-08	3930	1109	0.2822	0.850065	1.56391e-08	4080	1185	0.2904	0.874926	5.34701e-06	3818	1079	0.2826	0.851331	3.81183e-08	3953	1110	0.2808	0.845881	4.28044e-09	3808	1076	0.2826	0.851194	3.85634e-08	3942	1131	0.2869	0.864289	6.4431e-07	3836	1076	0.2805	0.844981	6.10033e-09	3862	1087	0.2815	0.847872
0.58	3582	1025	0.2862	0.862008	1.6301e-06	3704	1064	0.2873	0.865334	2.16502e-06	3716	1066	0.2869	0.864161	1.55915e-06	3873	1131	0.292	0.879687	3.18844e-05	3608	1031	0.2858	0.860806	1.09705e-06	3730	1058	0.2836	0.854456	1.31557e-07	3604	1035	0.2872	0.865105	3.06815e-06	3721	1076	0.2892	0.871095	7.756e-06	3625	1033	0.285	0.858431	5.74037e-07	3658	1048	0.2865	0.86304
0.57	3366	956	0.284	0.855573	9.44196e-07	3485	992	0.2846	0.857476	8.54208e-07	3493	994	0.2846	0.857237	7.78377e-07	3677	1069	0.2907	0.875784	2.58382e-05	3393	965	0.2844	0.856755	1.0967e-06	3515	990	0.2817	0.848444	8.08639e-08	3386	963	0.2844	0.856747	1.13036e-06	3503	1002	0.286	0.861669	2.10632e-06	3401	961	0.2826	0.851197	2.8304e-07	3439	980	0.285	0.858434
0.56	3186	897	0.2815	0.848125	4.06528e-07	3300	928	0.2812	0.847124	1.77127e-07	3300	932	0.2824	0.850776	4.22731e-07	3497	1016	0.2905	0.875208	4.25692e-05	3214	906	0.2819	0.849172	4.48629e-07	3334	929	0.2786	0.839389	2.15724e-08	3204	904	0.2821	0.849942	5.6408e-07	3315	942	0.2842	0.856013	1.32539e-06	3222	905	0.2809	0.846128	2.10642e-07	3251	918	0.2824	0.850626
0.55	3014	837	0.2777	0.836557	7.10096e-08	3133	874	0.279	0.840358	8.70409e-08	3121	870	0.2788	0.839728	8.02142e-08	3312	949	0.2865	0.863155	6.60364e-06	3037	846	0.2786	0.839148	1.13993e-07	3157	870	0.2756	0.830152	5.99652e-09	3028	841	0.2777	0.836668	6.70008e-08	3145	882	0.2804	0.844814	2.33748e-07	3058	849	0.2776	0.836341	5.16987e-08	3074	856	0.2785	0.838848
0.54	2851	790	0.2771	0.834724	1.26222e-07	2962	828	0.2795	0.84209	3.45025e-07	2964	824	0.278	0.837456	1.18417e-07	3150	901	0.286	0.861643	9.55066e-06	2874	799	0.278	0.837477	2.04269e-07	2984	818	0.2741	0.825786	6.30612e-09	2860	792	0.2769	0.834204	1.06002e-07	2981	840	0.2818	0.848849	1.38683e-06	2893	802	0.2772	0.835101	1.06006e-07	2912	809	0.2778	0.836894
0.53	2692	739	0.2745	0.826956	6.16971e-08	2804	778	0.2775	0.835824	2.1612e-07	2802	767	0.2737	0.824594	1.66837e-08	2986	853	0.2857	0.860543	1.56375e-05	2712	746	0.2751	0.828633	7.84927e-08	2815	765	0.2718	0.818646	3.62287e-09	2701	739	0.2736	0.824201	3.10045e-08	2817	790	0.2804	0.844799	1.40073e-06	2732	753	0.2756	0.830285	9.94869e-08	2749	760	0.2765	0.832822
0.52	2548	701	0.2751	0.828766	2.44272e-07	2656	745	0.2805	0.84497	3.53278e-06	2640	724	0.2742	0.826129	7.34305e-08	2854	817	0.2863	0.862345	3.9787e-05	2574	708	0.2751	0.828586	1.97191e-07	2665	725	0.272	0.819509	1.36563e-08	2556	701	0.2743	0.826172	1.32944e-07	2669	748	0.2803	0.84424	2.83833e-06	2594	716	0.276	0.831488	3.20024e-07	2605	719	0.276	0.831446
0.51	2433	661	0.2717	0.818413	6.16018e-08	2531	701	0.277	0.834332	8.67077e-07	2523	685	0.2715	0.817874	2.75327e-08	2737	773	0.2824	0.850781	7.29333e-06	2454	668	0.2722	0.820002	7.38755e-08	2552	689	0.27	0.813302	7.79577e-09	2444	662	0.2709	0.815962	3.33069e-08	2549	705	0.2766	0.833168	6.08742e-07	2481	676	0.2725	0.820792	7.15688e-08	2485	679	0.2732	0.823107
0.5	2303	623	0.2705	0.814905	8.10958e-08	2387	657	0.2752	0.829137	7.85119e-07	2393	648	0.2708	0.815728	4.72651e-08	2585	727	0.2812	0.847202	8.07217e-06	2322	632	0.2722	0.819913	1.95782e-07	2422	650	0.2684	0.808448	7.55197e-09	2310	625	0.2706	0.815044	7.89367e-08	2411	661	0.2742	0.825881	3.45283e-07	2350	638	0.2715	0.817835	1.03094e-07	2360	641	0.2716	0.818199
0.49	2184	585	0.2679	0.806894	4.18518e-08	2268	620	0.2734	0.823496	5.96965e-07	2272	610	0.2685	0.808788	2.90976e-08	2468	694	0.2812	0.847086	1.49032e-05	2205	593	0.2689	0.810138	6.79301e-08	2300	606	0.2635	0.793703	8.07169e-10	2195	587	0.2674	0.805595	2.9056e-08	2284	621	0.2719	0.819047	2.19232e-07	2231	599	0.2685	0.808799	4.13599e-08	2235	601	0.2689	0.810047
0.48	2046	540	0.2639	0.795062	1.3299e-08	2128	571	0.2683	0.808309	9.05447e-08	2133	565	0.2649	0.797941	1.03798e-08	2339	655	0.28	0.843576	1.61923e-05	2067	548	0.2651	0.798644	2.25198e-08	2163	565	0.2612	0.786874	6.95352e-10	2058	543	0.2638	0.794818	1.12345e-08	2149	583	0.2713	0.817232	4.36103e-07	2090	552	0.2641	0.79562	9.68426e-09	2093	555	0.2652	0.798798
0.47	1954	517	0.2646	0.797038	4.85407e-08	2034	543	0.267	0.804196	9.22721e-08	2041	541	0.2651	0.798486	2.79476e-08	2237	630	0.2816	0.848375	6.55963e-05	1974	525	0.266	0.801171	8.91275e-08	2073	541	0.261	0.78616	1.55026e-09	1962	520	0.265	0.798394	5.84429e-08	2048	555	0.271	0.81635	8.20163e-07	1992	528	0.2651	0.798468	4.44819e-08	1995	531	0.2662	0.801798
0.46	1844	487	0.2641	0.795575	1.08304e-07	1924	512	0.2661	0.801637	1.55149e-07	1923	510	0.2652	0.798921	9.39165e-08	2118	590	0.2786	0.839149	2.78235e-05	1868	496	0.2655	0.799867	1.89221e-07	1947	508	0.2609	0.785979	5.78356e-09	1855	492	0.2652	0.798977	1.81963e-07	1937	527	0.2721	0.819585	3.48486e-06	1887	498	0.2639	0.795006	6.3524e-08	1885	500	0.2653	0.799046
0.45	1763	463	0.2626	0.791119	1.08995e-07	1839	489	0.2659	0.801014	3.06553e-07	1845	485	0.2629	0.791878	5.3775e-08	2034	563	0.2768	0.833817	1.94287e-05	1786	472	0.2643	0.796111	2.12063e-07	1857	482	0.2596	0.781895	6.86279e-09	1774	467	0.2632	0.793006	1.3689e-07	1861	504	0.2708	0.815826	3.34733e-06	1799	472	0.2624	0.790358	6.51817e-08	1800	474	0.2633	0.793266
0.44	1677	439	0.2618	0.788578	1.71603e-07	1747	463	0.265	0.798364	4.62235e-07	1753	460	0.2624	0.790477	1.07701e-07	1940	527	0.2716	0.818318	2.73534e-06	1698	447	0.2633	0.793018	2.98173e-07	1760	456	0.2591	0.780486	1.57036e-08	1686	443	0.2628	0.791515	2.60138e-07	1772	482	0.272	0.819401	1.21837e-05	1714	450	0.2625	0.790888	1.74168e-07	1712	446	0.2605	0.784773
0.43	1607	421	0.262	0.789186	4.01856e-07	1669	440	0.2636	0.794163	4.87464e-07	1678	440	0.2622	0.789903	2.13871e-07	1858	510	0.2745	0.826871	2.09438e-05	1627	426	0.2618	0.788742	3.01225e-07	1691	434	0.2567	0.773142	8.87527e-09	1614	425	0.2633	0.793229	7.30826e-07	1693	459	0.2711	0.816712	1.50007e-05	1643	430	0.2617	0.788395	2.39221e-07	1639	427	0.2605	0.784805
0.42	1520	396	0.2605	0.78481	5.05149e-07	1581	415	0.2625	0.790732	6.83462e-07	1585	413	0.2606	0.784935	2.50234e-07	1765	483	0.2737	0.824357	2.78355e-05	1539	401	0.2606	0.784908	4.1535e-07	1611	410	0.2545	0.766658	7.26588e-09	1529	400	0.2616	0.788071	7.73711e-07	1606	434	0.2702	0.814062	2.05359e-05	1549	408	0.2634	0.793454	1.47739e-06	1551	404	0.2605	0.784662
0.41	1453	378	0.2602	0.783681	8.95938e-07	1510	397	0.2629	0.792003	1.76184e-06	1510	392	0.2596	0.782028	3.6008e-07	1689	462	0.2735	0.823997	4.63913e-05	1469	383	0.2607	0.785399	9.788e-07	1542	390	0.2529	0.761892	7.60644e-09	1461	382	0.2615	0.787637	1.51239e-06	1527	411	0.2692	0.810804	2.49951e-05	1477	387	0.262	0.789303	1.64415e-06	1481	387	0.2613	0.787171
0.4	1369	354	0.2586	0.778956	1.14985e-06	1424	373	0.2619	0.789064	2.80363e-06	1426	370	0.2595	0.781619	8.85856e-07	1602	440	0.2747	0.827377	0.000142459	1387	357	0.2574	0.775363	5.35573e-07	1452	364	0.2507	0.755175	8.10281e-09	1377	358	0.26	0.783181	1.96852e-06	1449	390	0.2692	0.810792	4.91636e-05	1398	362	0.2589	0.780036	9.6207e-07	1397	363	0.2598	0.78275
0.39	1304	338	0.2592	0.780822	3.24789e-06	1358	356	0.2622	0.789702	6.26442e-06	1360	353	0.2596	0.781896	1.97864e-06	1516	415	0.2737	0.824635	0.000185073	1321	340	0.2574	0.775335	1.19645e-06	1380	350	0.2536	0.764015	9.77311e-08	1311	341	0.2601	0.783547	4.40767e-06	1373	372	0.2709	0.816179	0.000190608	1332	345	0.259	0.78024	2.151e-06	1330	345	0.2594	0.781413
0.38	1255	326	0.2598	0.782505	7.25836e-06	1306	343	0.2626	0.79116	1.33875e-05	1314	343	0.261	0.786343	6.31313e-06	1449	401	0.2767	0.83366	0.000940204	1271	327	0.2573	0.775024	2.11589e-06	1329	337	0.2536	0.763868	1.89928e-07	1264	328	0.2595	0.7817	5.85649e-06	1324	361	0.2727	0.821358	0.000534642	1283	332	0.2588	0.779515	3.45651e-06	1280	334	0.2609	0.786049
0.37	1196	309	0.2584	0.778288	8.26595e-06	1248	327	0.262	0.789308	1.95075e-05	1250	324	0.2592	0.780815	6.10991e-06	1378	379	0.275	0.82852	0.000834367	1210	310	0.2562	0.771773	2.88302e-06	1263	317	0.251	0.756082	1.43818e-07	1205	312	0.2589	0.779975	9.28088e-06	1262	342	0.271	0.816357	0.000489671	1223	314	0.2567	0.773422	3.07066e-06	1224	321	0.2623	0.790018
0.36	1140	292	0.2561	0.771598	6.88558e-06	1189	307	0.2582	0.777803	8.43619e-06	1194	308	0.258	0.777069	7.20367e-06	1316	361	0.2743	0.826351	0.00102042	1155	293	0.2537	0.764185	2.10758e-06	1208	301	0.2492	0.750607	1.41779e-07	1147	295	0.2572	0.774768	9.50679e-06	1202	321	0.2671	0.804477	0.000206462	1167	296	0.2536	0.764071	1.76217e-06	1163	301	0.2588	0.77965
0.35	1089	276	0.2534	0.763474	4.73387e-06	1136	291	0.2562	0.771663	7.30908e-06	1134	290	0.2557	0.770368	6.33813e-06	1256	344	0.2739	0.825053	0.00138346	1100	278	0.2527	0.761316	3.0702e-06	1153	283	0.2454	0.739384	6.33188e-08	1098	279	0.2541	0.765447	5.39776e-06	1145	298	0.2603	0.784014	3.13778e-05	1116	280	0.2509	0.7558	1.16931e-06	1113	286	0.257	0.774077
0.34	1014	258	0.2544	0.766469	1.90499e-05	1060	274	0.2585	0.778678	4.48671e-05	1056	269	0.2547	0.767364	1.20823e-05	1181	326	0.276	0.831536	0.00477741	1024	259	0.2529	0.761926	9.60499e-06	1071	265	0.2474	0.745366	5.62167e-07	1026	261	0.2544	0.766313	1.59027e-05	1076	278	0.2584	0.778298	3.53212e-05	1039	261	0.2512	0.756725	4.06157e-06	1039	268	0.2579	0.77702
0.33	958	239	0.2495	0.751529	7.18204e-06	1003	253	0.2522	0.759858	1.0051e-05	999	249	0.2492	0.750839	3.52726e-06	1116	300	0.2688	0.809786	0.000830417	967	240	0.2482	0.747649	3.91008e-06	1014	245	0.2416	0.727849	1.35055e-07	966	241	0.2495	0.751542	6.36619e-06	1014	258	0.2544	0.766469	1.90499e-05	987	243	0.2462	0.741656	1.34138e-06	984	253	0.2571	0.774531
0.32	906	223	0.2461	0.741464	4.98682e-06	950	236	0.2484	0.748344	5.55413e-06	948	233	0.2458	0.74039	2.18231e-06	1057	284	0.2687	0.809387	0.00135822	918	224	0.244	0.735053	1.88992e-06	959	229	0.2388	0.719333	1.19187e-07	911	224	0.2459	0.740701	4.19467e-06	960	244	0.2542	0.765653	3.6034e-05	938	230	0.2452	0.738649	2.08319e-06	930	235	0.2527	0.761199
0.31	855	210	0.2456	0.739889	9.75093e-06	896	220	0.2455	0.739653	4.76495e-06	896	219	0.2444	0.736291	3.20764e-06	1002	271	0.2705	0.814732	0.00374273	869	211	0.2428	0.731435	2.90879e-06	910	218	0.2396	0.721653	4.14091e-07	861	211	0.2451	0.738231	7.3117e-06	904	233	0.2577	0.776427	0.000238751	882	218	0.2472	0.744562	1.0562e-05	878	222	0.2528	0.761678
0.3	808	194	0.2401	0.723275	3.51736e-06	850	202	0.2376	0.715889	6.55613e-07	849	203	0.2391	0.72028	1.13206e-06	950	253	0.2663	0.802251	0.00184352	819	195	0.2381	0.717239	1.42602e-06	855	202	0.2363	0.711702	3.55396e-07	814	194	0.2383	0.717944	1.70801e-06	858	218	0.2541	0.765389	0.000141651	828	200	0.2415	0.727634	3.95273e-06	830	206	0.2482	0.747657
0.29	750	180	0.24	0.722977	1.03083e-05	787	185	0.2351	0.708125	9.57683e-07	782	187	0.2391	0.720357	4.19619e-06	891	237	0.266	0.801279	0.0030218	761	182	0.2392	0.720443	6.37552e-06	796	189	0.2374	0.715257	1.79838e-06	755	180	0.2384	0.718189	5.63585e-06	798	201	0.2519	0.758763	0.000171444	770	185	0.2403	0.723759	7.64376e-06	776	192	0.2474	0.745337
0.28	699	169	0.2418	0.728321	4.60377e-05	731	174	0.238	0.717043	8.05027e-06	737	178	0.2415	0.727555	2.1098e-05	838	222	0.2649	0.798035	0.0038859	709	171	0.2412	0.726546	3.21732e-05	747	177	0.2369	0.713782	4.1271e-06	702	169	0.2407	0.725208	3.22155e-05	744	187	0.2513	0.75715	0.000326047	717	172	0.2399	0.722641	1.87716e-05	720	178	0.2472	0.744733
0.27	663	164	0.2474	0.74515	0.000398311	699	168	0.2403	0.724011	3.03542e-05	696	171	0.2457	0.740116	0.000146778	791	211	0.2668	0.803561	0.00989516	672	166	0.247	0.744135	0.000314519	705	171	0.2426	0.730668	5.16482e-05	665	164	0.2466	0.742908	0.00031753	705	179	0.2539	0.764851	0.00112814	680	166	0.2441	0.735381	0.00012562	684	172	0.2515	0.757505
0.26	612	155	0.2533	0.762945	0.00363037	646	160	0.2477	0.746106	0.000570633	646	162	0.2508	0.755432	0.00122659	742	199	0.2682	0.807909	0.0222057	620	157	0.2532	0.762818	0.00320523	650	161	0.2477	0.746149	0.000536476	613	155	0.2529	0.761701	0.00326082	651	168	0.2581	0.777394	0.00628466	629	157	0.2496	0.751904	0.0012017	634	162	0.2555	0.769731
0.25	567	141	0.2487	0.749116	0.00260057	604	147	0.2434	0.733151	0.000401966	598	147	0.2458	0.740507	0.000807863	695	185	0.2662	0.801863	0.0227121	575	144	0.2504	0.754411	0.00336762	604	149	0.2467	0.743126	0.000897752	568	141	0.2482	0.747797	0.00232356	603	155	0.257	0.774333	0.0093551	584	142	0.2432	0.732468	0.00054652	585	147	0.2513	0.756963
[truncated: 16 more columns]
